# Supplementary material for: Highly Acidic Electron-Rich Brønsted Acids Accelerate Asymmetric Pictet–Spengler Reactions by Virtue of Stabilizing Cation–π Interactions
Source: J Am Chem Soc. 2024 Oct 3;146(41):28339–49. doi: 10.1021/jacs.4c09421 (PMC11487569; doi:10.1021/jacs.4c09421)
Supplement: Supplementary file 1 — ja4c09421_si_001.zip [file ja4c09421_si_001.zip]

Archive with 25 entries (25 files):
- geom_16.txt
- geom_17.txt
- geom_2b.txt
- geom_7.txt
- geom_cis-TS4.txt
- geom_cis-TS4'.txt
- geom_cis-V.txt
- geom_cis-V'.txt
- geom_H2O.txt
- geom_I.txt
- geom_II.txt
- geom_III.txt
- geom_IV.txt
- geom_trans-TS4.txt
- geom_trans-TS4'.txt
- geom_trans-V.txt
- geom_trans-V'.txt
- geom_TS1.txt
- geom_TS2.txt
- geom_TS3.txt
- geom_VI.txt
- IBSIW_cis-TS4.txt
- IBSIW_cis-TS4'.txt
- IBSIW_trans-TS4.txt
- IBSIW_trans-TS4'.txt
