# Supplementary material for: Highly Acidic Electron-Rich Brønsted Acids Accelerate Asymmetric Pictet–Spengler Reactions by Virtue of Stabilizing Cation–π Interactions
Source: J Am Chem Soc. 2024 Oct 3;146(41):28339–49. doi: 10.1021/jacs.4c09421 (PMC11487569; doi:10.1021/jacs.4c09421)
Supplement: Supplementary file 1 — ja4c09421_si_001.zip [file ja4c09421_si_001.zip › geom_16.txt]

O	2.111004	1.741459	-2.579463
O	-0.274965	1.393965	-1.838121
O	0.817389	-2.263124	0.292520
O	2.992252	-2.290475	-1.007923
N	0.669580	0.236766	-4.120285
S	0.483725	-3.400332	-3.553630
S	0.565153	1.302121	-5.449240
O	-0.930100	-3.447875	-3.948771
O	1.354393	-2.438194	-4.295769
O	0.558989	2.653391	-4.905256
O	1.536802	0.850244	-6.436472
P	1.388063	-2.097892	-1.210330
N	1.295639	-0.599641	-1.679935
P	0.947976	0.628637	-2.532304
C	-0.524198	2.747569	-2.058006
C	2.410320	2.275581	-1.314987
C	1.446000	-1.481013	1.261787
C	3.454495	-3.289771	-0.160096
C	-1.736197	3.098966	-2.708386
C	4.127770	-4.397320	-0.740590
C	3.551273	1.770948	-0.639993
C	0.773149	-0.315305	1.713219
C	0.863708	7.372417	-1.863722
C	1.113830	6.055324	-1.562560
C	0.163517	5.051265	-1.863119
C	-1.045816	5.432425	-2.523289
C	-1.277366	6.801809	-2.807829
C	-0.346721	7.753757	-2.479540
H	1.610321	8.126669	-1.633706
H	2.054088	5.775187	-1.100029
C	0.379502	3.669794	-1.574281
C	-1.968678	4.446673	-2.911449
H	-2.202417	7.080509	-3.305872
H	-2.869474	4.761060	-3.429520
C	2.394252	4.607576	3.132172
C	3.255672	3.738490	2.511487
C	2.973849	3.235574	1.217603
C	1.804685	3.693049	0.533388
C	0.919713	4.559941	1.215667
C	1.205171	5.002078	2.485160
H	4.682883	1.919310	1.165419
H	4.161865	3.403077	3.007549
C	3.816762	2.278840	0.617564
C	1.554158	3.217254	-0.791994
H	0.005518	4.874767	0.725160
H	0.510429	5.664685	2.992860
C	5.270946	-0.498323	4.047797
C	4.671854	-1.306383	3.111306
C	3.348380	-1.058512	2.678639
C	2.667520	0.089934	3.189925
C	3.299557	0.879504	4.182238
C	4.572073	0.591298	4.607261
H	6.289253	-0.704619	4.363860
H	5.213738	-2.148670	2.695636
C	2.678219	-1.885089	1.724343
C	1.396996	0.438304	2.691018
H	2.757024	1.729500	4.586203
H	0.908958	1.331959	3.067967
C	4.519482	-6.332415	3.702485
C	4.779396	-6.373301	2.356083
C	4.364789	-5.319804	1.503522
C	3.694766	-4.189762	2.067918
C	3.418954	-4.191724	3.455419
C	3.821325	-5.237502	4.251670
H	5.106776	-6.241713	-0.295323
H	5.294587	-7.223889	1.917422
H	2.873094	-3.360644	3.888890
H	3.591331	-5.223716	5.312910
C	4.586566	-5.382918	0.114923
C	3.290992	-3.128096	1.199480
H	-0.530321	8.799266	-2.708022
H	2.619263	4.984463	4.125784
H	5.047378	1.205403	5.366834
H	4.834673	-7.149300	4.344767
C	4.328680	-4.506402	-2.168739
C	4.102916	-3.684811	-3.235773
O	4.868252	-5.716058	-2.590064
C	4.504887	-4.400872	-4.403207
H	3.712543	-2.683649	-3.205560
C	4.970544	-5.644465	-3.949925
C	4.929891	-5.136381	-6.637555
H	4.911277	-4.966163	-7.709651
C	5.392892	-6.369651	-6.150993
H	5.726346	-7.127326	-6.853359
C	4.482873	-4.141723	-5.778546
H	4.104270	-3.197234	-6.158147
C	5.422298	-6.648969	-4.786786
H	5.763424	-7.604009	-4.400775
C	-2.718426	2.134508	-3.168207
C	-4.004368	2.309581	-3.602754
O	-2.364037	0.803826	-3.225819
C	-4.501160	1.019765	-3.957813
H	-4.542834	3.244641	-3.642663
C	-3.447655	0.125628	-3.703349
C	-5.698086	0.514639	-4.483225
C	-3.503618	-1.236096	-3.937637
C	-5.779159	-0.848745	-4.730396
H	-6.533442	1.172687	-4.703640
C	-4.702164	-1.710691	-4.462750
H	-2.658924	-1.890726	-3.742520
H	-6.692899	-1.261229	-5.147529
H	-4.800011	-2.770682	-4.675458
C	4.403233	0.759423	-1.235908
C	4.725668	0.436716	-2.523144
O	5.104533	-0.024395	-0.337770
C	5.695989	-0.611261	-2.452452
H	4.335775	0.909704	-3.411371
C	5.877513	-0.869324	-1.083466
C	6.419073	-1.365004	-3.384728
C	6.710797	-1.856712	-0.590796
C	7.269755	-2.352944	-2.911863
H	6.301800	-1.194669	-4.450987
C	7.408220	-2.601657	-1.537662
H	6.807489	-2.039753	0.474252
H	7.826270	-2.961186	-3.618500
H	8.071508	-3.393746	-1.203940
C	-0.513075	0.079884	1.174189
C	-1.521762	-0.579336	0.529962
O	-0.844121	1.410376	1.375136
C	-2.559935	0.376567	0.305333
H	-1.528549	-1.623771	0.261142
C	-2.088346	1.586044	0.839961
C	-3.829663	0.345803	-0.284073
C	-2.800968	2.771465	0.811056
C	-4.563939	1.522006	-0.318246
H	-4.223892	-0.570557	-0.713376
C	-4.058696	2.717238	0.217827
H	-2.398604	3.687195	1.231256
H	-5.546708	1.522663	-0.779944
H	-4.660377	3.619823	0.168320
C	-1.068765	0.937819	-6.127462
C	-2.030044	1.927110	-6.343846
C	-1.356217	-0.368109	-6.530076
C	-3.253081	1.604140	-6.920436
C	-2.571925	-0.695771	-7.109083
C	-3.522484	0.298818	-7.307530
F	-1.820510	3.204417	-6.035665
F	-4.174255	2.551205	-7.101033
F	-4.688994	0.000962	-7.867667
F	-2.834962	-1.948811	-7.468325
F	-0.461773	-1.336373	-6.349229
C	1.159153	-5.037878	-3.959796
C	1.548273	-6.012154	-3.039636
C	1.288603	-5.333408	-5.318981
C	2.075307	-7.225332	-3.468948
F	1.450173	-5.841543	-1.722753
C	1.806858	-6.542919	-5.755347
F	0.914469	-4.452652	-6.246733
C	2.206272	-7.491047	-4.823976
F	2.475128	-8.134571	-2.576806
F	1.927577	-6.796821	-7.058686
F	2.714733	-8.652486	-5.229867
N	0.633588	-3.271892	-1.967998
H	0.891076	-0.756124	-4.353166
