# Supplementary material for: Highly Acidic Electron-Rich Brønsted Acids Accelerate Asymmetric Pictet–Spengler Reactions by Virtue of Stabilizing Cation–π Interactions
Source: J Am Chem Soc. 2024 Oct 3;146(41):28339–49. doi: 10.1021/jacs.4c09421 (PMC11487569; doi:10.1021/jacs.4c09421)
Supplement: Supplementary file 1 — ja4c09421_si_001.zip [file ja4c09421_si_001.zip › geom_17.txt]

H	-3.227598	-3.803920	-8.575781
C	-3.277610	-1.264787	-4.801456
C	-2.715579	-2.356829	-5.481711
C	-3.532072	-3.417482	-5.855224
C	-4.899839	-3.377795	-5.541516
C	-5.456330	-2.303544	-4.868048
C	-4.627085	-1.220236	-4.492769
H	-2.627296	-0.443272	-4.518167
H	-5.522438	-4.221699	-5.820713
C	-1.233048	-2.369270	-5.769206
H	-0.895446	-1.365516	-6.058431
H	-0.675428	-2.644610	-4.862028
C	-0.903651	-3.364877	-6.874708
H	-1.297930	-2.998699	-7.832375
H	0.171418	-3.504133	-6.987796
N	-1.538347	-4.646806	-6.582479
C	-0.891090	-5.698019	-6.005384
O	-1.416235	-6.736115	-5.637249
O	0.451512	-5.468858	-5.900907
C	1.191845	-6.572835	-5.352499
H	1.083188	-7.461791	-5.980482
H	2.231208	-6.241246	-5.334751
H	0.845777	-6.806834	-4.341787
C	-3.003421	-4.635576	-6.594040
H	-3.318964	-5.533447	-6.051996
C	-3.547469	-4.705634	-8.035000
H	-4.643780	-4.651089	-7.989058
C	-3.139317	-5.955590	-8.822504
H	-2.042088	-6.032134	-8.792376
C	-3.726486	-7.231733	-8.215437
H	-4.822598	-7.172419	-8.185761
H	-3.457778	-8.105204	-8.819611
H	-3.356205	-7.407907	-7.201561
C	-3.567812	-5.807650	-10.284860
H	-4.659439	-5.724578	-10.361586
H	-3.131108	-4.913635	-10.744008
H	-3.258836	-6.676728	-10.875612
O	-6.766616	-2.189299	-4.517091
O	-5.252003	-0.201564	-3.840842
C	-7.630430	-3.259582	-4.876923
H	-7.323247	-4.200896	-4.400543
H	-8.620326	-2.976847	-4.514896
H	-7.666045	-3.396772	-5.966711
C	-4.449293	0.899185	-3.435872
H	-3.989755	1.399899	-4.299444
H	-5.126772	1.592265	-2.934174
H	-3.663122	0.586022	-2.734849
