# Supplementary material for: Highly Acidic Electron-Rich Brønsted Acids Accelerate Asymmetric Pictet–Spengler Reactions by Virtue of Stabilizing Cation–π Interactions
Source: J Am Chem Soc. 2024 Oct 3;146(41):28339–49. doi: 10.1021/jacs.4c09421 (PMC11487569; doi:10.1021/jacs.4c09421)
Supplement: Supplementary file 1 — ja4c09421_si_001.zip [file ja4c09421_si_001.zip › geom_7.txt]

H	-4.604422	-2.263518	-7.032283
C	-4.123895	-1.969902	-6.091584
H	-3.928860	-0.886529	-6.130644
C	-5.028120	-2.272754	-4.882753
H	-4.476472	-1.995351	-3.971171
C	-6.303451	-1.432569	-4.944679
H	-6.942835	-1.630032	-4.077838
H	-6.078042	-0.360936	-4.963052
H	-6.879712	-1.671806	-5.846389
C	-5.353680	-3.766316	-4.815551
H	-5.881554	-4.085016	-5.722352
H	-4.448218	-4.377377	-4.728610
H	-5.994146	-3.989535	-3.956065
C	-2.788709	-2.653066	-5.983626
H	-2.260588	-2.487672	-5.010721
O	-2.284073	-3.336943	-6.842599
