# Supplementary material for: Highly Acidic Electron-Rich Brønsted Acids Accelerate Asymmetric Pictet–Spengler Reactions by Virtue of Stabilizing Cation–π Interactions
Source: J Am Chem Soc. 2024 Oct 3;146(41):28339–49. doi: 10.1021/jacs.4c09421 (PMC11487569; doi:10.1021/jacs.4c09421)
Supplement: Supplementary file 1 — ja4c09421_si_001.zip [file ja4c09421_si_001.zip › geom_cis-TS4.txt]

O	0.797104039174	2.534807404635	-2.408244064556
O	-1.151783398536	1.798762238119	-0.953820063549
O	0.516641651799	-2.086327864180	-0.279622981775
O	2.132540932665	-1.693672864945	-2.200245890958
N	-1.265399296475	1.410674199248	-3.558758720183
S	-1.429171416414	-3.454468631183	-2.065999625386
S	-0.822317465873	2.065916795167	-4.966291513223
O	-2.364940353651	-2.884499613786	-1.092740463058
O	-2.095927393958	-4.204540996999	-3.213465074127
O	0.556092465700	1.738751969165	-5.368002740409
O	-1.890530020007	1.805737745065	-5.944013358837
N	-0.357290060652	-2.473511112994	-2.692045189076
H	-3.774206854534	-3.989867235750	-7.994570629273
P	0.578869638907	-1.499575776893	-1.801365541542
N	0.378903453761	0.032948606831	-1.826926963685
P	-0.315921412949	1.355679445550	-2.276488372147
C	-1.569427986379	3.121003537204	-0.902660617092
C	1.448115044110	2.883161442847	-1.227236643594
C	1.501304194020	-1.584050165941	0.573942495089
C	2.752485050476	-2.893515229276	-1.891514108843
C	-2.955031631827	3.387169347160	-1.058284231568
C	3.128873795780	-3.763201757492	-2.951318853155
C	2.748026917937	2.364060587097	-0.995674773721
C	1.148186726218	-0.547942745798	1.475883524410
C	-0.532582136644	7.831895816220	-0.687943037484
C	-0.104307662348	6.527491571553	-0.622985930909
C	-1.029336449423	5.459585597889	-0.693248368605
C	-2.417546943971	5.758907780492	-0.869515810889
C	-2.824610838554	7.116234732289	-0.911463798333
C	-1.905088821853	8.130104646044	-0.818583884942
H	0.192198532702	8.639520267281	-0.648633574793
H	0.953589307285	6.302759569512	-0.529086660129
C	-0.625139030985	4.093286755630	-0.646319934312
C	-3.350974558710	4.714063939507	-1.019840976876
H	-3.880409479311	7.337824009492	-1.042363959534
H	-4.401957516331	4.960560846741	-1.126392994189
C	2.668829480505	4.491907856384	3.375873469838
C	3.319606071652	3.763882358548	2.411735777895
C	2.699161653594	3.478679546572	1.170070342891
C	1.387607328781	3.990485797438	0.913476072200
C	0.741132832301	4.726979766390	1.933178209357
C	1.364125695654	4.968533742594	3.134742569740
H	4.337224932712	2.287966661709	0.428233348638
H	4.325159632415	3.388121408201	2.583539603751
C	3.349440168597	2.681489046163	0.208047935662
C	0.767649653402	3.682787163279	-0.337025899232
H	-0.260354614696	5.104628263005	1.758616794853
H	0.846808194733	5.533592536014	3.904666413356
C	6.156247121093	-1.279949071224	1.840719506751
C	5.175186459129	-1.901273484006	1.104803836171
C	3.821048775376	-1.512502664520	1.225882881534
C	3.495501964528	-0.441837041625	2.117311663755
C	4.528939384319	0.164404044067	2.873038916681
C	5.832422823791	-0.243196881339	2.739395096644
H	7.190989091971	-1.590630997285	1.728507482203
H	5.438127890221	-2.695729494838	0.415038181203
C	2.772458739923	-2.094611125680	0.448381463954
C	2.165253313678	0.007437520264	2.229083837881
H	4.264004475616	0.963930694226	3.560123006358
H	1.937394607802	0.820331839595	2.912089342725
C	4.663006110139	-6.939006001550	0.403695875412
C	4.509138165462	-6.575651269495	-0.909602787084
C	3.958356603338	-5.314905465189	-1.253833058026
C	3.592936307797	-4.409543902199	-0.208528518520
C	3.747890674011	-4.822457007261	1.136241157093
C	4.265312550588	-6.060116950108	1.433919595816
H	4.027951991933	-5.660827987034	-3.368376293567
H	4.788417242781	-7.258016963058	-1.708133345547
H	3.442173534119	-4.150810057105	1.932285241516
H	4.363360512824	-6.367849348898	2.470589869116
C	3.736485661110	-4.956575970663	-2.595084857895
C	3.041964110584	-3.145748259456	-0.563676537592
H	-2.228953566264	9.165289479364	-0.868990553213
H	3.153954893093	4.701153169270	4.324757662625
H	6.616772746192	0.231631386232	3.321451003900
H	5.071621748787	-7.913110443433	0.654976716958
C	2.954476418885	-3.441797762579	-4.356536843937
C	3.455009911622	-4.054867422352	-5.473508898191
O	2.219130041962	-2.331541806839	-4.700709639605
C	3.017209190048	-3.290645975475	-6.595546245764
H	4.091940386279	-4.926588519848	-5.491264744368
C	2.272399108694	-2.227826957572	-6.057811599872
C	2.600718393118	-2.368884529904	-8.763781113198
H	2.712531550079	-2.404028916233	-9.843353658586
C	1.888715958172	-1.303465029931	-8.185676376655
H	1.474287277837	-0.529177923460	-8.824191724492
C	3.176234997088	-3.363156945099	-7.985958009572
H	3.740764826523	-4.170414015190	-8.443828511333
C	1.713084635024	-1.209031896151	-6.808860524655
H	1.189934452134	-0.377579485575	-6.345260413012
C	-3.919616251625	2.315061111754	-1.185728352824
C	-3.844757234423	0.949091804062	-1.190726711161
O	-5.244672800958	2.728575980743	-1.233002417441
C	-5.184406728366	0.460451419786	-1.210178200966
H	-2.953498617636	0.348310088884	-1.137112750825
C	-6.007709743921	1.595934559047	-1.237528123071
C	-5.771153411493	-0.809008473478	-1.164846208584
C	-7.389450712492	1.542394574693	-1.247194745291
C	-7.155908786215	-0.884246793861	-1.155620292747
H	-5.152190901007	-1.702018119544	-1.137519239139
C	-7.953178203241	0.269585822959	-1.204330310379
H	-7.996156674048	2.441523726255	-1.273080994379
H	-7.638925195951	-1.855999003881	-1.115182187408
H	-9.034433589799	0.170547928787	-1.201982046842
C	3.408034285170	1.504704495284	-1.957029192553
C	3.300391408616	1.331795595613	-3.306874944462
O	4.397253311361	0.689645366073	-1.426542458777
C	4.273516980201	0.349589859148	-3.668496927021
H	2.605831603480	1.833781788776	-3.963696531300
C	4.910897221049	-0.020343220040	-2.473055564587
C	4.669445657029	-0.262721423594	-4.863517534145
C	5.905202145762	-0.979152407930	-2.394915523221
C	5.660742708215	-1.231722097992	-4.808197466861
H	4.202056489246	0.004703342623	-5.806217224848
C	6.267968647578	-1.588259794951	-3.593225834254
H	6.374713861549	-1.229939856439	-1.450062414843
H	5.972488410118	-1.727979584072	-5.722536050730
H	7.042614504209	-2.349359833738	-3.587811847587
C	-0.217781063055	-0.084857214180	1.608797429711
C	-1.432380559126	-0.680724837576	1.426626037957
O	-0.360629681545	1.197314779996	2.109959521836
C	-2.416803703705	0.268664784826	1.843153687312
H	-1.603398047607	-1.676373601306	1.046818195142
C	-1.703583184169	1.413854722228	2.234059290750
C	-3.814278605769	0.283594165788	1.917689677613
C	-2.303423700787	2.584069537489	2.662845752070
C	-4.437335683412	1.445828618254	2.346902436120
H	-4.396570906823	-0.582989117037	1.619609984768
C	-3.694985764518	2.581498507515	2.707096078051
H	-1.715418896174	3.449364767481	2.948093811624
H	-5.521712340588	1.484258457707	2.392340979397
H	-4.215725672799	3.477457535251	3.031272809813
C	-3.503519126927	-1.041766964403	-5.236656525013
C	-2.839709214100	-2.214909181815	-5.567690263234
C	-3.454634542475	-3.474569615181	-5.311102519821
C	-4.811789622282	-3.487335123816	-4.840378987281
C	-5.483739984281	-2.327479464277	-4.564661062134
C	-4.816348769001	-1.073739516045	-4.764264192164
H	-2.997579094980	-0.091924907251	-5.377653443275
H	-2.763203851258	-3.669085131544	-4.168209537097
H	-5.284579403414	-4.451649116852	-4.684896799437
C	-1.430499003479	-2.182090319094	-6.076262039447
H	-1.247626181514	-1.236642445281	-6.597701511229
H	-0.753403373056	-2.202197900434	-5.209007758093
C	-1.110562267323	-3.367682498900	-6.988535166634
H	-1.606586390759	-3.234456507167	-7.961764853418
H	-0.038309797995	-3.423031609539	-7.173318378706
N	-1.565496536191	-4.612847785801	-6.374809926774
C	-0.788014973599	-5.719065014060	-6.179909181561
O	-1.181791309845	-6.778149008272	-5.719937730515
O	0.494505343239	-5.509595888816	-6.579892486502
C	1.351322710813	-6.652382525047	-6.425922678301
H	0.926673266045	-7.523837803100	-6.932018392502
H	2.296541793948	-6.362196226197	-6.886600373413
H	1.495894864207	-6.885386253521	-5.366655454497
C	-2.991052699521	-4.714734858842	-6.094582695207
H	-3.121197449488	-5.603912044426	-5.466727436508
C	-3.847117140966	-4.890273311733	-7.366716995650
H	-4.891259252794	-4.931481706330	-7.032044357351
C	-3.538873936604	-6.147707024025	-8.201497951971
H	-3.229612796007	-6.945216733161	-7.510921092700
C	-4.806036029982	-6.604158452578	-8.932044747333
H	-4.611134908127	-7.491679615484	-9.543666690229
H	-5.607695130859	-6.849312320058	-8.226777560603
H	-5.174075142986	-5.813747162735	-9.598585287957
C	-2.413864985555	-5.925662783334	-9.217464043729
H	-2.696192838153	-5.142146068968	-9.932486314292
H	-1.472186996652	-5.630029925516	-8.747971053029
H	-2.225971147886	-6.841938522152	-9.787611163283
O	-6.757957980413	-2.231287162106	-4.121434384206
O	-5.539036399017	-0.000416016683	-4.471461994764
C	-7.454592904421	-3.449954767405	-3.886332479271
H	-7.552518470174	-4.037908660977	-4.809344854069
H	-6.951053167133	-4.053136486289	-3.118348840437
H	-8.445621110415	-3.161152007998	-3.533707431132
C	-4.911862505204	1.294233934876	-4.596221644546
H	-4.647624075382	1.495827094825	-5.638971350581
H	-5.659312651361	2.005912586513	-4.245547607785
H	-4.015600306048	1.346362208924	-3.971842976155
C	-0.879074950261	3.869216945449	-4.648241119625
C	0.255481005127	4.679631847732	-4.599700716805
C	-2.116601060802	4.475347390404	-4.427347649540
C	0.151095578790	6.046671174376	-4.361020540996
C	-2.234245713349	5.839081835478	-4.205582206518
C	-1.093859419569	6.630709381329	-4.179580783896
F	1.484197812525	4.198160485186	-4.775501485885
F	1.248465909861	6.806266122818	-4.318658829547
F	-1.193448167999	7.943762096469	-3.987503549874
F	-3.436108487957	6.392812844525	-4.023961346961
F	-3.243726966275	3.758382081050	-4.416792305100
C	-0.507145150000	-4.814163985178	-1.296082669879
C	-0.536328310551	-5.073902709904	0.073722774883
C	0.285318103513	-5.628763361725	-2.108983422161
C	0.183236924496	-6.135829003645	0.610569659318
F	-1.242145465300	-4.329046678276	0.920797463428
C	0.984958216823	-6.704148364669	-1.583731552660
F	0.400631912673	-5.392941928556	-3.412888752545
C	0.929674602431	-6.961069682757	-0.219337020125
F	0.150891277957	-6.372894463167	1.922467334716
F	1.713610006107	-7.488199504893	-2.380479143607
F	1.587468126595	-7.995833434023	0.292746089998
