# Supplementary material for: Highly Acidic Electron-Rich Brønsted Acids Accelerate Asymmetric Pictet–Spengler Reactions by Virtue of Stabilizing Cation–π Interactions
Source: J Am Chem Soc. 2024 Oct 3;146(41):28339–49. doi: 10.1021/jacs.4c09421 (PMC11487569; doi:10.1021/jacs.4c09421)
Supplement: Supplementary file 1 — ja4c09421_si_001.zip [file ja4c09421_si_001.zip › geom_cis-TS4'.txt]

O	0.782380859615	2.264413317063	-2.865898818641
O	-1.181447396851	1.509347781314	-1.431300760663
O	0.723788414468	-2.219888967460	-0.310885440374
O	2.350440841672	-1.972299953648	-2.250882945838
N	-1.043625166986	0.724232151686	-3.914975614137
S	-1.309488232259	-3.503542588561	-2.075757972961
S	-0.394354978277	0.785748021775	-5.393970511541
O	-2.196007556900	-2.835184239180	-1.116513640576
O	-2.044175586489	-4.222306874682	-3.203224403653
O	0.945053678120	0.177985223341	-5.470105020045
O	-1.415347794756	0.345801877263	-6.356713441210
N	-0.165063680656	-2.633860952860	-2.724327186525
H	-3.182838481136	-2.307981025995	-7.660103861348
P	0.811322345194	-1.686216025855	-1.845501719830
N	0.674569797422	-0.136321175559	-1.899379176117
P	-0.180184359477	0.982285224892	-2.595082734513
C	-1.813721160194	2.724963383409	-1.665860265611
C	1.230159467682	2.948216725024	-1.738439387012
C	1.743724507775	-1.753247997404	0.524334776632
C	2.904168854486	-3.200186861258	-1.902638841772
C	-3.219054665314	2.714198972012	-1.871969393935
C	3.251269261124	-4.095931234670	-2.950600690906
C	2.546173964913	2.698364882514	-1.270499233824
C	1.471778847478	-0.654140789328	1.377644591420
C	-1.568585433290	7.463785717576	-2.559166869453
C	-0.939329651260	6.302457718217	-2.178285795475
C	-1.675549469886	5.107769935545	-2.001228570240
C	-3.082581982805	5.120237155542	-2.256230736154
C	-3.701551411986	6.341509081020	-2.621580226787
C	-2.963247037543	7.488574258517	-2.767862283052
H	-0.986093468102	8.368378696921	-2.706099416329
H	0.134379887150	6.287724241959	-2.016840944777
C	-1.058466944948	3.880096553960	-1.618203295551
C	-3.825861322019	3.928959747669	-2.145177428934
H	-4.773082022440	6.346773774663	-2.803860019781
H	-4.899606507385	3.965356539777	-2.294828907672
C	1.688915250803	5.813201112664	2.367444562962
C	2.526111226344	4.958520104148	1.695703855894
C	2.093401070969	4.281208201182	0.528667715604
C	0.765085081140	4.506251925965	0.043480051769
C	-0.081078509936	5.370083523112	0.777558089550
C	0.372608743927	6.013499212028	1.905169494919
H	3.945388574133	3.211323226771	0.256507043795
H	3.538779523123	4.783547114346	2.049988929637
C	2.948255845288	3.381345163426	-0.137117196342
C	0.343060018866	3.807670240804	-1.131374863700
H	-1.104139008345	5.517349649442	0.450602485401
H	-0.294941765804	6.674662639375	2.450461870188
C	6.374638056948	-1.865018301097	1.910734480632
C	5.363098588018	-2.393553412898	1.143958316290
C	4.053150875602	-1.864717541914	1.208408997287
C	3.812389709754	-0.736330617152	2.055642794036
C	4.881040165581	-0.210437324094	2.822735792325
C	6.134068899843	-0.766797571518	2.760726714885
H	7.372915298244	-2.288710299601	1.847757013412
H	5.571058030443	-3.217619847947	0.470874082100
C	2.968500534249	-2.369151133089	0.424785595948
C	2.527812058774	-0.160756584713	2.121015039483
H	4.686291321878	0.645065549983	3.464302439243
H	2.362085602837	0.690718733888	2.773646924431
C	4.515656524309	-7.332798024539	0.459568526108
C	4.408687407807	-6.972448608347	-0.860112453528
C	3.942018882106	-5.684817968255	-1.227088064674
C	3.617320633411	-4.749637990816	-0.195581660109
C	3.718128248423	-5.158473433418	1.154956178474
C	4.152470506569	-6.423023832129	1.474716998186
H	4.074149637546	-6.028296035376	-3.348239105683
H	4.663969957825	-7.676579177561	-1.647651581648
H	3.440221274057	-4.461053154558	1.939326468900
H	4.211451320405	-6.725643790548	2.515882111096
C	3.784242385330	-5.321428071109	-2.578368234719
C	3.159873964824	-3.452032954082	-0.569910069474
H	-3.447266051212	8.415104885710	-3.061758632021
H	2.033697153996	6.328095901607	3.259296076700
H	6.943765033210	-0.357143767214	3.357417669425
H	4.861510253999	-8.327045349540	0.726212847257
C	3.132585921902	-3.730439549917	-4.344291214742
C	2.678135285294	-2.633528586649	-5.020695082117
O	3.670169667283	-4.661561932961	-5.226810702707
C	2.950047479629	-2.859817972050	-6.402241319533
H	2.206134833989	-1.757951272735	-4.609943616989
C	3.554955762568	-4.122669520442	-6.475542359760
C	3.144571012474	-2.705366025516	-8.776700430138
H	2.990061463625	-2.165655289289	-9.706240217864
C	3.743127596400	-3.974550804157	-8.817296994732
H	4.045551019021	-4.389897616259	-9.774077250697
C	2.741703965650	-2.132955368570	-7.578665317110
H	2.261417609342	-1.159650845035	-7.545294342793
C	3.963158441086	-4.712765424840	-7.656955476083
H	4.428950287929	-5.692814284629	-7.676274988704
C	-4.008973781483	1.508702937196	-1.709493018027
C	-3.731640348699	0.183192031501	-1.520808752327
O	-5.378839450441	1.732095607925	-1.644828959677
C	-4.979975264673	-0.471654365269	-1.286307750427
H	-2.760970460115	-0.281796640073	-1.503639999366
C	-5.959515173474	0.529666294543	-1.367976116471
C	-5.367741668082	-1.775823429622	-0.953035035351
C	-7.306178802622	0.311458312043	-1.143950603251
C	-6.713598668650	-2.012396341673	-0.705661987294
H	-4.627284927467	-2.564905170708	-0.872048402716
C	-7.669158989022	-0.988534004291	-0.802127824109
H	-8.032095925525	1.114888300675	-1.211253271584
H	-7.035095631640	-3.009054598702	-0.415400580413
H	-8.711720756156	-1.208811782548	-0.590573384953
C	3.419367515871	1.737557906468	-1.913372891312
C	3.475112707195	1.178049276110	-3.157929783553
O	4.445135505000	1.261374500478	-1.110432031995
C	4.591511014128	0.286535921600	-3.156629300155
H	2.798517321078	1.358419993579	-3.977823327731
C	5.147709522220	0.369896515418	-1.870683381775
C	5.164374710000	-0.587701142731	-4.088010230825
C	6.238591492542	-0.369210832112	-1.453176394707
C	6.251987435660	-1.349785090089	-3.687168444342
H	4.758853093477	-0.677667758336	-5.090856221365
C	6.781189163744	-1.243843857011	-2.390630719989
H	6.632908902328	-0.280118895325	-0.447073428306
H	6.703801755549	-2.044459939715	-4.389175853132
H	7.635043324316	-1.854939694863	-2.112862746337
C	0.150318089396	-0.068824327345	1.473739695157
C	-1.111417573409	-0.550981501243	1.273295265308
O	0.117409663220	1.233880824589	1.941203172122
C	-2.010860580008	0.498922105984	1.638173874435
H	-1.367622836994	-1.535168282797	0.911807954052
C	-1.202085963190	1.578058235110	2.028293320988
C	-3.402404541921	0.650892762116	1.672564311455
C	-1.694136739368	2.805587863684	2.431949630356
C	-3.919394787548	1.876935796986	2.064521324233
H	-4.058903107752	-0.164603920210	1.385436965569
C	-3.079575289950	2.939987821534	2.434410179395
H	-1.031865315193	3.615092360498	2.717737049678
H	-4.995887206309	2.019563753922	2.084545673290
H	-3.519316602198	3.885908113717	2.736629123889
C	-5.613413792750	-3.854019543232	-4.682743023953
C	-4.392015023173	-4.250652216115	-5.200240212589
C	-3.322779138945	-3.317659989297	-5.312731564133
C	-3.611963984867	-1.924808659398	-5.090412368766
C	-4.858894050148	-1.517903434824	-4.677243104458
C	-5.867503973278	-2.504324251394	-4.434067767231
H	-6.395946694174	-4.591621527553	-4.540914820971
H	-2.705746904300	-3.648357076010	-4.165261075135
H	-2.820164601806	-1.201045293274	-5.267038551575
C	-4.174834244513	-5.638528658305	-5.712584092892
H	-4.786791042298	-6.359765123948	-5.159012729017
H	-4.531050712023	-5.664681179098	-6.753578135818
C	-2.719956009930	-6.086269721308	-5.660980056989
H	-2.455594380163	-6.324832536188	-4.621438379233
H	-2.604751832707	-7.004386565567	-6.246085616725
N	-1.802028680685	-5.060509434360	-6.176517589555
C	-0.462743440820	-5.330680507588	-6.210593531912
O	0.419319166649	-4.519239319455	-6.425208961188
O	-0.225878983048	-6.657288696048	-6.012648027785
C	1.166008650804	-7.018650524927	-6.094330039044
H	1.191910667097	-8.096986802619	-5.929781934190
H	1.569126618586	-6.766084723401	-7.079754220900
H	1.748190963138	-6.497619689125	-5.330104961154
C	-2.225179779467	-3.660625896658	-6.335983734456
H	-1.345940199622	-3.035655478993	-6.138754640257
C	-2.786288856276	-3.329945494323	-7.739046723309
H	-3.649689785726	-3.982243412887	-7.931764125904
C	-1.850243811411	-3.364309512205	-8.958683481507
H	-2.478953968164	-2.987846670361	-9.781758099635
C	-0.666705280489	-2.407831627703	-8.806047967495
H	-0.102454150630	-2.346934838873	-9.743642188190
H	-0.996786959021	-1.398166212732	-8.537541879706
H	0.022612021244	-2.758942807206	-8.032926094743
C	-1.385711663241	-4.766152501802	-9.367744436463
H	-0.591668097080	-5.136291528562	-8.713701598052
H	-2.211516589835	-5.487633891990	-9.355672423255
H	-0.976829155719	-4.741619234550	-10.384126766323
O	-5.268014072973	-0.251270399739	-4.501076269952
O	-7.033148386240	-2.017716569879	-4.010481879170
C	-4.371708363678	0.783030419408	-4.938448809903
H	-3.445718155449	0.770557682461	-4.359517384266
H	-4.138965964956	0.666211825808	-6.003457620966
H	-4.905691729750	1.718443115661	-4.766850041039
C	-8.101707614457	-2.930442448360	-3.741688796004
H	-7.809377851896	-3.655716430340	-2.974108216500
H	-8.918896406821	-2.314160767562	-3.367516518651
H	-8.411354139173	-3.446913100347	-4.658512809042
C	-0.170529691676	2.586348908683	-5.671844552473
C	1.066070055041	3.172219250100	-5.937499853960
C	-1.262311930496	3.436597525351	-5.496901608110
C	1.210969772833	4.555050903604	-5.991858940667
C	-1.136234470488	4.815735588595	-5.560288726672
C	0.111276500044	5.377994012897	-5.797633507605
F	2.169122070000	2.451915192421	-6.140971199307
F	2.407111282660	5.096256108060	-6.233702404796
F	0.247055434048	6.701494304888	-5.854555924816
F	-2.200729984990	5.603184684611	-5.402378036296
F	-2.480290140421	2.947835630718	-5.249005034556
C	-0.503120495246	-4.902510436721	-1.245789677062
C	-0.543546592665	-5.094516101639	0.135718964076
C	0.232332555131	-5.805177339390	-2.016710541705
C	0.108431032052	-6.174727912331	0.720860583786
F	-1.195259456746	-4.268026492700	0.949150319815
C	0.864805114324	-6.897595126991	-1.443559232764
F	0.343609422204	-5.645359002217	-3.332534825638
C	0.796926077480	-7.085980796709	-0.068636963419
F	0.064890996599	-6.347200575881	2.042386991187
F	1.528611368604	-7.767658263544	-2.205733974721
F	1.382510745507	-8.138449402802	0.491159158637
