# Supplementary material for: Highly Acidic Electron-Rich Brønsted Acids Accelerate Asymmetric Pictet–Spengler Reactions by Virtue of Stabilizing Cation–π Interactions
Source: J Am Chem Soc. 2024 Oct 3;146(41):28339–49. doi: 10.1021/jacs.4c09421 (PMC11487569; doi:10.1021/jacs.4c09421)
Supplement: Supplementary file 1 — ja4c09421_si_001.zip [file ja4c09421_si_001.zip › geom_cis-V.txt]

O	0.814986	2.385656	-2.398000
O	-1.115228	1.595377	-0.951155
O	0.800023	-2.157635	-0.155692
O	2.362134	-1.715669	-2.100304
N	-1.189394	1.190469	-3.550921
S	-1.130437	-3.730677	-1.949129
S	-0.766768	1.862186	-4.949904
O	-2.059408	-3.099370	-0.996305
O	-1.728967	-4.483325	-3.068848
O	0.609317	1.558660	-5.376607
O	-1.844257	1.591814	-5.919809
N	-0.024883	-2.735705	-2.559484
H	-3.644095	-2.769006	-8.002052
P	0.792800	-1.653599	-1.710701
N	0.469228	-0.135857	-1.787975
P	-0.245540	1.158091	-2.256012
C	-1.597992	2.892732	-0.938519
C	1.433885	2.805611	-1.225357
C	1.755669	-1.557020	0.658080
C	3.053054	-2.866938	-1.767669
C	-2.991016	3.084036	-1.133550
C	3.405217	-3.778797	-2.799485
C	2.767365	2.384817	-0.982401
C	1.336113	-0.523212	1.536050
C	-0.817105	7.655401	-0.785559
C	-0.320494	6.377222	-0.693354
C	-1.184951	5.259207	-0.762770
C	-2.584074	5.481970	-0.966260
C	-3.062514	6.814656	-1.035846
C	-2.200946	7.878069	-0.944629
H	-0.137221	8.501209	-0.746206
H	0.746125	6.212321	-0.577972
C	-0.708905	3.916897	-0.687228
C	-3.458250	4.387708	-1.122486
H	-4.126350	6.976438	-1.187649
H	-4.517538	4.577426	-1.259470
C	2.540809	4.625604	3.327143
C	3.242266	3.921711	2.380784
C	2.642905	3.559246	1.148915
C	1.297453	3.967752	0.882639
C	0.598601	4.678747	1.885596
C	1.203626	4.997103	3.078343
H	4.360571	2.467690	0.436724
H	4.272260	3.623795	2.559687
C	3.347420	2.783695	0.207839
C	0.701493	3.587115	-0.359015
H	-0.429976	4.971555	1.705988
H	0.646350	5.540315	3.836088
C	6.382047	-0.909110	1.909093
C	5.444912	-1.606427	1.184227
C	4.067229	-1.309936	1.301386
C	3.670173	-0.249531	2.176001
C	4.660550	0.437321	2.920692
C	5.988769	0.117025	2.792316
H	7.435488	-1.150793	1.800353
H	5.759728	-2.391732	0.505925
C	3.061420	-1.980894	0.539665
C	2.313106	0.112397	2.279400
H	4.342624	1.228153	3.595467
H	2.032031	0.921440	2.946804
C	5.288957	-6.688472	0.614283
C	5.066987	-6.389028	-0.705117
C	4.419001	-5.183726	-1.077613
C	4.034584	-4.258677	-0.055855
C	4.258609	-4.608684	1.297294
C	4.866708	-5.796756	1.623318
H	4.435839	-5.616935	-3.178528
H	5.361238	-7.084675	-1.486612
H	3.933424	-3.928224	2.077771
H	5.015753	-6.056550	2.667064
C	4.119702	-4.904046	-2.422904
C	3.396569	-3.044869	-0.440377
H	-2.578644	8.893527	-1.016464
H	3.010119	4.894380	4.268986
H	6.739074	0.652954	3.366285
H	5.769792	-7.622821	0.887754
C	3.039034	-3.591951	-4.193520
C	3.143499	-4.439540	-5.264440
O	2.493270	-2.390746	-4.579395
C	2.640331	-3.734844	-6.399855
H	3.527559	-5.448448	-5.243419
C	2.255852	-2.472152	-5.915747
C	1.926957	-3.019171	-8.570013
H	1.783923	-3.212975	-9.629095
C	1.568849	-1.762745	-8.051254
H	1.159858	-1.006947	-8.715131
C	2.461114	-4.013150	-7.761899
H	2.734231	-4.979527	-8.175759
C	1.725947	-1.462547	-6.701317
H	1.445488	-0.499984	-6.282642
C	-3.888142	1.959332	-1.301308
C	-3.732352	0.600415	-1.342520
O	-5.234742	2.294945	-1.393633
C	-5.037158	0.035881	-1.446033
H	-2.813753	0.045572	-1.262644
C	-5.926753	1.120707	-1.472917
C	-5.543764	-1.269284	-1.488892
C	-7.300339	0.983805	-1.562068
C	-6.920548	-1.426532	-1.561952
H	-4.871495	-2.122778	-1.451796
C	-7.784695	-0.320984	-1.605705
H	-7.960591	1.844539	-1.583568
H	-7.343914	-2.426671	-1.579166
H	-8.856238	-0.484761	-1.668082
C	3.481752	1.537342	-1.915538
C	3.360211	1.273664	-3.250023
O	4.547665	0.839781	-1.365954
C	4.399340	0.349209	-3.577726
H	2.616754	1.678949	-3.919421
C	5.093284	0.108884	-2.381117
C	4.806767	-0.314201	-4.740819
C	6.162808	-0.762137	-2.272729
C	5.869518	-1.201492	-4.653769
H	4.290463	-0.151916	-5.682187
C	6.537548	-1.424164	-3.438684
H	6.674497	-0.913333	-1.328873
H	6.193761	-1.736095	-5.541839
H	7.367596	-2.123662	-3.407734
C	-0.055776	-0.136549	1.647818
C	-1.238152	-0.774884	1.404390
O	-0.271829	1.127019	2.175441
C	-2.274691	0.126132	1.799481
H	-1.359087	-1.763441	0.988891
C	-1.625248	1.286409	2.251787
C	-3.673752	0.085845	1.810027
C	-2.289332	2.416577	2.693925
C	-4.360974	1.209668	2.244799
H	-4.206269	-0.795845	1.465719
C	-3.680559	2.359543	2.676062
H	-1.749836	3.291740	3.038932
H	-5.447106	1.204645	2.245726
H	-4.249924	3.222320	3.008555
C	-3.705956	-1.008780	-5.186800
C	-3.074471	-2.217782	-5.319413
C	-3.833506	-3.476819	-5.228384
C	-5.283683	-3.357433	-5.011778
C	-5.900541	-2.155626	-4.917953
C	-5.092721	-0.953120	-4.963512
H	-3.133260	-0.089558	-5.271556
H	-3.391627	-4.067070	-4.403313
H	-5.845465	-4.283341	-4.938209
C	-1.618157	-2.315886	-5.577818
H	-1.202819	-1.334598	-5.828673
H	-1.131527	-2.652386	-4.651876
C	-1.268770	-3.341124	-6.687856
H	-1.439940	-2.882928	-7.669320
H	-0.212994	-3.598150	-6.629346
N	-2.072466	-4.547653	-6.571207
C	-1.577292	-5.769102	-6.159627
O	-2.274365	-6.734345	-5.904517
O	-0.228742	-5.781468	-6.134933
C	0.340918	-7.062520	-5.805664
H	0.134111	-7.783143	-6.602807
H	1.411993	-6.881904	-5.713946
H	-0.066737	-7.434501	-4.863794
C	-3.501645	-4.363973	-6.519790
H	-3.947904	-5.348030	-6.348489
C	-4.098588	-3.746578	-7.787211
H	-5.153499	-3.543356	-7.562314
C	-4.027847	-4.640344	-9.037741
H	-4.258542	-5.671136	-8.726640
C	-5.093803	-4.193968	-10.043521
H	-5.069372	-4.816139	-10.944248
H	-6.101017	-4.255184	-9.617016
H	-4.921232	-3.155251	-10.352022
C	-2.649518	-4.637587	-9.705649
H	-2.378692	-3.620960	-10.018132
H	-1.865186	-5.010452	-9.042448
H	-2.658937	-5.266469	-10.602358
O	-7.220882	-1.926482	-4.768370
O	-5.761732	0.158918	-4.801064
C	-8.063838	-3.073384	-4.682464
H	-8.012125	-3.670446	-5.602895
H	-7.791779	-3.699039	-3.822423
H	-9.075348	-2.688140	-4.550731
C	-5.028547	1.412885	-4.743534
H	-4.577253	1.628926	-5.715148
H	-5.774930	2.160986	-4.481597
H	-4.253698	1.354113	-3.975050
C	-0.835772	3.671227	-4.645711
C	0.296097	4.486436	-4.595677
C	-2.075033	4.283371	-4.460197
C	0.185145	5.858247	-4.387953
C	-2.201192	5.651647	-4.276309
C	-1.063250	6.445667	-4.244150
F	1.528532	4.006758	-4.742223
F	1.280416	6.620226	-4.343542
F	-1.167675	7.762438	-4.082884
F	-3.409264	6.205073	-4.138057
F	-3.205149	3.567859	-4.456171
C	-0.140183	-4.965072	-1.029961
C	-0.144990	-5.089522	0.358281
C	0.704719	-5.806716	-1.754015
C	0.653636	-6.033690	0.996685
F	-0.902440	-4.320959	1.138824
C	1.487232	-6.766708	-1.131106
F	0.795725	-5.710857	-3.081563
C	1.461567	-6.881451	0.252482
F	0.639890	-6.135814	2.327910
F	2.261163	-7.580851	-1.856806
F	2.198267	-7.807010	0.862195
