# Supplementary material for: Highly Acidic Electron-Rich Brønsted Acids Accelerate Asymmetric Pictet–Spengler Reactions by Virtue of Stabilizing Cation–π Interactions
Source: J Am Chem Soc. 2024 Oct 3;146(41):28339–49. doi: 10.1021/jacs.4c09421 (PMC11487569; doi:10.1021/jacs.4c09421)
Supplement: Supplementary file 1 — ja4c09421_si_001.zip [file ja4c09421_si_001.zip › geom_cis-V'.txt]

O	0.952599	1.565515	-3.211254
O	-0.995056	0.796735	-1.769955
O	0.639479	-2.123630	-0.578347
O	2.454876	-2.159527	-2.402104
N	-1.214666	0.758649	-4.378314
S	-1.002740	-4.339509	-2.195560
S	-0.715764	1.350717	-5.793624
O	-2.104365	-3.364789	-2.008989
O	-1.289165	-5.505105	-3.049756
O	0.602921	0.862996	-6.219719
O	-1.837929	1.224451	-6.739930
N	0.376382	-3.682697	-2.648330
H	-3.477490	-1.205082	-7.586037
P	0.850074	-2.220268	-2.201841
N	0.271532	-1.028150	-3.030291
P	-0.223603	0.443958	-3.158541
C	-1.504364	2.085490	-1.704324
C	1.538930	2.034323	-2.046612
C	1.535780	-1.469442	0.257936
C	3.173437	-3.171567	-1.770735
C	-2.910941	2.242003	-1.821085
C	3.779088	-4.173186	-2.573495
C	2.891200	1.675890	-1.806581
C	1.033129	-0.411712	1.067192
C	-0.822068	6.863664	-1.723285
C	-0.294150	5.599459	-1.608508
C	-1.134742	4.461829	-1.606104
C	-2.544971	4.650528	-1.760825
C	-3.054890	5.969001	-1.857896
C	-2.214388	7.053141	-1.837885
H	-0.159005	7.723408	-1.739680
H	0.779637	5.463374	-1.528765
C	-0.625715	3.130148	-1.510980
C	-3.403812	3.534887	-1.828116
H	-4.127257	6.103299	-1.972920
H	-4.473399	3.698554	-1.906033
C	2.744205	4.315762	2.271298
C	3.440996	3.565958	1.357776
C	2.800901	3.036333	0.210197
C	1.421980	3.337916	-0.020190
C	0.725257	4.082126	0.960587
C	1.368180	4.556362	2.078513
H	4.535339	1.949973	-0.471631
H	4.494888	3.347518	1.506445
C	3.498889	2.198075	-0.680352
C	0.799348	2.843880	-1.209884
H	-0.333384	4.271478	0.825861
H	0.811355	5.123140	2.819119
C	6.023557	-0.689522	1.895358
C	5.162612	-1.426598	1.118284
C	3.772536	-1.161986	1.123513
C	3.291400	-0.079194	1.919060
C	4.199435	0.639085	2.735373
C	5.538384	0.340048	2.728140
H	7.087949	-0.903901	1.869076
H	5.549088	-2.215538	0.482826
C	2.842182	-1.907750	0.331915
C	1.926287	0.257721	1.883451
H	3.811068	1.443839	3.353163
H	1.565741	1.065226	2.513291
C	5.187821	-6.384362	1.525149
C	5.166525	-6.312224	0.155239
C	4.525210	-5.235838	-0.506974
C	3.924907	-4.201355	0.275384
C	3.944714	-4.315789	1.684940
C	4.558112	-5.384800	2.294456
H	4.953184	-5.954281	-2.491737
H	5.627997	-7.090713	-0.446833
H	3.463248	-3.549909	2.284690
H	4.552147	-5.462346	3.377619
C	4.467951	-5.175902	-1.913018
C	3.302651	-3.107625	-0.403911
H	-2.616303	8.057525	-1.930276
H	3.245740	4.714437	3.148533
H	6.227829	0.899613	3.353806
H	5.673101	-7.220216	2.020200
C	3.722089	-4.137683	-4.017786
C	3.044638	-3.390236	-4.937547
O	4.534341	-5.075427	-4.649229
C	3.438208	-3.865567	-6.223524
H	2.335900	-2.603612	-4.747147
C	4.358279	-4.898105	-5.989948
C	3.715071	-4.243334	-8.567272
H	3.475426	-4.004968	-9.599309
C	4.635096	-5.270675	-8.300378
H	5.090606	-5.805932	-9.128070
C	3.107250	-3.532475	-7.541471
H	2.386759	-2.746143	-7.745016
C	4.975256	-5.620417	-6.995794
H	5.683076	-6.413181	-6.777033
C	-3.798814	1.096797	-1.869085
C	-3.623468	-0.260233	-1.906421
O	-5.150388	1.409701	-1.782021
C	-4.919668	-0.845635	-1.792231
H	-2.692321	-0.799630	-1.951634
C	-5.823286	0.226003	-1.721233
C	-5.402104	-2.155603	-1.690802
C	-7.189193	0.070278	-1.573594
C	-6.769972	-2.333383	-1.522551
H	-4.714340	-2.996299	-1.720855
C	-7.650723	-1.240053	-1.470722
H	-7.857943	0.922938	-1.523923
H	-7.167034	-3.338764	-1.407869
H	-8.713376	-1.416410	-1.329907
C	3.614723	0.798573	-2.706562
C	3.541075	0.539164	-4.044877
O	4.662965	0.105166	-2.120583
C	4.610848	-0.361253	-4.342654
H	2.816891	0.941002	-4.737001
C	5.253617	-0.614241	-3.119950
C	5.089376	-0.985395	-5.500035
C	6.316973	-1.486763	-2.975668
C	6.165591	-1.852356	-5.382336
H	4.612713	-0.815222	-6.460710
C	6.762801	-2.109656	-4.138756
H	6.772810	-1.673908	-2.008915
H	6.537610	-2.364078	-6.265125
H	7.591149	-2.809237	-4.080919
C	-0.376923	-0.082668	1.127391
C	-1.525153	-0.791300	0.927490
O	-0.657584	1.190899	1.596003
C	-2.606775	0.068216	1.296529
H	-1.593741	-1.798590	0.550148
C	-2.016919	1.282311	1.681694
C	-4.001818	-0.046278	1.335523
C	-2.733930	2.400238	2.069673
C	-4.741361	1.061898	1.720809
H	-4.491053	-0.973102	1.052289
C	-4.119468	2.269714	2.076776
H	-2.240199	3.322897	2.356016
H	-5.825268	0.997363	1.743889
H	-4.730354	3.118175	2.369596
C	-5.726737	-3.259104	-5.017136
C	-4.389658	-3.547811	-5.054059
C	-3.398073	-2.466324	-5.151819
C	-3.917363	-1.095907	-5.132870
C	-5.251433	-0.828446	-5.105232
C	-6.174683	-1.924401	-5.021865
H	-6.446153	-4.068495	-4.958846
H	-2.653376	-2.577955	-4.343144
H	-3.181316	-0.297931	-5.151816
C	-3.882600	-4.936714	-5.123151
H	-3.192843	-5.140977	-4.293699
H	-4.701948	-5.662916	-5.097746
C	-3.074600	-5.088099	-6.445135
H	-2.624542	-6.078149	-6.493472
H	-3.749045	-4.971496	-7.301398
N	-2.041956	-4.073367	-6.499466
C	-0.731820	-4.340936	-6.109777
O	0.102480	-3.477107	-5.932559
O	-0.514312	-5.662116	-6.019696
C	0.802961	-6.032013	-5.548653
H	0.745840	-7.105459	-5.367507
H	1.548183	-5.803897	-6.315468
H	1.034795	-5.494857	-4.626728
C	-2.479944	-2.702227	-6.485757
H	-1.599759	-2.070371	-6.341777
C	-3.232788	-2.262350	-7.743352
H	-4.190157	-2.795535	-7.833980
C	-2.442328	-2.367186	-9.063861
H	-3.015521	-1.759221	-9.780428
C	-1.047428	-1.746697	-8.947124
H	-0.579352	-1.679682	-9.935020
H	-1.089062	-0.738973	-8.519786
H	-0.391991	-2.352167	-8.310548
C	-2.374315	-3.784299	-9.641153
H	-1.756720	-4.443309	-9.022998
H	-3.371903	-4.230735	-9.731898
H	-1.930475	-3.761562	-10.642423
O	-5.828567	0.385457	-5.116418
O	-7.444531	-1.571140	-4.965116
C	-4.932184	1.502728	-5.250813
H	-4.229065	1.536490	-4.413344
H	-4.369596	1.438661	-6.188198
H	-5.566144	2.389269	-5.242726
C	-8.458636	-2.580190	-4.813270
H	-8.287485	-3.151963	-3.896088
H	-9.396123	-2.030106	-4.739175
H	-8.480018	-3.239044	-5.688019
C	-0.530387	3.157364	-5.487379
C	0.710490	3.787593	-5.376894
C	-1.664317	3.959429	-5.354404
C	0.807920	5.156901	-5.147058
C	-1.582250	5.329941	-5.156862
C	-0.337169	5.932666	-5.051069
F	1.861917	3.128177	-5.484750
F	2.006769	5.733680	-5.028042
F	-0.241276	7.247551	-4.862053
F	-2.692030	6.069509	-5.080931
F	-2.892838	3.438485	-5.417873
C	-0.601360	-5.029369	-0.547541
C	-1.323771	-4.753513	0.609808
C	0.541144	-5.823156	-0.427431
C	-0.896860	-5.209767	1.852785
F	-2.456050	-4.042791	0.587807
C	0.968901	-6.300257	0.802639
F	1.263253	-6.155177	-1.497410
C	0.254134	-5.978660	1.949902
F	-1.597012	-4.920350	2.952702
F	2.051532	-7.072229	0.889252
F	0.662680	-6.424912	3.136637
