# Supplementary material for: Highly Acidic Electron-Rich Brønsted Acids Accelerate Asymmetric Pictet–Spengler Reactions by Virtue of Stabilizing Cation–π Interactions
Source: J Am Chem Soc. 2024 Oct 3;146(41):28339–49. doi: 10.1021/jacs.4c09421 (PMC11487569; doi:10.1021/jacs.4c09421)
Supplement: Supplementary file 1 — ja4c09421_si_001.zip [file ja4c09421_si_001.zip › geom_I.txt]

O	1.263835	1.899221	-3.159428
O	-0.823496	1.029573	-2.028040
O	0.314822	-2.220788	-0.811502
O	2.338182	-2.520917	-2.372535
N	-0.504157	0.952387	-4.681522
S	-1.424313	-3.967866	-2.619601
S	0.004350	2.003778	-5.897246
O	-2.337077	-3.018235	-1.961695
O	-1.973094	-4.802244	-3.695779
O	1.458028	2.024630	-6.002064
O	-0.821902	1.648408	-7.050600
H	-3.789243	-2.605263	-6.438958
P	0.759548	-2.165777	-2.376135
N	0.786734	-0.718738	-3.003277
P	0.212125	0.690949	-3.212978
C	-1.309572	2.335745	-1.945666
C	1.738430	2.237156	-1.883992
C	1.154102	-1.703748	0.173253
C	2.706868	-3.663082	-1.664048
C	-2.677065	2.538906	-2.268805
C	3.101473	-4.817732	-2.389956
C	3.012552	1.744773	-1.507923
C	0.682707	-0.606885	0.945711
C	-0.600193	7.070860	-1.334964
C	-0.093519	5.792622	-1.321028
C	-0.937829	4.677434	-1.530243
C	-2.321981	4.907217	-1.809298
C	-2.816170	6.235525	-1.784891
C	-1.976188	7.294358	-1.547063
H	0.066454	7.915244	-1.188400
H	0.967188	5.629564	-1.158498
C	-0.452951	3.333988	-1.523519
C	-3.162204	3.830704	-2.149205
H	-3.871634	6.400024	-1.985529
H	-4.208017	4.025504	-2.360043
C	2.448800	3.978686	2.768772
C	3.221349	3.274110	1.880869
C	2.718339	2.911507	0.606935
C	1.403203	3.332937	0.229963
C	0.622532	4.026017	1.183357
C	1.131037	4.339725	2.420500
H	4.453025	1.746888	0.067739
H	4.230671	2.968091	2.142029
C	3.483095	2.107910	-0.261340
C	0.919819	2.990270	-1.073500
H	-0.392597	4.306812	0.930437
H	0.511921	4.871406	3.137170
C	5.457369	-1.569373	2.368775
C	4.601829	-2.188689	1.489213
C	3.280717	-1.716807	1.310993
C	2.858097	-0.567654	2.047231
C	3.755326	0.028635	2.967303
C	5.028471	-0.458846	3.125071
H	6.471210	-1.940652	2.485598
H	4.937768	-3.047656	0.917656
C	2.366071	-2.319870	0.395003
C	1.557138	-0.059824	1.868520
H	3.411386	0.885521	3.539874
H	1.232312	0.782014	2.472342
C	3.510506	-7.165648	1.849667
C	3.654930	-7.133545	0.485954
C	3.371918	-5.953213	-0.246058
C	2.971197	-4.776679	0.460493
C	2.806984	-4.850708	1.863460
C	3.065246	-6.019637	2.539763
H	3.761314	-6.836997	-2.169995
H	3.964847	-8.020914	-0.059315
H	2.460494	-3.976410	2.404437
H	2.917539	-6.062263	3.614642
C	3.448512	-5.937086	-1.651726
C	2.697522	-3.591475	-0.290222
H	-2.363728	8.308604	-1.549045
H	2.844231	4.250340	3.743222
H	5.709098	0.008138	3.831055
H	3.712999	-8.080725	2.397877
C	3.167478	-4.841936	-3.834276
C	3.132666	-3.889053	-4.813489
O	3.390193	-6.097875	-4.377188
C	3.360153	-4.566426	-6.050994
H	2.996545	-2.829310	-4.672629
C	3.500451	-5.925048	-5.725979
C	3.635638	-5.171128	-8.349548
H	3.682509	-4.896084	-9.398619
C	3.754915	-6.522773	-7.988946
H	3.895506	-7.270547	-8.763504
C	3.440355	-4.184042	-7.394565
H	3.334709	-3.144056	-7.682331
C	3.690190	-6.927641	-6.658636
H	3.767212	-7.969601	-6.367275
C	-3.539851	1.463439	-2.709561
C	-3.424478	0.104269	-2.797627
O	-4.805048	1.872809	-3.107205
C	-4.679115	-0.387232	-3.266353
H	-2.582175	-0.505751	-2.519379
C	-5.493250	0.741566	-3.441111
C	-5.197544	-1.658013	-3.543169
C	-6.801223	0.683561	-3.888649
C	-6.510515	-1.739016	-3.985129
H	-4.582611	-2.542589	-3.408032
C	-7.299155	-0.588577	-4.156989
H	-7.401520	1.577682	-4.019264
H	-6.942138	-2.711005	-4.205054
H	-8.321420	-0.692509	-4.508150
C	3.753374	0.837197	-2.363964
C	3.846527	0.674154	-3.715042
O	4.538819	-0.085136	-1.692668
C	4.737048	-0.423465	-3.931533
H	3.338793	1.265529	-4.462623
C	5.120523	-0.862893	-2.653074
C	5.237560	-1.093087	-5.055192
C	5.948445	-1.947866	-2.428528
C	6.074081	-2.180696	-4.853118
H	4.965000	-0.778222	-6.058482
C	6.419347	-2.606403	-3.560858
H	6.209993	-2.263759	-1.424057
H	6.456642	-2.727832	-5.709406
H	7.065858	-3.470305	-3.441143
C	-0.674126	-0.113007	0.835507
C	-1.843113	-0.645964	0.375160
O	-0.882698	1.147593	1.377719
C	-2.860888	0.325766	0.628048
H	-1.966217	-1.605276	-0.102936
C	-2.214744	1.413121	1.236696
C	-4.237426	0.405995	0.382626
C	-2.857816	2.580748	1.609737
C	-4.899867	1.571407	0.737440
H	-4.764940	-0.416486	-0.091049
C	-4.221591	2.643514	1.340218
H	-2.328247	3.396266	2.089899
H	-5.965076	1.659806	0.546148
H	-4.773215	3.539551	1.608436
C	-1.398250	-7.587707	-5.691914
C	-0.511172	-7.176078	-6.697503
C	-0.325307	-7.992605	-7.802114
C	-1.008802	-9.208761	-7.912930
C	-1.886124	-9.617603	-6.917156
C	-2.081139	-8.790249	-5.787043
H	-1.541663	-6.940918	-4.833591
H	0.360412	-7.689701	-8.589351
H	-0.844834	-9.830538	-8.785655
C	0.178763	-5.847739	-6.559938
H	0.594955	-5.746998	-5.549025
H	1.010483	-5.769119	-7.268246
C	-0.788160	-4.677128	-6.796229
H	-1.097010	-4.655903	-7.846021
H	-1.676616	-4.798570	-6.168039
N	-0.179863	-3.391243	-6.476922
C	0.459109	-2.659589	-7.423014
O	0.380176	-2.817070	-8.628814
O	1.178262	-1.646992	-6.838640
C	1.782825	-0.738726	-7.778860
H	1.016676	-0.156103	-8.300432
H	2.405631	-0.073965	-7.180848
H	2.377553	-1.281022	-8.519413
C	-3.221026	-2.099113	-7.226465
H	-2.738006	-2.838663	-7.877236
C	-4.164772	-1.216772	-8.096516
H	-4.900930	-1.916465	-8.515685
C	-4.907889	-0.188545	-7.243558
H	-5.636299	0.357429	-7.852686
H	-5.442649	-0.662680	-6.414309
H	-4.216991	0.547452	-6.814399
C	-3.422175	-0.551318	-9.258359
H	-2.750624	0.240106	-8.906207
H	-2.824639	-1.274210	-9.824647
H	-4.136811	-0.087616	-9.946254
O	-2.599220	-10.781163	-6.924663
O	-2.951716	-9.260840	-4.850507
C	-2.431756	-11.633978	-8.047230
H	-2.737073	-11.137646	-8.979289
H	-1.391112	-11.975024	-8.142701
H	-3.078715	-12.494680	-7.867558
C	-3.144160	-8.454920	-3.692905
H	-3.536621	-7.462093	-3.949603
H	-3.869009	-8.990073	-3.076748
H	-2.205997	-8.331844	-3.132237
C	-0.530373	3.632791	-5.333478
C	0.368060	4.666159	-5.050918
C	-1.898171	3.924297	-5.332634
C	-0.088337	5.962238	-4.835001
C	-2.357171	5.212868	-5.112962
C	-1.447163	6.239223	-4.887341
F	1.680180	4.472137	-4.985797
F	0.779618	6.943364	-4.592016
F	-1.879794	7.482877	-4.717333
F	-3.663989	5.472521	-5.104500
F	-2.798432	2.966913	-5.541700
C	-0.839473	-5.140510	-1.341471
C	-0.070517	-6.235150	-1.743135
C	-1.131574	-5.017841	0.016786
C	0.358375	-7.195726	-0.839297
F	0.282060	-6.393818	-3.019315
C	-0.690034	-5.965211	0.935357
F	-1.841616	-4.001868	0.505910
C	0.040364	-7.063414	0.506511
F	1.077546	-8.240993	-1.252154
F	-0.978083	-5.828033	2.231465
F	0.433952	-7.985511	1.380671
C	-2.166057	-1.261135	-6.606517
H	-1.388938	-0.852262	-7.277665
O	-2.179101	-0.930869	-5.423989
H	0.044256	-3.212937	-5.503150
N	-0.063673	-3.279697	-3.164027
H	-1.181120	0.181036	-5.028790
