# Supplementary material for: Highly Acidic Electron-Rich Brønsted Acids Accelerate Asymmetric Pictet–Spengler Reactions by Virtue of Stabilizing Cation–π Interactions
Source: J Am Chem Soc. 2024 Oct 3;146(41):28339–49. doi: 10.1021/jacs.4c09421 (PMC11487569; doi:10.1021/jacs.4c09421)
Supplement: Supplementary file 1 — ja4c09421_si_001.zip [file ja4c09421_si_001.zip › geom_II.txt]

O	0.822204	2.615163	-2.519754
O	-1.323813	1.702794	-1.441925
O	0.970776	-2.273388	-1.779167
O	2.420574	-0.824531	-3.276845
N	-1.154113	1.951524	-4.067400
S	-0.444598	-3.458450	-4.254480
S	-0.636308	3.062024	-5.133739
O	-1.573330	-3.429328	-3.283580
O	-0.788555	-3.850915	-5.627819
O	0.754245	2.852801	-5.560273
O	-1.672160	3.154265	-6.176850
H	-4.855422	-2.541998	-4.335428
P	0.872667	-1.247530	-3.036835
N	0.118050	0.039054	-2.585532
P	-0.356549	1.511395	-2.738062
C	-1.647983	3.001631	-1.068471
C	1.415004	2.683287	-1.258919
C	1.779756	-1.861861	-0.721407
C	3.336274	-1.873647	-3.334974
C	-2.983207	3.454798	-1.246740
C	3.879125	-2.219635	-4.600318
C	2.755910	2.239643	-1.113662
C	1.155957	-1.313663	0.427633
C	-0.271598	7.367172	0.496785
C	0.044609	6.055550	0.232932
C	-0.950250	5.144959	-0.194857
C	-2.282375	5.626081	-0.385082
C	-2.578974	6.977732	-0.079714
C	-1.596502	7.829569	0.357249
H	0.507977	8.055309	0.809392
H	1.067776	5.710428	0.338890
C	-0.665428	3.777652	-0.493731
C	-3.271556	4.759712	-0.886940
H	-3.596848	7.331158	-0.220628
H	-4.285393	5.128524	-1.001474
C	2.348464	3.034730	3.667984
C	3.091995	2.646240	2.581839
C	2.541613	2.674543	1.276821
C	1.209794	3.160518	1.097292
C	0.463569	3.537149	2.238054
C	1.017912	3.468939	3.494029
H	4.309827	1.905355	0.312937
H	4.114781	2.300548	2.702784
C	3.289151	2.244315	0.163468
C	0.671849	3.202575	-0.224163
H	-0.559783	3.875632	2.112759
H	0.427526	3.754478	4.359693
C	6.169266	-1.088579	1.151987
C	5.397506	-1.530943	0.104690
C	3.985921	-1.533921	0.192010
C	3.376580	-1.017257	1.378823
C	4.201696	-0.594599	2.450149
C	5.569103	-0.631603	2.343561
H	7.251640	-1.093404	1.062249
H	5.870066	-1.883848	-0.804726
C	3.143052	-1.984336	-0.871130
C	1.974944	-0.907138	1.463537
H	3.724225	-0.228355	3.355020
H	1.531070	-0.481058	2.358311
C	6.263884	-5.853607	-2.413464
C	5.998301	-5.104314	-3.531007
C	5.124945	-3.988693	-3.469267
C	4.554940	-3.625571	-2.208742
C	4.827856	-4.435242	-1.080310
C	5.659707	-5.524503	-1.181710
H	5.236624	-3.551781	-5.574039
H	6.432549	-5.369859	-4.491088
H	4.362570	-4.192685	-0.130214
H	5.845429	-6.142976	-0.308702
C	4.789048	-3.265014	-4.628667
C	3.689133	-2.493471	-2.152435
H	-1.830860	8.867509	0.573307
H	2.780126	3.005245	4.664258
H	6.191758	-0.303443	3.170929
H	6.920935	-6.715653	-2.478404
C	3.524612	-1.513961	-5.812341
C	2.801022	-0.389368	-6.097985
O	4.088692	-2.034820	-6.968563
C	2.918100	-0.164959	-7.501837
H	2.286755	0.242814	-5.393590
C	3.711930	-1.211878	-7.993094
C	2.748276	0.660900	-9.734781
H	2.366649	1.382917	-10.449934
C	3.525894	-0.412652	-10.197739
H	3.732106	-0.501500	-11.260060
C	2.433863	0.801060	-8.391877
H	1.813838	1.619380	-8.037021
C	4.029644	-1.376019	-9.328872
H	4.622941	-2.214205	-9.678187
C	-4.038236	2.579526	-1.707864
C	-4.202426	1.226806	-1.691612
O	-5.205104	3.219121	-2.108057
C	-5.557928	0.976512	-2.071064
H	-3.461140	0.499306	-1.405956
C	-6.125480	2.235805	-2.327531
C	-6.362394	-0.162844	-2.198260
C	-7.435325	2.424420	-2.729964
C	-7.685878	0.004608	-2.582196
H	-5.957467	-1.148789	-1.989339
C	-8.214073	1.275904	-2.852788
H	-7.837257	3.415074	-2.916966
H	-8.330177	-0.864363	-2.677502
H	-9.253265	1.368840	-3.152778
C	3.565790	1.852504	-2.249578
C	3.543643	2.170323	-3.576791
O	4.668199	1.071972	-1.942445
C	4.701593	1.564951	-4.158336
H	2.791933	2.758464	-4.080484
C	5.348455	0.888185	-3.112480
C	5.250282	1.503397	-5.445216
C	6.498574	0.136333	-3.275458
C	6.399622	0.751064	-5.633436
H	4.771834	2.008846	-6.278546
C	7.012995	0.074002	-4.566773
H	6.967979	-0.374634	-2.441892
H	6.830997	0.675503	-6.627006
H	7.909913	-0.509406	-4.751376
C	-0.283595	-1.167281	0.511549
C	-1.335289	-1.859940	-0.013125
O	-0.719967	-0.146181	1.340015
C	-2.519681	-1.260253	0.517088
H	-1.271722	-2.696609	-0.692201
C	-2.083204	-0.197524	1.326854
C	-3.894016	-1.506438	0.410120
C	-2.935951	0.660768	1.996921
C	-4.767461	-0.668157	1.088332
H	-4.261306	-2.331455	-0.193675
C	-4.298031	0.406108	1.860254
H	-2.557075	1.480654	2.598458
H	-5.838050	-0.832685	1.010537
H	-5.011596	1.050085	2.364911
C	0.112206	-1.747201	-8.520123
C	-0.576166	-0.526499	-8.502187
C	-0.889776	0.094599	-9.700875
C	-0.499704	-0.469508	-10.918190
C	0.204835	-1.664263	-10.941387
C	0.504815	-2.319124	-9.723362
H	0.355345	-2.229885	-7.578087
H	-1.431269	1.036728	-9.697237
H	-0.743548	0.043217	-11.841507
C	-0.988870	0.099179	-7.195304
H	-0.139971	0.146310	-6.500643
H	-1.316207	1.123351	-7.386358
C	-2.119749	-0.706515	-6.554313
H	-2.806169	-1.066262	-7.322066
H	-1.719232	-1.560116	-6.004167
N	-2.930574	0.102064	-5.574523
C	-3.793879	1.111049	-6.258633
O	-3.982219	1.118923	-7.439912
O	-4.293798	1.912128	-5.337040
C	-5.100855	3.003837	-5.856185
H	-5.443218	3.541378	-4.973827
H	-4.473428	3.636584	-6.486980
H	-5.940608	2.599837	-6.426955
C	-4.350706	-2.022031	-5.162568
H	-3.542404	-2.689850	-5.487525
C	-5.363773	-1.817294	-6.300028
H	-4.881829	-1.277210	-7.124979
C	-5.788194	-3.187146	-6.835211
H	-6.493772	-3.079005	-7.665055
H	-4.926044	-3.758902	-7.194441
H	-6.279446	-3.774078	-6.049449
C	-6.586685	-1.012770	-5.856668
H	-6.334870	-0.011477	-5.489557
H	-7.284747	-0.890807	-6.691277
H	-7.114531	-1.527477	-5.045721
O	0.656674	-2.287390	-12.066701
O	1.184346	-3.487529	-9.844910
C	0.408065	-1.640863	-13.306090
H	0.856730	-2.277801	-14.070667
H	-0.669095	-1.542778	-13.501455
H	0.873967	-0.645697	-13.340274
C	1.493254	-4.177706	-8.635668
H	2.159344	-3.581658	-8.000575
H	0.584617	-4.426266	-8.073039
H	2.003447	-5.093728	-8.939375
C	-0.694443	4.676073	-4.272700
C	0.443949	5.414913	-3.946069
C	-1.937090	5.256838	-4.014277
C	0.341017	6.694189	-3.408776
C	-2.051030	6.538249	-3.497706
C	-0.905859	7.265877	-3.203659
F	1.676304	4.949159	-4.133472
F	1.441387	7.383510	-3.102390
F	-1.003103	8.503180	-2.725981
F	-3.255421	7.074049	-3.281476
F	-3.070310	4.595421	-4.259724
C	0.729394	-4.712601	-3.641691
C	1.753408	-5.131410	-4.493259
C	0.668386	-5.284506	-2.370384
C	2.656864	-6.115622	-4.120852
F	1.896449	-4.599402	-5.706507
C	1.588202	-6.250127	-1.975670
F	-0.260068	-4.945427	-1.478078
C	2.573974	-6.677844	-2.854141
F	3.593328	-6.527934	-4.976620
F	1.517138	-6.782102	-0.753551
F	3.426692	-7.628941	-2.485066
C	-3.761134	-0.778850	-4.522137
H	-4.531639	-0.081269	-4.185530
O	-2.928639	-1.028421	-3.459335
H	-2.285316	0.660132	-4.959083
N	0.366066	-2.078967	-4.308973
H	-2.503319	-1.914227	-3.511333
