# Supplementary material for: Highly Acidic Electron-Rich Brønsted Acids Accelerate Asymmetric Pictet–Spengler Reactions by Virtue of Stabilizing Cation–π Interactions
Source: J Am Chem Soc. 2024 Oct 3;146(41):28339–49. doi: 10.1021/jacs.4c09421 (PMC11487569; doi:10.1021/jacs.4c09421)
Supplement: Supplementary file 1 — ja4c09421_si_001.zip [file ja4c09421_si_001.zip › geom_III.txt]

O	0.820046	2.611353	-2.474937
O	-1.265248	1.702217	-1.277460
O	0.971136	-2.294179	-1.737903
O	2.418303	-0.821962	-3.231512
N	-1.181112	1.984730	-3.900163
S	-0.606427	-3.320013	-4.247851
S	-0.672517	3.106495	-5.078978
O	-1.694673	-3.139456	-3.259238
O	-0.985627	-3.669201	-5.620109
O	0.717225	2.854007	-5.441577
O	-1.732234	3.105003	-6.077679
H	-4.581878	-2.399426	-4.071078
P	0.883173	-1.274922	-2.997927
N	0.109258	0.007451	-2.499228
P	-0.320054	1.478681	-2.564530
C	-1.578104	3.017482	-0.918136
C	1.480916	2.701986	-1.231094
C	1.780591	-1.871449	-0.681825
C	3.325754	-1.887232	-3.304571
C	-2.915398	3.469061	-1.073929
C	3.844330	-2.249339	-4.575686
C	2.822688	2.251884	-1.142926
C	1.160549	-1.312583	0.464777
C	-0.144314	7.388145	0.574693
C	0.165323	6.077391	0.298154
C	-0.844260	5.163549	-0.085069
C	-2.185108	5.638611	-0.220553
C	-2.473402	6.989651	0.097213
C	-1.476085	7.844755	0.492362
H	0.644987	8.079143	0.854623
H	1.193325	5.736465	0.363249
C	-0.572631	3.794950	-0.389381
C	-3.188350	4.773909	-0.694663
H	-3.497671	7.339273	0.000045
H	-4.202401	5.147071	-0.786682
C	2.612619	3.087837	3.645699
C	3.310074	2.687426	2.533979
C	2.705250	2.705248	1.252925
C	1.367754	3.191994	1.125542
C	0.668676	3.578156	2.292480
C	1.275819	3.520867	3.524084
H	4.428624	1.919927	0.223451
H	4.334908	2.337140	2.615920
C	3.404450	2.263175	0.113658
C	0.775583	3.224101	-0.172758
H	-0.359487	3.914320	2.208768
H	0.722192	3.813284	4.411323
C	6.181580	-1.086141	1.155991
C	5.402749	-1.533955	0.116183
C	3.991882	-1.532380	0.212951
C	3.389058	-1.006263	1.399165
C	4.221782	-0.576529	2.461726
C	5.588548	-0.618355	2.347094
H	7.263444	-1.095878	1.061357
H	5.867838	-1.896552	-0.793569
C	3.142673	-1.990306	-0.840295
C	1.987562	-0.896079	1.491379
H	3.751542	-0.201353	3.366730
H	1.549278	-0.462763	2.385439
C	6.151016	-5.940939	-2.396505
C	5.891572	-5.191057	-3.515093
C	5.055799	-4.047454	-3.447151
C	4.515748	-3.660740	-2.180704
C	4.784213	-4.468058	-1.049857
C	5.580026	-5.583449	-1.156996
H	5.150176	-3.627064	-5.554934
H	6.300913	-5.477330	-4.480117
H	4.342469	-4.204516	-0.094137
H	5.762119	-6.200767	-0.282448
C	4.724585	-3.320657	-4.605731
C	3.677318	-2.508742	-2.123143
H	-1.705264	8.881473	0.719559
H	3.085152	3.066466	4.623404
H	6.216754	-0.286457	3.168817
H	6.778429	-6.824412	-2.466064
C	3.512189	-1.535258	-5.789629
C	2.706425	-0.475640	-6.102570
O	4.197583	-1.970184	-6.915558
C	2.894696	-0.203034	-7.489283
H	2.073525	0.078847	-5.431454
C	3.817212	-1.155374	-7.945217
C	2.822870	0.687195	-9.702186
H	2.429882	1.396269	-10.423886
C	3.733946	-0.291777	-10.131656
H	4.030044	-0.321837	-11.175750
C	2.390370	0.745477	-8.387003
H	1.664577	1.485622	-8.064271
C	4.252994	-1.239123	-9.255247
H	4.946206	-2.007215	-9.580560
C	-3.976010	2.626266	-1.576050
C	-4.135184	1.279795	-1.727918
O	-5.147865	3.302689	-1.884997
C	-5.490139	1.073106	-2.132667
H	-3.394980	0.521419	-1.535480
C	-6.064323	2.350789	-2.222578
C	-6.289727	-0.044113	-2.400234
C	-7.376434	2.585485	-2.590681
C	-7.613231	0.165918	-2.759373
H	-5.881565	-1.047778	-2.328327
C	-8.147924	1.459390	-2.860630
H	-7.779970	3.590696	-2.653707
H	-8.252692	-0.684864	-2.972347
H	-9.187012	1.584534	-3.149041
C	3.587378	1.849987	-2.304162
C	3.535038	2.179779	-3.627213
O	4.677527	1.041548	-2.034148
C	4.660212	1.552140	-4.247235
H	2.787218	2.794101	-4.103338
C	5.319422	0.850838	-3.225719
C	5.169164	1.488429	-5.550296
C	6.443482	0.069764	-3.427662
C	6.292732	0.709128	-5.776824
H	4.678098	2.008961	-6.366624
C	6.917849	0.006167	-4.733748
H	6.919769	-0.465765	-2.613557
H	6.690508	0.627579	-6.783781
H	7.791174	-0.601435	-4.950261
C	-0.278102	-1.156945	0.550689
C	-1.335488	-1.825815	0.007006
O	-0.708063	-0.134722	1.383496
C	-2.516237	-1.206193	0.521931
H	-1.282655	-2.654106	-0.682271
C	-2.072731	-0.159600	1.348050
C	-3.893079	-1.418972	0.379373
C	-2.920760	0.711660	2.007492
C	-4.762031	-0.564293	1.042156
H	-4.265777	-2.229238	-0.240779
C	-4.284908	0.490533	1.835911
H	-2.538721	1.517363	2.625999
H	-5.833831	-0.700150	0.933629
H	-4.994660	1.147395	2.329305
C	0.062968	-1.772118	-8.627054
C	-0.703623	-0.600552	-8.649783
C	-0.862598	0.079318	-9.849824
C	-0.251770	-0.383352	-11.017184
C	0.527859	-1.531934	-10.992793
C	0.681150	-2.240279	-9.780416
H	0.176088	-2.302084	-7.686225
H	-1.468386	0.981862	-9.880908
H	-0.383695	0.171717	-11.939074
C	-1.401961	-0.116946	-7.407620
H	-0.832969	-0.395048	-6.510330
H	-1.491407	0.973114	-7.440515
C	-2.817339	-0.714539	-7.323042
H	-3.294359	-0.634166	-8.305642
H	-2.746906	-1.774640	-7.065830
N	-3.676645	-0.043591	-6.338141
C	-4.149318	1.194400	-6.696272
O	-4.041112	1.675506	-7.807990
O	-4.763889	1.834522	-5.658331
C	-5.313952	3.116015	-6.008319
H	-5.713042	3.518580	-5.075647
H	-4.535255	3.767656	-6.412555
H	-6.111450	3.002762	-6.749128
C	-4.286787	-2.101004	-5.087322
H	-3.395312	-2.693399	-5.324004
C	-5.410904	-2.457718	-6.068046
H	-5.109293	-2.122227	-7.069848
C	-5.586135	-3.977335	-6.111025
H	-6.362109	-4.262436	-6.829481
H	-4.654451	-4.476124	-6.399057
H	-5.882034	-4.362383	-5.127100
C	-6.730275	-1.770300	-5.716722
H	-6.641500	-0.678780	-5.702566
H	-7.507592	-2.033126	-6.442437
H	-7.075664	-2.091718	-4.726374
O	1.191181	-2.054283	-12.066389
O	1.457388	-3.355785	-9.849317
C	1.068178	-1.361278	-13.298021
H	1.662630	-1.925148	-14.019668
H	0.023678	-1.323759	-13.638486
H	1.459748	-0.336062	-13.225641
C	1.661073	-4.063766	-8.631092
H	2.156295	-3.430444	-7.884865
H	0.713458	-4.432304	-8.216912
H	2.307502	-4.907650	-8.880084
C	-0.753480	4.676957	-4.188994
C	0.378416	5.438816	-3.884350
C	-2.010981	5.219601	-3.904628
C	0.252861	6.712380	-3.341443
C	-2.141580	6.494862	-3.376925
C	-1.005928	7.248876	-3.107976
F	1.613460	4.997797	-4.097087
F	1.339709	7.426723	-3.054780
F	-1.123253	8.479316	-2.626085
F	-3.348794	6.999240	-3.126500
F	-3.121829	4.526694	-4.133752
C	0.471063	-4.668419	-3.648238
C	1.514803	-5.093130	-4.472339
C	0.366903	-5.247063	-2.384400
C	2.407537	-6.076412	-4.072831
F	1.693537	-4.559198	-5.679705
C	1.272073	-6.214742	-1.961650
F	-0.589612	-4.905307	-1.521581
C	2.289914	-6.634889	-2.806699
F	3.368619	-6.490631	-4.900110
F	1.160164	-6.751126	-0.744206
F	3.136960	-7.580201	-2.409642
C	-3.931337	-0.617012	-5.033460
H	-4.761924	-0.056463	-4.602072
O	-2.805294	-0.396398	-4.146202
H	-1.886719	1.297002	-4.230259
N	0.386824	-2.051210	-4.290883
H	-2.418657	-1.250305	-3.890645
