# Supplementary material for: Highly Acidic Electron-Rich Brønsted Acids Accelerate Asymmetric Pictet–Spengler Reactions by Virtue of Stabilizing Cation–π Interactions
Source: J Am Chem Soc. 2024 Oct 3;146(41):28339–49. doi: 10.1021/jacs.4c09421 (PMC11487569; doi:10.1021/jacs.4c09421)
Supplement: Supplementary file 1 — ja4c09421_si_001.zip [file ja4c09421_si_001.zip › geom_IV.txt]

O	0.695336	1.528988	-2.745524
O	-1.258254	1.025902	-1.175195
O	0.808746	-2.283450	-0.054587
O	2.243161	-1.867329	-2.089355
N	-1.537949	0.674198	-3.761288
S	-0.533347	-4.701494	-1.374041
S	-1.092549	1.244998	-5.192334
O	-1.550523	-4.103111	-0.494945
O	-0.961914	-5.781111	-2.275787
O	0.238303	0.795013	-5.640862
O	-2.208832	1.028224	-6.134185
N	0.300503	-3.625528	-2.234713
H	-3.106764	-1.072428	-6.715671
P	0.709909	-2.182346	-1.680560
N	-0.157517	-0.998240	-2.216522
P	-0.531905	0.483080	-2.522836
C	-1.672144	2.353030	-1.210062
C	1.374403	2.101834	-1.678224
C	1.671546	-1.453927	0.645328
C	3.163554	-2.806727	-1.644348
C	-3.064040	2.621494	-1.303985
C	3.651474	-3.770826	-2.565825
C	2.756907	1.802926	-1.545292
C	1.091196	-0.451222	1.466079
C	-0.609338	7.062029	-1.451116
C	-0.180139	5.762831	-1.321189
C	-1.109266	4.698676	-1.238048
C	-2.503816	4.996619	-1.337160
C	-2.911485	6.349900	-1.450796
C	-1.986654	7.361558	-1.501282
H	0.119000	7.863666	-1.528635
H	0.881836	5.543129	-1.292050
C	-0.710619	3.332958	-1.101754
C	-3.448046	3.951544	-1.342510
H	-3.973787	6.567689	-1.521779
H	-4.502250	4.199040	-1.403095
C	2.862774	4.604563	2.426038
C	3.508461	3.836042	1.490532
C	2.796051	3.245750	0.417882
C	1.399205	3.510998	0.281125
C	0.756345	4.273751	1.284432
C	1.469500	4.801856	2.333771
H	4.502014	2.196406	-0.379465
H	4.575542	3.648079	1.566742
C	3.441626	2.396360	-0.500555
C	0.702254	2.970412	-0.844475
H	-0.314269	4.434221	1.222531
H	0.955153	5.378824	3.096693
C	6.123905	0.000641	1.861924
C	5.316039	-0.829932	1.123377
C	3.908793	-0.788616	1.262644
C	3.341925	0.192061	2.134800
C	4.203350	1.010615	2.905899
C	5.566127	0.912503	2.781828
H	7.201769	-0.047476	1.737168
H	5.756063	-1.525017	0.417526
C	3.032816	-1.660182	0.543260
C	1.944012	0.347721	2.204483
H	3.756973	1.733316	3.582907
H	1.528263	1.114233	2.852047
C	6.218035	-5.745107	1.060904
C	5.905515	-5.666634	-0.271724
C	4.994589	-4.689608	-0.747898
C	4.440409	-3.746953	0.174637
C	4.756824	-3.879035	1.548139
C	5.621939	-4.855260	1.979427
H	5.038961	-5.385994	-2.778784
H	6.328674	-6.372815	-0.981170
H	4.299394	-3.203939	2.263575
H	5.840043	-4.950316	3.038906
C	4.600307	-4.662476	-2.097958
C	3.556788	-2.742848	-0.322622
H	-2.311124	8.392727	-1.603395
H	3.418676	5.049000	3.246656
H	6.216886	1.546287	3.377561
H	6.901838	-6.509622	1.416944
C	3.180359	-3.876336	-3.935201
C	3.327642	-4.883622	-4.850852
O	2.462283	-2.833660	-4.472521
C	2.674476	-4.452630	-6.045062
H	3.820936	-5.829618	-4.682961
C	2.161431	-3.177052	-5.752342
C	1.725552	-4.234423	-8.231884
H	1.538691	-4.631610	-9.225208
C	1.250844	-2.951464	-7.908775
H	0.726554	-2.372656	-8.662297
C	2.441993	-4.993454	-7.316763
H	2.818328	-5.977124	-7.583479
C	1.459410	-2.392660	-6.650798
H	1.101656	-1.400639	-6.386490
C	-4.052297	1.563979	-1.327745
C	-4.006875	0.197336	-1.318743
O	-5.369549	2.005189	-1.359710
C	-5.357923	-0.263648	-1.343967
H	-3.122803	-0.416095	-1.268653
C	-6.156263	0.888584	-1.372503
C	-5.974912	-1.519809	-1.356934
C	-7.538245	0.866783	-1.426948
C	-7.360004	-1.566003	-1.409083
H	-5.382055	-2.429900	-1.347609
C	-8.130503	-0.392370	-1.445776
H	-8.122652	1.780121	-1.460150
H	-7.862388	-2.528522	-1.428392
H	-9.212409	-0.467365	-1.495530
C	3.446368	0.934174	-2.478333
C	3.256388	0.597159	-3.786932
O	4.592462	0.339166	-1.971607
C	4.339523	-0.265793	-4.144191
H	2.438081	0.914587	-4.415628
C	5.122891	-0.401583	-2.987170
C	4.724465	-0.952554	-5.302143
C	6.252329	-1.197176	-2.907327
C	5.849355	-1.761762	-5.244282
H	4.143851	-0.868864	-6.216024
C	6.601775	-1.885941	-4.064546
H	6.828662	-1.279305	-1.991639
H	6.156612	-2.313449	-6.127778
H	7.476321	-2.529477	-4.054870
C	-0.346785	-0.281414	1.546402
C	-1.405635	-1.134953	1.430772
O	-0.767098	0.995749	1.884599
C	-2.577140	-0.367493	1.720668
H	-1.356269	-2.182964	1.173770
C	-2.129303	0.940498	1.969866
C	-3.949308	-0.635486	1.785336
C	-2.971111	2.003563	2.240752
C	-4.812003	0.413726	2.066673
H	-4.329584	-1.634887	1.595405
C	-4.333053	1.715203	2.281088
H	-2.588424	3.005117	2.408288
H	-5.881971	0.230826	2.100410
H	-5.037973	2.515775	2.483842
C	-4.555413	-1.387036	-4.407433
C	-4.063834	-2.695067	-4.310869
C	-4.886060	-3.757265	-4.678669
C	-6.193885	-3.530543	-5.117288
C	-6.685384	-2.234171	-5.206113
C	-5.845384	-1.142480	-4.857275
H	-3.901369	-0.561400	-4.143141
H	-4.521282	-4.778604	-4.598640
H	-6.819532	-4.375476	-5.380393
C	-2.639650	-2.932252	-3.907017
H	-2.343055	-2.285393	-3.074623
H	-2.486879	-3.965775	-3.579173
C	-1.650244	-2.609578	-5.046825
H	-1.743318	-1.567428	-5.355498
H	-0.626226	-2.800158	-4.726882
N	-1.953396	-3.464688	-6.215278
C	-1.431141	-4.842258	-6.264562
O	-1.788870	-5.625439	-7.104642
O	-0.584318	-5.020591	-5.283800
C	-0.047130	-6.368815	-5.159333
H	0.384215	-6.671903	-6.115032
H	0.700249	-6.293158	-4.375221
H	-0.852240	-7.041555	-4.858187
C	-2.859805	-3.167757	-7.107326
H	-3.080361	-3.985122	-7.796439
C	-3.517563	-1.878737	-7.328223
H	-4.570508	-2.011606	-7.017589
C	-3.501709	-1.467501	-8.819097
H	-4.000098	-2.256252	-9.403024
C	-4.287373	-0.165015	-8.968037
H	-4.328120	0.140109	-10.018651
H	-5.314702	-0.271060	-8.601939
H	-3.802653	0.636030	-8.398404
C	-2.064231	-1.310798	-9.314580
H	-1.526171	-0.582585	-8.695003
H	-1.521593	-2.262845	-9.274755
H	-2.043991	-0.958555	-10.350782
O	-7.935290	-1.897787	-5.611145
O	-6.398562	0.079202	-5.003385
C	-8.826488	-2.959454	-5.933978
H	-8.454963	-3.551132	-6.781919
H	-8.989871	-3.619034	-5.071227
H	-9.767813	-2.482274	-6.210542
C	-5.522551	1.204921	-4.864775
H	-4.696482	1.145811	-5.582049
H	-6.137987	2.082497	-5.067073
H	-5.114008	1.271073	-3.851352
C	-1.002181	3.058657	-4.962097
C	0.188523	3.784923	-4.992165
C	-2.187195	3.770314	-4.770162
C	0.185790	5.171059	-4.867749
C	-2.205457	5.153458	-4.674758
C	-1.011255	5.858960	-4.731229
F	1.376643	3.202597	-5.144245
F	1.335300	5.849862	-4.892098
F	-1.012206	7.187474	-4.655434
F	-3.363176	5.804012	-4.537813
F	-3.359619	3.139913	-4.675422
C	0.738570	-5.464894	-0.291143
C	0.792341	-5.275758	1.089665
C	1.701171	-6.296478	-0.863945
C	1.754913	-5.914332	1.866569
F	-0.065642	-4.488492	1.736414
C	2.650145	-6.956521	-0.098737
F	1.748656	-6.493195	-2.186281
C	2.672843	-6.770307	1.276706
F	1.792512	-5.716301	3.186921
F	3.538009	-7.771415	-0.677831
F	3.568991	-7.410131	2.025620
