# Supplementary material for: Highly Acidic Electron-Rich Brønsted Acids Accelerate Asymmetric Pictet–Spengler Reactions by Virtue of Stabilizing Cation–π Interactions
Source: J Am Chem Soc. 2024 Oct 3;146(41):28339–49. doi: 10.1021/jacs.4c09421 (PMC11487569; doi:10.1021/jacs.4c09421)
Supplement: Supplementary file 1 — ja4c09421_si_001.zip [file ja4c09421_si_001.zip › geom_trans-TS4.txt]

O	0.724735372495	1.752182022429	-2.966493080134
O	-1.035840364077	0.813460922868	-1.394516547235
O	0.969083202046	-2.239843376624	-0.043524232082
O	2.655088332533	-2.302799673791	-1.955281636332
N	-1.121086395213	0.237952397861	-3.970733426730
S	-0.837658963004	-4.285963955948	-1.493574275774
S	-0.858066805184	0.954081395903	-5.361863587791
O	-1.764133838632	-3.415523158524	-0.741526376036
O	-1.424936072171	-5.252953956668	-2.426735548745
O	0.520249886750	0.949455393032	-5.856996662691
O	-1.879192501861	0.431251499735	-6.353740850673
N	0.321370806090	-3.467636436015	-2.256930532611
H	0.135754236833	-2.023565957306	-8.134335907471
P	1.068153882214	-2.185532053032	-1.675505347967
N	0.756323740195	-0.767608142211	-2.262787608109
P	-0.145463942433	0.410408172045	-2.691871095926
C	-1.686034751875	2.038385720384	-1.398258108139
C	1.320138822957	2.333125799411	-1.846899019778
C	1.893467098048	-1.505721217463	0.691769154384
C	3.314995558800	-3.341537149457	-1.317004501829
C	-3.106730402106	2.027588809089	-1.403131853349
C	3.697568756897	-4.484051189976	-2.069327045395
C	2.690087317878	2.066103795040	-1.598588035166
C	1.428055024398	-0.374751424352	1.414702251480
C	-1.590835205905	6.861533633850	-1.631378333162
C	-0.908870426414	5.672849072118	-1.525664202744
C	-1.606702748343	4.447710595099	-1.408914837701
C	-3.036202269552	4.464111097989	-1.440232638263
C	-3.706874411360	5.709977605628	-1.527617218792
C	-3.001359421010	6.883223261953	-1.615681207864
H	-1.039415510928	7.791137778541	-1.735593411703
H	0.176609457824	5.661451381692	-1.540380958659
C	-0.934559623974	3.194197895347	-1.298474465887
C	-3.752399383233	3.252580362282	-1.398465161904
H	-4.793515553951	5.715254515092	-1.543348827790
H	-4.836435024269	3.284028787093	-1.381908226684
C	2.354428868085	4.757139382461	2.433961206056
C	3.098535168594	4.031171667553	1.538996900233
C	2.500609222986	3.460070602091	0.388224954675
C	1.108578868327	3.681045655588	0.140835140203
C	0.367253207836	4.413745638874	1.096750208047
C	0.973546973315	4.936243475637	2.214043303390
H	4.298522730199	2.455322309912	-0.251157374167
H	4.161603686027	3.871370822099	1.699155434206
C	3.254861720276	2.648607857333	-0.480707897458
C	0.521875046575	3.099827183244	-1.028894115031
H	-0.696254422765	4.557205678830	0.946475491133
H	0.382218228361	5.493158200470	2.935279458588
C	6.469660731020	-0.577336305864	1.952157447891
C	5.562558381421	-1.405476600403	1.334619291342
C	4.178158140985	-1.118269137748	1.367795382703
C	3.741621480647	0.062342818931	2.045281597872
C	4.700681801554	0.882245984845	2.689790885248
C	6.036952011831	0.572873372736	2.643856050271
H	7.529215484132	-0.812001900911	1.908564040868
H	5.905741911712	-2.291467378919	0.810775452219
C	3.204608016759	-1.930813190210	0.711156210917
C	2.372870442604	0.389379979415	2.076474191171
H	4.351009073847	1.763956767237	3.220624595577
H	2.052867109457	1.266106453033	2.630564114632
C	5.340571093883	-6.476881208219	2.052299320125
C	5.192602731351	-6.511153260785	0.689404274047
C	4.587502793293	-5.431356176359	-0.001914287548
C	4.172233794547	-4.278599619066	0.736843733367
C	4.317061888734	-4.286329649208	2.144508568794
C	4.882207125053	-5.362445385109	2.785709505322
H	4.711702717794	-6.362416130965	-1.934437859451
H	5.512637805437	-7.379683696586	0.119893438715
H	3.963896416917	-3.434515557021	2.716483352453
H	4.969764701363	-5.358347399230	3.868019350666
C	4.364984075750	-5.488921930401	-1.390084489007
C	3.581565940769	-3.191617898694	0.027572203795
H	-3.526352283042	7.830174042261	-1.697320620168
H	2.822921778289	5.187825073462	3.314041153955
H	6.763725700981	1.210715714108	3.138344513665
H	5.787387969721	-7.318202141805	2.573333200266
C	3.416084470891	-4.638953798308	-3.484121236977
C	3.432033200506	-5.753954511005	-4.276465814138
O	3.114581117437	-3.516891735207	-4.222527187535
C	3.140665833173	-5.317955867775	-5.603923152406
H	3.605121483027	-6.767521655789	-3.945827241224
C	2.951417619797	-3.928585072124	-5.508784650609
C	2.744678504890	-5.128270333848	-7.955570688560
H	2.658138107482	-5.579940127763	-8.939419713849
C	2.571447332116	-3.740631406444	-7.823133837233
H	2.367208924025	-3.142602709506	-8.705822811903
C	3.023976817834	-5.929459827833	-6.858535287212
H	3.158801724462	-7.001224970671	-6.972011587859
C	2.659303388153	-3.112542340711	-6.586362583475
H	2.508228787969	-2.045356282261	-6.462827024148
C	-3.861240691180	0.792210542541	-1.327084564093
C	-3.558023516489	-0.537940559110	-1.422722660901
O	-5.206611480553	0.963314166988	-1.023663013260
C	-4.761729747353	-1.257613162378	-1.153329891433
H	-2.593665112519	-0.978083250823	-1.608402264197
C	-5.743424417893	-0.285155793522	-0.904472928989
C	-5.111316905501	-2.612989396744	-1.099965784967
C	-7.060873106669	-0.580872736062	-0.604092551416
C	-6.431062048384	-2.930659794113	-0.806578924708
H	-4.361768387199	-3.380767845486	-1.268677665033
C	-7.389899366001	-1.934045476767	-0.560487108675
H	-7.791911323964	0.198178334221	-0.413400468667
H	-6.730009929331	-3.973199280474	-0.756099574998
H	-8.409876627904	-2.223285100502	-0.326341878773
C	3.456893547118	1.165062439687	-2.436492037232
C	3.419105230654	0.831735510539	-3.758358085845
O	4.470800619410	0.488962645500	-1.777833204778
C	4.467075176332	-0.119455619003	-3.966327215357
H	2.720868634112	1.211092275513	-4.489967345713
C	5.068774495835	-0.307615252714	-2.711027957841
C	4.959132445143	-0.837017234878	-5.062181943675
C	6.102154103839	-1.195833301536	-2.476183863270
C	5.994615495392	-1.735345670086	-4.851112854352
H	4.535212630728	-0.701672446909	-6.052139567269
C	6.553718313975	-1.918920946183	-3.576916447783
H	6.529532922566	-1.315322463758	-1.486365724964
H	6.377413091610	-2.314815076145	-5.685943781698
H	7.359417303897	-2.635078346540	-3.446768520728
C	0.019410549649	-0.056747145028	1.521452400764
C	-1.129936107782	-0.778573815971	1.371679686073
O	-0.254680538868	1.223423574925	1.981660144162
C	-2.202145274083	0.078820136814	1.769801278697
H	-1.207682188012	-1.793994251330	1.015131178724
C	-1.609754605052	1.301494045247	2.123517734436
C	-3.592440252407	-0.054012781408	1.872618304972
C	-2.323070195472	2.407100343376	2.553214452190
C	-4.327928764176	1.043394675550	2.294496056513
H	-4.079203202009	-0.990657258696	1.618245871138
C	-3.705098658453	2.257623227761	2.625844661083
H	-1.826346046519	3.330752136526	2.829041112016
H	-5.408362073659	0.963908570972	2.371554250966
H	-4.311866259526	3.095357686350	2.956123650674
C	-4.274403328003	-1.626231558387	-4.989398535636
C	-3.120083326575	-2.191932035946	-5.525487912970
C	-2.828001626000	-1.998720969151	-6.909277640665
C	-3.836189508380	-1.404861979555	-7.746991353685
C	-4.985474763036	-0.890319163530	-7.219035706948
C	-5.201744560712	-0.984045381262	-5.805118510532
H	-4.428223334207	-1.673707041857	-3.916282194980
H	-2.254460258720	-0.870173309003	-6.524788793771
H	-3.629703722906	-1.328930205036	-8.807357756966
C	-2.092712893883	-2.842817468964	-4.654075836334
H	-1.974083257876	-2.273448199442	-3.726321873472
H	-2.436484586832	-3.845769499356	-4.361249259951
C	-0.765000629774	-2.978565447838	-5.394650966042
H	-0.325920170589	-1.991538759743	-5.594845453746
H	-0.047333107114	-3.541239250785	-4.801466499993
N	-1.012991009873	-3.642972137007	-6.673611909039
C	-1.018805297799	-5.011903799830	-6.767627089915
O	-1.508478389850	-5.655058177640	-7.682146701073
O	-0.383435038653	-5.566935711061	-5.709535496194
C	-0.327679674668	-7.000831061284	-5.714777455122
H	0.184703707500	-7.265920529293	-4.789060367770
H	-1.335576585769	-7.425483908358	-5.728807198009
H	0.228970449608	-7.358703228131	-6.586119203146
C	-1.780821420154	-2.861499441281	-7.640737281722
H	-2.342395622063	-3.588501144626	-8.239122915373
C	-0.869114980377	-2.014443400031	-8.572535969553
H	-1.193288910784	-0.966017003665	-8.563199249663
C	-0.782030838760	-2.476608388857	-10.039907216304
H	-0.010611967109	-1.841087196412	-10.501121769331
C	-0.349057629195	-3.934924022092	-10.199166636938
H	-0.144939467993	-4.156863561507	-11.252727187403
H	0.552712376443	-4.153691397779	-9.621017947545
H	-1.120296201259	-4.627769004001	-9.850121781491
C	-2.086196591912	-2.227162968962	-10.803202348667
H	-2.904687130408	-2.841460776353	-10.405278782722
H	-2.385185787640	-1.172309875070	-10.758443434150
H	-1.973876761067	-2.495769621920	-11.859162549068
O	-5.969573283850	-0.270869937923	-7.908640204587
O	-6.317175982693	-0.394739809107	-5.380315970974
C	-5.777685679605	-0.131613536923	-9.315697627443
H	-4.882017731645	0.465094045786	-9.533619420234
H	-5.694884092465	-1.112034400114	-9.803719482063
H	-6.662875503754	0.387151669091	-9.684936628384
C	-6.541528892225	-0.321539736188	-3.962391635006
H	-5.722966099805	0.227623697137	-3.486890571489
H	-7.477560227191	0.223783876859	-3.843240546778
H	-6.634127916361	-1.320963328881	-3.523865150028
C	-1.406865162151	2.672592721304	-5.152402618505
C	-0.535923947034	3.759846079020	-5.228058064550
C	-2.755898558819	2.922620233191	-4.889082984988
C	-1.009774943135	5.060503420721	-5.087223710956
C	-3.235735273608	4.216076650742	-4.755785504366
C	-2.361068242479	5.289901327302	-4.871951132757
F	0.768117521641	3.610671043758	-5.438729065286
F	-0.168962325273	6.092284811796	-5.167918105910
F	-2.817753774061	6.534300145544	-4.777417357884
F	-4.530879720420	4.435508413876	-4.522347580157
F	-3.630341607702	1.922568837010	-4.760003666335
C	0.095659999607	-5.285633604195	-0.273368168004
C	0.044065595475	-5.083014684252	1.104728555305
C	0.938186446432	-6.292168684350	-0.749288716891
C	0.799338361660	-5.861982508665	1.976132100552
F	-0.723758496795	-4.145155354262	1.658770083619
C	1.684094835901	-7.084164994643	0.110535038370
F	1.067073865027	-6.521452756315	-2.057110104632
C	1.611244040268	-6.871582799185	1.480957449041
F	0.738596110989	-5.649013778082	3.293199417951
F	2.476056053978	-8.046945022610	-0.373064935811
F	2.312730776360	-7.635570796048	2.315536275408
