# Supplementary material for: Highly Acidic Electron-Rich Brønsted Acids Accelerate Asymmetric Pictet–Spengler Reactions by Virtue of Stabilizing Cation–π Interactions
Source: J Am Chem Soc. 2024 Oct 3;146(41):28339–49. doi: 10.1021/jacs.4c09421 (PMC11487569; doi:10.1021/jacs.4c09421)
Supplement: Supplementary file 1 — ja4c09421_si_001.zip [file ja4c09421_si_001.zip › geom_trans-TS4'.txt]

O	0.896482077038	2.655530016924	-2.372907904095
O	-1.140205139422	1.843940588285	-1.096826726702
O	0.518390150861	-1.941905130553	-0.227302634873
O	2.286304853937	-1.614643372699	-2.026017494128
N	-1.009572675491	1.449894784721	-3.701169832529
S	-1.322356062837	-3.295020389854	-2.094763657151
S	-0.456431909117	2.099832461635	-5.073547112981
O	-2.307729970320	-2.637311057647	-1.232841734627
O	-1.940568845054	-4.086766297526	-3.245686453102
O	0.967513284809	1.823245001893	-5.327711982315
O	-1.412512264867	1.779423237693	-6.143108424744
N	-0.162349219121	-2.396722435102	-2.684948256436
H	-3.012326934164	-6.195950785445	-5.049496466248
P	0.711464627255	-1.392805307853	-1.751781711341
N	0.536700236024	0.139343903936	-1.837174649662
P	-0.177553820638	1.435234185005	-2.340554164120
C	-1.631988961949	3.142584527927	-1.110018287256
C	1.404375616169	3.044766550725	-1.135515858283
C	1.451416988646	-1.460668814520	0.693687456222
C	2.848826828384	-2.827971178687	-1.663988736070
C	-3.006774756715	3.327135237083	-1.409137487199
C	3.288357666407	-3.707577518427	-2.690183542775
C	2.684423005977	2.567024171352	-0.752572798122
C	1.063473319934	-0.411654703348	1.566760718619
C	-0.868967636912	7.906339832811	-0.931434751221
C	-0.380957857588	6.629507268618	-0.787904264325
C	-1.236962972785	5.510639976512	-0.917044760584
C	-2.614969359048	5.728377390856	-1.236092075479
C	-3.086933881128	7.059893652353	-1.355166611882
C	-2.235836226038	8.124978527916	-1.203137131754
H	-0.195095643820	8.753497880922	-0.845716389496
H	0.672915766870	6.465337683712	-0.584930056572
C	-0.767467588548	4.170376587417	-0.793459935459
C	-3.473381789378	4.631159477346	-1.447471775329
H	-4.135052881784	7.219653159546	-1.593491198882
H	-4.519251199105	4.816983362702	-1.667044670842
C	2.081044001590	4.790125278040	3.529548515177
C	2.843254561245	4.044712520051	2.665594907298
C	2.369210985451	3.718580676999	1.370823767482
C	1.083111121310	4.194099199375	0.959177544664
C	0.317863083561	4.946494066616	1.879856570396
C	0.805007267479	5.238233027867	3.132126455235
H	4.106277099079	2.555406199448	0.839621400608
H	3.828202496926	3.689936140857	2.959278523604
C	3.139298590966	2.918444757422	0.504364548371
C	0.606729942248	3.836197629540	-0.340060245796
H	-0.668428542029	5.291647358213	1.590446168891
H	0.200131120153	5.819046623068	3.822706694502
C	6.001016179489	-1.318185337786	2.323884112546
C	5.058755415493	-1.909614165065	1.515574239902
C	3.715935099636	-1.467077238239	1.522555441234
C	3.361548201181	-0.375819352226	2.377591480650
C	4.355826836929	0.204345182224	3.203229085233
C	5.648530634353	-0.255117822040	3.179711116112
H	7.028015488370	-1.671124772547	2.299750131709
H	5.346574742385	-2.719464227418	0.854066788169
C	2.709901048828	-2.016036308929	0.668079551790
C	2.042094756349	0.115612153199	2.389167988203
H	4.070501758964	1.024851875545	3.857033435557
H	1.790380143127	0.937452128143	3.052530542121
C	4.411683163739	-6.931179883379	0.782325812642
C	4.365843592942	-6.572233325989	-0.540190155190
C	3.895498223179	-5.291898484315	-0.929731143624
C	3.492858537818	-4.365090379490	0.083028946525
C	3.535343331445	-4.773513814516	1.437812147954
C	3.980645069339	-6.027980186495	1.777880777033
H	4.131742181292	-5.645933716060	-3.032394160821
H	4.673740063081	-7.271319959346	-1.313249327785
H	3.201907101788	-4.083492640968	2.206587630291
H	3.994113771876	-6.330724320227	2.820570294035
C	3.803237224443	-4.929357768488	-2.285548053999
C	3.018823846978	-3.083558181301	-0.316208290781
H	-2.607308872631	9.139231894218	-1.314130471754
H	2.455755676808	5.033950788001	4.519291625844
H	6.402596527818	0.199432911135	3.815349286509
H	4.761979383236	-7.918745365767	1.066861067006
C	3.301206007830	-3.353064730332	-4.099958226793
C	3.949587474539	-3.944000098217	-5.151622750235
O	2.653325189769	-2.208846746670	-4.511642978635
C	3.719979984607	-3.121616850524	-6.294942474055
H	4.560331389317	-4.833437031386	-5.107762045016
C	2.923371386903	-2.057851721445	-5.839689453154
C	3.685831419604	-2.107614566178	-8.460106261764
H	3.984242399765	-2.096438786664	-9.504489076924
C	2.888312870828	-1.060022299156	-7.967875630592
H	2.582687911025	-0.261706382031	-8.637140775775
C	4.108127929643	-3.144110960411	-7.641587109773
H	4.726516543234	-3.947602040603	-8.030943653776
C	2.489425292391	-1.012512976348	-6.636558410989
H	1.892663710532	-0.196098838036	-6.239643711084
C	-3.893024231801	2.201416376564	-1.618393617129
C	-3.754318924208	0.841591816210	-1.553610980708
O	-5.215321578639	2.542056234631	-1.870224306661
C	-5.051670438620	0.281768907667	-1.749581775557
H	-2.852260067378	0.290508143196	-1.351111507250
C	-5.914482006533	1.370982314491	-1.943630766957
C	-5.575386498786	-1.016633228963	-1.762810848352
C	-7.272085467860	1.243735492244	-2.174170536061
C	-6.937132769388	-1.164764716560	-1.978639332229
H	-4.926167292739	-1.874604097913	-1.612172901704
C	-7.771590592829	-0.055967950469	-2.188056598281
H	-7.909346496274	2.108342237402	-2.327593575838
H	-7.370294284663	-2.160395835451	-1.994867864305
H	-8.831993448156	-0.212373349200	-2.361073427352
C	3.466160352134	1.709482436892	-1.620072010805
C	3.518436602067	1.522558098604	-2.971200045013
O	4.397391743515	0.913387119244	-0.969051280177
C	4.538653593105	0.549536498536	-3.206527909831
H	2.898103656260	2.008973684871	-3.709294790192
C	5.037621016423	0.199612688687	-1.941444079380
C	5.077574931391	-0.069111786779	-4.340570330443
C	6.028132540614	-0.744597140248	-1.738413924763
C	6.064199832586	-1.027658828786	-4.160500529005
H	4.722033688170	0.185473900986	-5.333927374567
C	6.531446308933	-1.363597652990	-2.879654210834
H	6.388852702330	-0.979558488721	-0.743238276491
H	6.484238469360	-1.529563359590	-5.027224872966
H	7.308595593063	-2.115092318925	-2.776203377222
C	-0.293908186507	0.090645231136	1.610710465323
C	-1.508489201301	-0.441570507849	1.284455403280
O	-0.437826160110	1.343317286726	2.182876643707
C	-2.492077994378	0.519281654795	1.674372653728
H	-1.682431162732	-1.402586754844	0.826786819116
C	-1.778656506740	1.603437995322	2.209551866581
C	-3.889785043842	0.585919499873	1.625974193449
C	-2.375125327120	2.756316806825	2.687895530830
C	-4.508934264362	1.735904920760	2.091793302034
H	-4.472317966046	-0.234538941804	1.217934211037
C	-3.764004567416	2.806347486215	2.612053976733
H	-1.786430032522	3.567404932394	3.100880390341
H	-5.591345962138	1.813309611182	2.052068764179
H	-4.282017689047	3.690833995439	2.970324465335
C	-2.913008490321	-1.160232034085	-5.490662221318
C	-2.160733544643	-2.293024173207	-5.783371951472
C	-2.758808303412	-3.581772343662	-5.703430113470
C	-4.170102829120	-3.658286551976	-5.444851371838
C	-4.915566591179	-2.536990097091	-5.196535212603
C	-4.277737896023	-1.253160513580	-5.232038958640
H	-2.424416782242	-0.191473886934	-5.503007142165
H	-2.283878804866	-3.676707189318	-4.397039895133
H	-4.636563258779	-4.637325923416	-5.454921201764
C	-0.696805788510	-2.170194566010	-6.092582743446
H	-0.577990907611	-1.653645135696	-7.055745840815
H	-0.213080222615	-1.540410795658	-5.335520306940
C	-0.037877207458	-3.542523772617	-6.156489919288
H	0.972602317881	-3.480829424690	-6.555284583631
H	0.025306521032	-3.976012958474	-5.151434172430
N	-0.842436725235	-4.429067550230	-6.993468578833
C	-0.631091833359	-4.578559821717	-8.334885358161
O	-1.370864925001	-5.176752197564	-9.099591233667
O	0.535914664884	-3.996418984854	-8.721952500796
C	0.853053078385	-4.171960753942	-10.112616013717
H	0.073709192888	-3.737005828612	-10.744835968481
H	1.800372899085	-3.650244465164	-10.253829740507
H	0.956896484365	-5.233900378029	-10.354239979014
C	-2.150765131676	-4.787860179039	-6.451330965845
H	-2.800416902544	-4.970892367967	-7.314348719959
C	-2.070286131850	-6.063941484746	-5.602179006073
H	-1.292869032731	-5.926493352921	-4.842568916241
C	-1.778469046747	-7.337676493847	-6.403783298233
H	-0.904515614887	-7.142949514898	-7.042209327020
C	-1.426129272930	-8.476355175914	-5.443214491085
H	-1.187728694857	-9.395376687156	-5.989240870850
H	-0.562568305553	-8.218508824899	-4.819095590915
H	-2.269356013443	-8.695606317830	-4.775342231327
C	-2.951328097263	-7.731088146473	-7.303023543204
H	-3.855846773543	-7.899193913647	-6.703163324799
H	-3.162887826026	-6.964437145270	-8.054054504911
H	-2.732693063691	-8.659183771509	-7.841957322093
O	-6.243825433659	-2.506797129888	-4.944745579372
O	-5.079442421377	-0.217849935034	-5.012165894985
C	-6.915903405692	-3.758928869135	-4.857945531929
H	-6.878574993611	-4.299156369771	-5.813652007279
H	-6.484511694373	-4.384529947075	-4.064444422948
H	-7.952744432584	-3.521786008896	-4.615665644136
C	-4.499326436586	1.103465765562	-5.056523662302
H	-4.095028659688	1.312801862239	-6.051676565384
H	-5.319861306656	1.781821501527	-4.823644986223
H	-3.705582105659	1.199087048114	-4.309751427381
C	-0.618422969123	3.901908042479	-4.796319071040
C	0.470594319526	4.763306779963	-4.661861669803
C	-1.896938875311	4.454476849722	-4.705214198868
C	0.284617851790	6.128650845960	-4.467608588685
C	-2.093997052500	5.815741597004	-4.529989873511
C	-0.996338264058	6.658710588287	-4.417663195719
F	1.730127008803	4.334562485196	-4.711688865464
F	1.338518106510	6.938922931207	-4.341938434777
F	-1.170681956598	7.969736096971	-4.269829815208
F	-3.330332007637	6.317543399014	-4.474114344160
F	-2.987019956336	3.686323345988	-4.779466949896
C	-0.530686045578	-4.644440818846	-1.165520898408
C	0.278132648502	-5.557209672606	-1.846958430411
C	-0.675987807397	-4.802047992261	0.213337070576
C	0.878359065903	-6.622826175211	-1.194571741226
F	0.501230052278	-5.440136351909	-3.157313096505
C	-0.052871573481	-5.851471854181	0.880844114716
F	-1.406222244660	-3.969628525416	0.949672516412
C	0.709722963555	-6.772564421676	0.176200832542
F	1.608761045145	-7.503917846227	-1.878780967780
F	-0.196217761705	-5.984197864842	2.199329407297
F	1.271865277854	-7.795173193152	0.810482138634
