# Supplementary material for: Highly Acidic Electron-Rich Brønsted Acids Accelerate Asymmetric Pictet–Spengler Reactions by Virtue of Stabilizing Cation–π Interactions
Source: J Am Chem Soc. 2024 Oct 3;146(41):28339–49. doi: 10.1021/jacs.4c09421 (PMC11487569; doi:10.1021/jacs.4c09421)
Supplement: Supplementary file 1 — ja4c09421_si_001.zip [file ja4c09421_si_001.zip › geom_trans-V.txt]

O	0.875698	1.434322	-2.695305
O	-1.370048	1.112527	-1.505791
O	0.680240	-2.464932	0.280193
O	2.297508	-2.004200	-1.616087
N	-1.033407	0.206487	-3.963163
S	-0.605272	-4.749464	-1.259216
S	-0.380073	0.679967	-5.350294
O	-1.685478	-4.230489	-0.395966
O	-1.000273	-5.758402	-2.260914
O	1.032909	0.292528	-5.511105
O	-1.298518	0.285179	-6.438652
N	0.237085	-3.609421	-2.010371
H	-2.055679	-1.151044	-8.435710
P	0.715186	-2.244523	-1.330749
N	0.000731	-0.921763	-1.726470
P	-0.344144	0.365157	-2.524935
C	-1.696222	2.432256	-1.770333
C	1.363381	2.079009	-1.562550
C	1.460820	-1.617783	1.056600
C	3.159109	-2.956391	-1.083290
C	-3.023183	2.732163	-2.180936
C	3.764661	-3.874913	-1.979880
C	2.673102	1.754311	-1.120226
C	0.815948	-0.553091	1.737720
C	-0.377961	7.060314	-2.220516
C	-0.053585	5.771496	-1.868995
C	-1.031587	4.749659	-1.888730
C	-2.356071	5.074995	-2.316680
C	-2.661254	6.418530	-2.649712
C	-1.695651	7.391625	-2.598058
H	0.389580	7.828352	-2.215701
H	0.964170	5.523797	-1.585530
C	-0.738594	3.395667	-1.541688
C	-3.327251	4.061196	-2.424355
H	-3.671788	6.657660	-2.970011
H	-4.332351	4.329747	-2.730249
C	1.974058	4.688809	2.691995
C	2.776290	3.843349	1.967619
C	2.315246	3.257953	0.762829
C	1.015195	3.599251	0.277374
C	0.206794	4.459101	1.056802
C	0.672057	4.984766	2.238380
H	4.116413	2.125790	0.409763
H	3.777604	3.596982	2.309591
C	3.121144	2.356051	0.041384
C	0.566416	3.019837	-0.949674
H	-0.794647	4.696633	0.714292
H	0.032270	5.636194	2.826446
C	5.781513	-0.202131	2.703234
C	5.040591	-1.063509	1.930395
C	3.629615	-0.975290	1.889452
C	2.992763	0.070275	2.630009
C	3.783630	0.921812	3.440273
C	5.148643	0.788900	3.481694
H	6.864156	-0.287867	2.717341
H	5.537655	-1.824908	1.340465
C	2.817609	-1.852292	1.104660
C	1.601801	0.266986	2.524104
H	3.282270	1.691902	4.020363
H	1.142640	1.094130	3.057578
C	5.806138	-6.053279	1.857260
C	5.650005	-5.929963	0.500128
C	4.833038	-4.909170	-0.048373
C	4.204223	-3.975669	0.834733
C	4.361005	-4.149822	2.230270
C	5.140279	-5.166415	2.728855
H	5.106113	-5.534835	-2.091315
H	6.131172	-6.629824	-0.177793
H	3.847066	-3.475306	2.907624
H	5.236210	-5.293577	3.802975
C	4.613037	-4.824575	-1.436419
C	3.400633	-2.936709	0.275998
H	-1.937108	8.414275	-2.871700
H	2.336396	5.128448	3.616783
H	5.744562	1.448992	4.105385
H	6.420606	-6.850217	2.265121
C	3.545411	-3.802391	-3.408891
C	2.973194	-2.884296	-4.245073
O	4.121673	-4.833140	-4.137436
C	3.227450	-3.326536	-5.577236
H	2.489876	-1.964953	-3.959085
C	3.923800	-4.539122	-5.453878
C	3.410251	-3.543637	-7.951671
H	3.231712	-3.164508	-8.953519
C	4.071821	-4.772300	-7.794491
H	4.389031	-5.321944	-8.675600
C	2.985910	-2.806098	-6.854732
H	2.482911	-1.849867	-6.972883
C	4.348739	-5.293367	-6.532690
H	4.878481	-6.230768	-6.399120
C	-4.046112	1.712877	-2.277300
C	-4.082683	0.359787	-2.090386
O	-5.317191	2.202464	-2.550399
C	-5.448046	-0.036846	-2.221370
H	-3.250377	-0.276194	-1.841483
C	-6.164721	1.136959	-2.505810
C	-6.150985	-1.237547	-2.076047
C	-7.536733	1.180679	-2.673829
C	-7.530753	-1.216751	-2.228345
H	-5.632840	-2.162150	-1.840115
C	-8.214293	-0.028375	-2.527711
H	-8.054307	2.109507	-2.889512
H	-8.092102	-2.139672	-2.117349
H	-9.294587	-0.046918	-2.637272
C	3.539335	0.874589	-1.878182
C	3.635619	0.562547	-3.203478
O	4.564760	0.291283	-1.152453
C	4.795392	-0.263157	-3.341989
H	2.960893	0.880686	-3.983999
C	5.317451	-0.414259	-2.047373
C	5.437158	-0.904202	-4.408410
C	6.425418	-1.187189	-1.748707
C	6.548415	-1.686383	-4.132436
H	5.059122	-0.811260	-5.422064
C	7.033187	-1.830814	-2.822400
H	6.797471	-1.281678	-0.734279
H	7.051265	-2.204591	-4.943456
H	7.903595	-2.454309	-2.641951
C	-0.606034	-0.311695	1.585518
C	-1.679312	-1.113425	1.325559
O	-0.996812	1.006591	1.762023
C	-2.830216	-0.264491	1.332970
H	-1.649604	-2.178115	1.144472
C	-2.350364	1.031777	1.588235
C	-4.204783	-0.449089	1.144478
C	-3.154834	2.155544	1.630781
C	-5.032593	0.663311	1.192712
H	-4.611182	-1.437558	0.950134
C	-4.516451	1.947483	1.422828
H	-2.742478	3.141649	1.817663
H	-6.099590	0.542606	1.029202
H	-5.191727	2.797557	1.441781
C	-2.933217	-3.881877	-4.126740
C	-2.286606	-3.167897	-5.097793
C	-3.034868	-2.386126	-6.091072
C	-4.488791	-2.301432	-5.890739
C	-5.124636	-3.025459	-4.936002
C	-4.335043	-3.838586	-4.036264
H	-2.355611	-4.489975	-3.437066
H	-2.589869	-1.371283	-6.117815
H	-5.050132	-1.671836	-6.571380
C	-0.810817	-3.210395	-5.265739
H	-0.375663	-2.404321	-4.653833
H	-0.405701	-4.146794	-4.867376
C	-0.435698	-2.985887	-6.742169
H	-0.418772	-1.917509	-6.978413
H	0.550700	-3.394044	-6.951972
N	-1.439177	-3.623592	-7.592887
C	-1.389000	-4.971798	-7.870561
O	-2.302281	-5.618660	-8.352641
O	-0.169783	-5.483413	-7.578754
C	-0.002068	-6.872495	-7.917502
H	1.021824	-7.112184	-7.628566
H	-0.714636	-7.490718	-7.364686
H	-0.148081	-7.025715	-8.990413
C	-2.745622	-2.987385	-7.567502
H	-3.489121	-3.769954	-7.743772
C	-2.860269	-1.876403	-8.609025
H	-3.802983	-1.331290	-8.454598
C	-2.811451	-2.381134	-10.057529
H	-1.907357	-2.997564	-10.167582
C	-4.027623	-3.240249	-10.409901
H	-3.987805	-3.551694	-11.459070
H	-4.078660	-4.149176	-9.803266
H	-4.955021	-2.669272	-10.268763
C	-2.696762	-1.188259	-11.009603
H	-3.578935	-0.540573	-10.929028
H	-1.813711	-0.580350	-10.785510
H	-2.624555	-1.523212	-12.049753
O	-6.452775	-3.088341	-4.716109
O	-5.031797	-4.514411	-3.154990
C	-7.270280	-2.200369	-5.481692
H	-6.984391	-1.156981	-5.296790
H	-7.203684	-2.431681	-6.553041
H	-8.289903	-2.363734	-5.132879
C	-4.340107	-5.349708	-2.183274
H	-3.703013	-4.737095	-1.539215
H	-5.138347	-5.818584	-1.609911
H	-3.735331	-6.103326	-2.693894
C	-0.461341	2.505781	-5.333945
C	0.661581	3.330463	-5.280859
C	-1.714571	3.115927	-5.425834
C	0.539504	4.714543	-5.350630
C	-1.845368	4.493871	-5.512568
C	-0.712152	5.296352	-5.486639
F	1.897287	2.844950	-5.170302
F	1.626511	5.488073	-5.303576
F	-0.825147	6.618019	-5.591659
F	-3.053639	5.052343	-5.623245
F	-2.834090	2.391361	-5.434353
C	0.588046	-5.601541	-0.171317
C	0.545949	-5.532445	1.221380
C	1.567813	-6.405939	-0.757212
C	1.427126	-6.275352	2.000469
F	-0.332162	-4.772057	1.872751
C	2.439528	-7.162168	0.012340
F	1.695961	-6.477483	-2.081575
C	2.359490	-7.106829	1.397566
F	1.371063	-6.202799	3.332932
F	3.352868	-7.942799	-0.570935
F	3.173489	-7.847878	2.146040
