# Supplementary material for: Highly Acidic Electron-Rich Brønsted Acids Accelerate Asymmetric Pictet–Spengler Reactions by Virtue of Stabilizing Cation–π Interactions
Source: J Am Chem Soc. 2024 Oct 3;146(41):28339–49. doi: 10.1021/jacs.4c09421 (PMC11487569; doi:10.1021/jacs.4c09421)
Supplement: Supplementary file 1 — ja4c09421_si_001.zip [file ja4c09421_si_001.zip › geom_trans-V'.txt]

O	0.998894	2.511989	-2.604289
O	-0.915388	1.561422	-1.248231
O	0.566563	-1.729912	-0.198878
O	2.421514	-1.803398	-1.967409
N	-0.985932	1.407081	-3.872360
S	-1.201240	-3.521664	-1.894827
S	-0.568697	2.208385	-5.208170
O	-2.146222	-2.717970	-1.099808
O	-1.789254	-4.368867	-2.954809
O	0.821592	1.989451	-5.630331
O	-1.628889	1.981856	-6.207248
N	-0.001794	-2.679979	-2.545097
H	-3.315002	-5.862547	-5.711500
P	0.828801	-1.530666	-1.796847
N	0.714942	-0.070788	-2.328546
P	-0.043960	1.265824	-2.588565
C	-1.442018	2.841418	-1.137510
C	1.585791	2.853554	-1.391101
C	1.465951	-1.182175	0.710335
C	2.940376	-2.938125	-1.362051
C	-2.838714	3.001296	-1.335211
C	3.349444	-4.019557	-2.187578
C	2.912742	2.417263	-1.145744
C	1.014079	-0.123833	1.544011
C	-0.829586	7.606571	-0.638972
C	-0.286747	6.344059	-0.645248
C	-1.111267	5.202625	-0.787833
C	-2.517548	5.390500	-0.971905
C	-3.045206	6.706048	-0.936661
C	-2.222220	7.790382	-0.769175
H	-0.179331	8.471143	-0.544903
H	0.786481	6.211832	-0.552068
C	-0.587869	3.875674	-0.806571
C	-3.351072	4.282546	-1.217805
H	-4.115186	6.839082	-1.071971
H	-4.415778	4.445257	-1.345212
C	2.677831	4.556270	3.210968
C	3.384845	3.887352	2.244079
C	2.779467	3.531700	1.013420
C	1.424404	3.919639	0.764381
C	0.717470	4.582906	1.794107
C	1.326731	4.891794	2.986431
H	4.500459	2.455139	0.281591
H	4.421631	3.605652	2.407560
C	3.487529	2.776611	0.057971
C	0.831804	3.574389	-0.490812
H	-0.321247	4.846966	1.634250
H	0.762437	5.400240	3.762878
C	5.957390	-0.810145	2.455643
C	5.056614	-1.465688	1.650357
C	3.696210	-1.080091	1.622229
C	3.280810	0.025535	2.427447
C	4.229287	0.660821	3.266316
C	5.539817	0.253651	3.281939
H	6.999759	-1.114983	2.456587
H	5.387683	-2.283913	1.019283
C	2.730874	-1.721772	0.787519
C	1.941705	0.459627	2.388137
H	3.895078	1.484917	3.890686
H	1.632918	1.276163	3.033815
C	4.384194	-6.528989	1.846325
C	4.376039	-6.421484	0.478627
C	3.926262	-5.235400	-0.153427
C	3.515401	-4.129873	0.655486
C	3.512074	-4.282516	2.061765
C	3.931291	-5.456580	2.641686
H	4.184359	-5.986022	-2.155833
H	4.692155	-7.254033	-0.144207
H	3.160630	-3.464812	2.682347
H	3.906343	-5.561098	3.722208
C	3.854341	-5.143867	-1.557011
C	3.073381	-2.935380	0.008013
H	-2.636474	8.793987	-0.761774
H	3.152194	4.822511	4.151179
H	6.259137	0.751051	3.926075
H	4.714853	-7.448984	2.318874
C	3.283018	-3.947587	-3.630806
C	3.103114	-2.932533	-4.527119
O	3.539185	-5.142933	-4.286049
C	3.271154	-3.499592	-5.827760
H	2.921090	-1.897237	-4.289712
C	3.524428	-4.865238	-5.621577
C	3.438347	-3.902488	-8.179896
H	3.412583	-3.545720	-9.205187
C	3.675046	-5.264704	-7.938679
H	3.827028	-5.935757	-8.778497
C	3.234160	-3.008311	-7.138473
H	3.040735	-1.957038	-7.331741
C	3.723003	-5.774895	-6.643915
H	3.908327	-6.824903	-6.443864
C	-3.703691	1.874060	-1.619256
C	-3.523778	0.522444	-1.735358
O	-5.049644	2.195684	-1.751114
C	-4.814514	-0.053715	-1.926711
H	-2.601792	-0.024352	-1.640158
C	-5.718816	1.019710	-1.930158
C	-5.300805	-1.360149	-2.069197
C	-7.084139	0.873159	-2.097926
C	-6.669416	-1.527485	-2.226100
H	-4.618819	-2.205520	-2.038956
C	-7.546498	-0.431593	-2.248820
H	-7.754380	1.726481	-2.100789
H	-7.077032	-2.529021	-2.328893
H	-8.610519	-0.603548	-2.379105
C	3.620468	1.588347	-2.101626
C	3.571789	1.458767	-3.458797
O	4.571928	0.743496	-1.550845
C	4.546767	0.472468	-3.806018
H	2.913962	1.992730	-4.128688
C	5.119107	0.052787	-2.592821
C	4.993243	-0.106995	-5.000040
C	6.083372	-0.934131	-2.497819
C	5.965816	-1.093877	-4.928797
H	4.577722	0.202927	-5.954629
C	6.497741	-1.507348	-3.697438
H	6.491884	-1.237961	-1.539515
H	6.313305	-1.569582	-5.841060
H	7.249871	-2.290141	-3.678885
C	-0.371155	0.299356	1.561752
C	-1.549405	-0.306041	1.232523
O	-0.592359	1.557307	2.101410
C	-2.588407	0.613687	1.576218
H	-1.664911	-1.281604	0.786132
C	-1.944068	1.747888	2.095189
C	-3.985889	0.612129	1.484665
C	-2.609125	2.886437	2.516095
C	-4.672298	1.746613	1.890728
H	-4.515006	-0.249674	1.088913
C	-3.995284	2.868560	2.396558
H	-2.076754	3.740654	2.919650
H	-5.755394	1.771088	1.815381
H	-4.564549	3.739777	2.706342
C	-3.271234	-0.719405	-5.453464
C	-2.469650	-1.823012	-5.557632
C	-3.039271	-3.178981	-5.552140
C	-4.508657	-3.264395	-5.524588
C	-5.294267	-2.161189	-5.469857
C	-4.665935	-0.858503	-5.397758
H	-2.816297	0.265493	-5.435793
H	-2.659723	-3.598815	-4.585633
H	-4.946865	-4.255857	-5.554614
C	-0.987897	-1.695229	-5.634520
H	-0.734910	-0.898581	-6.347689
H	-0.614229	-1.354070	-4.658193
C	-0.338652	-3.021863	-6.017211
H	0.689923	-2.882828	-6.344370
H	-0.318506	-3.703275	-5.158470
N	-1.127593	-3.641059	-7.083515
C	-0.972726	-3.291369	-8.401303
O	-1.724668	-3.617791	-9.303942
O	0.150943	-2.553964	-8.587864
C	0.432320	-2.236776	-9.962163
H	1.342316	-1.635645	-9.936910
H	0.589513	-3.150429	-10.542784
H	-0.390346	-1.667350	-10.402957
C	-2.430298	-4.139607	-6.663812
H	-3.088143	-4.083369	-7.535963
C	-2.344240	-5.574630	-6.142471
H	-1.625973	-5.600346	-5.312422
C	-1.949221	-6.604032	-7.208645
H	-1.028693	-6.246363	-7.692607
C	-1.647737	-7.946144	-6.537734
H	-1.337772	-8.692662	-7.276613
H	-0.849306	-7.850901	-5.793799
H	-2.538685	-8.332915	-6.026728
C	-3.028940	-6.764423	-8.281099
H	-3.979280	-7.074992	-7.826388
H	-3.191761	-5.838812	-8.840978
H	-2.741392	-7.535012	-9.004247
O	-6.642345	-2.122480	-5.473640
O	-5.491735	0.151242	-5.297803
C	-7.320163	-3.377085	-5.504463
H	-7.085727	-3.930090	-6.423838
H	-7.058142	-3.986898	-4.629701
H	-8.383915	-3.138962	-5.481042
C	-4.940513	1.491396	-5.173487
H	-4.410733	1.765777	-6.089565
H	-5.804759	2.133210	-5.011076
H	-4.259780	1.536004	-4.319941
C	-0.721780	3.976873	-4.746000
C	0.372553	4.831559	-4.608295
C	-1.990984	4.516889	-4.537904
C	0.197948	6.177684	-4.301011
C	-2.179348	5.860637	-4.253388
C	-1.077888	6.698230	-4.141799
F	1.627028	4.414658	-4.764172
F	1.257380	6.980213	-4.172826
F	-1.244067	7.993997	-3.887503
F	-3.411811	6.351222	-4.094300
F	-3.087542	3.753440	-4.603612
C	-0.388665	-4.706919	-0.767687
C	0.391119	-5.724669	-1.322184
C	-0.516666	-4.666868	0.620260
C	0.984941	-6.695756	-0.529996
F	0.596198	-5.795316	-2.638210
C	0.087749	-5.627996	1.424313
F	-1.218828	-3.722434	1.244520
C	0.823147	-6.653635	0.848964
F	1.713173	-7.667867	-1.084785
F	-0.048763	-5.575989	2.751112
F	1.369427	-7.593418	1.616144
