# Supplementary material for: Highly Acidic Electron-Rich Brønsted Acids Accelerate Asymmetric Pictet–Spengler Reactions by Virtue of Stabilizing Cation–π Interactions
Source: J Am Chem Soc. 2024 Oct 3;146(41):28339–49. doi: 10.1021/jacs.4c09421 (PMC11487569; doi:10.1021/jacs.4c09421)
Supplement: Supplementary file 1 — ja4c09421_si_001.zip [file ja4c09421_si_001.zip › geom_TS1.txt]

O	1.233058799266	1.934809328380	-3.149974938632
O	-0.857907677912	1.081041546046	-2.009307449990
O	0.340469125204	-2.315130584033	-0.729688453885
O	2.344396512412	-2.572646886027	-2.310676713587
N	-0.514855184083	0.733949991465	-4.623066227771
S	-1.444138687025	-3.855840140017	-2.631495305829
S	0.019678909296	1.646732885335	-5.873516560836
O	-2.358289860008	-2.945851086505	-1.922066674403
O	-2.004949966124	-4.637728517610	-3.744339817094
O	1.475753739719	1.617088800707	-6.033244449339
O	-0.814861358073	1.281086591203	-7.030551571184
H	-3.753730223966	-2.776569160138	-6.380493368969
P	0.784688059630	-2.123859379143	-2.286634665799
N	0.899103729661	-0.625236905211	-2.725842286301
P	0.204103815392	0.691858517428	-3.170147948911
C	-1.354989594995	2.381034699867	-1.996264844066
C	1.685953555856	2.316536783858	-1.885432594477
C	1.186700571413	-1.796771987277	0.249706709754
C	2.687271375301	-3.732338998269	-1.625885333534
C	-2.719740059582	2.566751692976	-2.343547887836
C	3.048140398021	-4.882333410513	-2.376797897161
C	2.952110371602	1.839605238407	-1.463924602886
C	0.750213473019	-0.668539448468	0.995107660542
C	-0.674199169757	7.146014007223	-1.595278586485
C	-0.165954351994	5.871660903472	-1.506290636900
C	-1.003139628020	4.745216065664	-1.683012820555
C	-2.380261905747	4.957545723366	-2.005089153821
C	-2.876829580883	6.284036033673	-2.059947300289
C	-2.044712287376	7.355269758719	-1.853825202409
H	-0.012890637039	7.998552585467	-1.473345718621
H	0.890744130129	5.718535897158	-1.310461913279
C	-0.514822373032	3.406405302384	-1.603623989784
C	-3.210625410220	3.861241100675	-2.302473793283
H	-3.926949736794	6.435838879345	-2.295251911880
H	-4.252937121219	4.041528538697	-2.541121256420
C	2.257799182824	4.127855136361	2.764186983085
C	3.050178580136	3.395670671456	1.916818007580
C	2.592971880196	3.028410799548	0.627019671137
C	1.299246657391	3.463260075636	0.194690654039
C	0.500976371861	4.196289340177	1.102836174917
C	0.966695342856	4.518929882079	2.354633658532
H	4.341968732009	1.854801881554	0.156293955529
H	4.044016790629	3.078175348146	2.221492404124
C	3.383365646077	2.213487882288	-0.207322332783
C	0.850188866653	3.089488650988	-1.112160366135
H	-0.493945948259	4.501792214733	0.802135978127
H	0.334406429588	5.081916908678	3.035164176017
C	5.522443157392	-1.704973533117	2.382007411004
C	4.639215702840	-2.332780882364	1.535907026753
C	3.328794743908	-1.832480919353	1.357098018442
C	2.943135114576	-0.650716047441	2.062732787532
C	3.870924472960	-0.041770328111	2.943287903830
C	5.134384426297	-0.554598057633	3.099503796764
H	6.527587102978	-2.098880199874	2.500126971795
H	4.945164278508	-3.220488623745	0.991745249528
C	2.390913574131	-2.428960307818	0.461526024997
C	1.651439690436	-0.117436153037	1.889175077986
H	3.557444196556	0.843884860518	3.489728230118
H	1.358964307521	0.753091333670	2.468113993365
C	3.427987580740	-7.334204052194	1.803704465110
C	3.559661143363	-7.277986241156	0.439270306227
C	3.304603904406	-6.074823892285	-0.264660656775
C	2.944757716021	-4.901892249963	0.470136237828
C	2.795338555567	-4.999655706546	1.873330951623
C	3.025941044146	-6.189700701884	2.522244223433
H	3.654478269321	-6.923378884776	-2.213588630225
H	3.837757225732	-8.162515848231	-0.127459993005
H	2.481695566701	-4.125732076169	2.434757035737
H	2.890450769168	-6.250126959146	3.597910363545
C	3.369170947700	-6.028686883775	-1.670487550840
C	2.693234939360	-3.693790270136	-0.249460712010
H	-2.433013929287	8.367287635443	-1.917029216249
H	2.618840013141	4.402867709804	3.750898777391
H	5.838623809938	-0.076995017231	3.774436155706
H	3.608917752236	-8.266008338207	2.330898888488
C	3.107595868920	-4.869706691265	-3.822072437411
C	3.198113409381	-3.882693987660	-4.762138530590
O	3.179425965060	-6.122135209726	-4.410783453241
C	3.354632617595	-4.535748718130	-6.023633853833
H	3.197488554433	-2.821271964687	-4.573155841019
C	3.319940552422	-5.913530418369	-5.751290595529
C	3.582853531423	-5.083304384144	-8.342815499898
H	3.687612728021	-4.778376865364	-9.379541567274
C	3.519046822257	-6.451610502998	-8.035143081731
H	3.572613927896	-7.181221911275	-8.837388036739
C	3.504940532681	-4.116351349302	-7.350208690133
H	3.556141455428	-3.060597256428	-7.592515281216
C	3.387296902367	-6.895190743233	-6.722139700901
H	3.324909847790	-7.948727446904	-6.471873404884
C	-3.582242877436	1.465300847953	-2.717094513029
C	-3.460806766671	0.104033648904	-2.729515148599
O	-4.859309843109	1.844034373857	-3.106877429156
C	-4.725189431820	-0.420652612148	-3.134582596008
H	-2.606339439567	-0.479283492575	-2.432329006318
C	-5.549380492693	0.693389101196	-3.355232410503
C	-5.245765887393	-1.706296127018	-3.327282464239
C	-6.866586601220	0.605791207127	-3.769098541382
C	-6.567948192216	-1.816308674868	-3.736579691335
H	-4.625500120140	-2.580384088174	-3.154584314809
C	-7.365440787017	-0.680680696737	-3.955992430652
H	-7.472640889357	1.489936705589	-3.936323022435
H	-6.999774747704	-2.800837169166	-3.890762333547
H	-8.394805868039	-0.807280929790	-4.277660805222
C	3.723015617620	0.930467746963	-2.290858075871
C	3.871254899988	0.776405107115	-3.637027251284
O	4.467710552423	-0.005534253018	-1.592089735565
C	4.757619370274	-0.330530336205	-3.822223605242
H	3.390158162465	1.369613161265	-4.400831788025
C	5.080081103752	-0.783812970833	-2.531172127176
C	5.305712593679	-0.995409561576	-4.926495539037
C	5.885769667330	-1.879095081753	-2.278331832618
C	6.122665170207	-2.092988250725	-4.695871391716
H	5.090447218967	-0.663039795850	-5.938150284569
C	6.402643505449	-2.533891825791	-3.392921153450
H	6.097040769980	-2.203210285971	-1.264533031553
H	6.543953349046	-2.633551783497	-5.538210771376
H	7.035318218272	-3.404630260179	-3.250850251995
C	-0.593173788651	-0.141544907830	0.879519292796
C	-1.774873746696	-0.652244243545	0.425973215747
O	-0.772949126190	1.126346821793	1.413320778145
C	-2.771447100758	0.340652986124	0.678884387021
H	-1.920552626883	-1.612170233917	-0.043400399302
C	-2.100542364441	1.416947261945	1.280219633017
C	-4.149569658713	0.442136781789	0.450709139556
C	-2.722373491183	2.591980180121	1.666151687151
C	-4.790047120052	1.616653963713	0.815550973108
H	-4.695922548748	-0.373008726785	-0.014175453255
C	-4.088237146959	2.676200735220	1.413427061226
H	-2.173860057694	3.394640112868	2.145826861179
H	-5.856224868236	1.721403950761	0.638206552590
H	-4.623069862581	3.579172856464	1.692150286530
C	-1.409737040938	-7.412418560138	-5.726472652941
C	-0.536092692766	-6.913484008365	-6.703407256265
C	-0.252924053341	-7.693536342188	-7.813504380364
C	-0.825724539778	-8.961840649256	-7.957087951989
C	-1.689014514136	-9.459224280552	-6.989617241700
C	-1.982708892979	-8.668227759390	-5.854239106068
H	-1.627370684313	-6.795074204190	-4.862503359950
H	0.425790567028	-7.321999439608	-8.576885345277
H	-0.586367381154	-9.554472341355	-8.832614508469
C	0.041195158069	-5.534054898097	-6.538138035772
H	0.437837982936	-5.406792769207	-5.522616684052
H	0.868420087812	-5.384736921406	-7.241174436921
C	-1.023325648278	-4.456970417624	-6.780368834536
H	-1.356911359672	-4.493744367779	-7.820904679229
H	-1.876804838803	-4.611685810242	-6.115813170494
N	-0.497561844529	-3.106936176748	-6.515408016918
C	0.329839352743	-2.552455186407	-7.497348360771
O	0.233948104756	-2.801196977932	-8.678450896546
O	1.153897167091	-1.637086496735	-6.953082199375
C	1.889552152305	-0.842860233589	-7.918130891780
H	1.214066238459	-0.124629667065	-8.389924864072
H	2.642182031900	-0.312308285401	-7.338213789861
H	2.334735746984	-1.489044608548	-8.677684828737
C	-3.211264464238	-2.201418989823	-7.138474443993
H	-2.831882366247	-2.870435937251	-7.915822396972
C	-4.167541137210	-1.173417824680	-7.828590054223
H	-4.970921130850	-1.800923477083	-8.239449904550
C	-4.787007241170	-0.191349511342	-6.836927758835
H	-5.541739035879	0.421694368935	-7.340714124036
H	-5.270831477987	-0.710265907087	-6.004173082882
H	-4.036373136560	0.489491210327	-6.419564279492
C	-3.482217817779	-0.450057225437	-8.989902490608
H	-2.738182772274	0.271465230506	-8.634465815389
H	-2.983290596949	-1.151574869145	-9.668028475850
H	-4.223456839743	0.109862357445	-9.569215893618
O	-2.297614285115	-10.678219606752	-7.029555591715
O	-2.829967299812	-9.226321313772	-4.946302059348
C	-2.025890153147	-11.501290670616	-8.154940223130
H	-2.347178775950	-11.022552923947	-9.090624501830
H	-0.957521235325	-11.750300462909	-8.222622512103
H	-2.601041240013	-12.416007814679	-8.000855110487
C	-3.107446052626	-8.466079238680	-3.775042568566
H	-3.580930087433	-7.505421551291	-4.017567546889
H	-3.792804656969	-9.074491255655	-3.182443584752
H	-2.191461341517	-8.276441892295	-3.196797746276
C	-0.434280862248	3.357805688717	-5.457051925873
C	0.510419639958	4.361205664699	-5.230428087029
C	-1.784094680121	3.716647286510	-5.462776787695
C	0.117780192832	5.686260888145	-5.069723341511
C	-2.182578513054	5.034831714578	-5.304467064425
C	-1.225747838979	6.026414859773	-5.127201289716
F	1.815688575907	4.114620779016	-5.169651285896
F	1.033541187596	6.636191462743	-4.873600603251
F	-1.597037112895	7.297497368985	-5.009511863920
F	-3.477557531516	5.356102061792	-5.312703674030
F	-2.735675686957	2.796006646874	-5.620614808388
C	-0.871236015307	-5.095271324802	-1.410613127310
C	-0.127336797635	-6.186819160649	-1.862384389999
C	-1.162508860969	-5.031503940206	-0.047428593094
C	0.278421013169	-7.199646317798	-1.006347953394
F	0.224243429145	-6.292391883213	-3.144761092515
C	-0.743603850186	-6.031992111677	0.824460160465
F	-1.849240612999	-4.026184832342	0.491738027493
C	-0.037592705801	-7.124859367741	0.344026493403
F	0.973383967509	-8.240201623889	-1.470092339499
F	-1.031480459731	-5.951688862747	2.125049804852
F	0.332099510330	-8.097616347801	1.172141882004
C	-2.089082670686	-1.485651411433	-6.506570663719
H	-1.409449962507	-0.896211450925	-7.125603788432
O	-2.188607085041	-1.161915157407	-5.272737534186
H	-0.166432282313	-2.982802242691	-5.555795666168
N	-0.097925851668	-3.134493999814	-3.165425226394
H	-1.499873844929	-0.419056679347	-5.006370173426
