# Supplementary material for: Highly Acidic Electron-Rich Brønsted Acids Accelerate Asymmetric Pictet–Spengler Reactions by Virtue of Stabilizing Cation–π Interactions
Source: J Am Chem Soc. 2024 Oct 3;146(41):28339–49. doi: 10.1021/jacs.4c09421 (PMC11487569; doi:10.1021/jacs.4c09421)
Supplement: Supplementary file 1 — ja4c09421_si_001.zip [file ja4c09421_si_001.zip › geom_TS2.txt]

O	0.725990364495	2.636761590372	-2.632337460767
O	-1.379386966540	1.630163575092	-1.561284314650
O	0.998328581582	-2.247875589536	-1.795260990297
O	2.484606060218	-0.875954267643	-3.337468712986
N	-1.159181626343	1.930600889156	-4.205160203452
S	-0.465791561377	-3.472292607613	-4.223749122875
S	-0.651859623213	3.204234173278	-5.170937747198
O	-1.558797317192	-3.338763868272	-3.226933661331
O	-0.848812453772	-3.897477115781	-5.573752555625
O	0.752892069799	3.064233942651	-5.551571135906
O	-1.673666422594	3.320335161721	-6.214765233102
H	-4.670598930636	-2.215061981142	-4.206158433649
P	0.932198801606	-1.278864430040	-3.098186745010
N	0.201242453386	0.045347620706	-2.700076871178
P	-0.379137274016	1.466269928291	-2.828109098599
C	-1.721572820588	2.914530185630	-1.136282097655
C	1.350032168225	2.684251761308	-1.378695401500
C	1.811667966626	-1.822347841795	-0.747304849127
C	3.379971175722	-1.947638876800	-3.356489500294
C	-3.070597315396	3.344365706588	-1.267265713626
C	3.920546983295	-2.352243237410	-4.605448141828
C	2.699368193740	2.259037415459	-1.268538416247
C	1.193849502560	-1.250493725882	0.393520708648
C	-0.406148997241	7.261575661683	0.537306337022
C	-0.068591110567	5.965446371929	0.227214594040
C	-1.053095896216	5.047081448282	-0.208892576198
C	-2.397345416327	5.506338612438	-0.359243872991
C	-2.715998987813	6.841575533497	-0.007292417373
C	-1.742779763917	7.699986954107	0.437512936726
H	0.365270720587	7.955854908554	0.856386077582
H	0.963734262733	5.640576178023	0.303407397846
C	-0.746058618789	3.694972285404	-0.553486642132
C	-3.376893218065	4.632693807950	-0.864871959599
H	-3.743708989465	7.177185419347	-0.117132018620
H	-4.402199200008	4.978550429142	-0.944043695468
C	2.371078241478	2.971666490727	3.532433306145
C	3.104850867187	2.629484002767	2.424556417610
C	2.523844169506	2.654740852133	1.132863613879
C	1.172642411938	3.096450037583	0.990654464200
C	0.436426832355	3.422168725865	2.153091197797
C	1.020140786821	3.353281529827	3.395328197963
H	4.288112232632	1.938900221497	0.121438146599
H	4.142004401442	2.320741449434	2.518123299930
C	3.257489779668	2.258077885861	-0.001999358738
C	0.609536082506	3.151291173893	-0.319371019259
H	-0.601944586094	3.721648542869	2.055580329061
H	0.438070553490	3.598845413750	4.278646493679
C	6.210883211470	-1.078157726700	1.113990893844
C	5.432745447916	-1.523676132351	0.072614554124
C	4.021226020835	-1.506575300168	0.161085818772
C	3.418536453086	-0.965099332568	1.340035660782
C	4.249992666270	-0.542887649421	2.406562267334
C	5.616838744644	-0.600278237659	2.300405424014
H	7.292999156434	-1.098850907278	1.024356254971
H	5.900367641834	-1.897390877378	-0.831353271795
C	3.172713276478	-1.968395884480	-0.891551342629
C	2.018033908638	-0.837348537544	1.423106757207
H	3.778261864814	-0.162324023375	3.308437665027
H	1.579047153863	-0.396438633112	2.313190934396
C	6.162498185623	-5.991814655363	-2.279382907150
C	5.924915360529	-5.276762256052	-3.425381733415
C	5.095574407738	-4.126524298827	-3.406882021077
C	4.540292249336	-3.694524407470	-2.161834379863
C	4.784198706473	-4.468494480597	-1.002469089890
C	5.573566262623	-5.592052680295	-1.061430845518
H	5.230393654245	-3.767293940512	-5.525065552316
H	6.347485078216	-5.595989813204	-4.374209742678
H	4.329307389143	-4.172292772376	-0.062766167355
H	5.736904342380	-6.182897573496	-0.165152395347
C	4.790226616672	-3.431728620564	-4.592359723496
C	3.711886533214	-2.532935711092	-2.151704843601
H	-1.994203598499	8.725416189256	0.690897543882
H	2.825990107306	2.944483937782	4.518399097818
H	6.243922685116	-0.272908175822	3.124698838282
H	6.785215045885	-6.880787617607	-2.310922786129
C	3.612976781598	-1.665403964927	-5.840409077824
C	2.928939354270	-0.527093440688	-6.165602808064
O	4.181973791265	-2.229966234571	-6.973238723637
C	3.080478174310	-0.337293782316	-7.571282328186
H	2.416925056676	0.130059731743	-5.483077777325
C	3.848217935121	-1.420179125287	-8.023143732603
C	2.982021865408	0.443145060080	-9.825472777822
H	2.637221280058	1.160248018348	-10.563794620108
C	3.730479148749	-0.667082381270	-10.248724770527
H	3.951732233771	-0.788251288757	-11.304721243797
C	2.647233883930	0.623404576423	-8.492649648060
H	2.043695054209	1.467771184498	-8.172714483091
C	4.183821901053	-1.626336194702	-9.348742969505
H	4.753480896557	-2.492695189443	-9.667130912566
C	-4.127989063344	2.463735527467	-1.711316279650
C	-4.293746881283	1.114665550788	-1.642567114184
O	-5.296213449483	3.093665555875	-2.120192283784
C	-5.651868333182	0.852759153692	-2.004052129870
H	-3.545573360129	0.398808094549	-1.346807761735
C	-6.219152190390	2.103751814015	-2.300137343724
C	-6.455469967962	-0.290320777844	-2.087474023029
C	-7.531819743336	2.278723733278	-2.699405712429
C	-7.781654928264	-0.135203973591	-2.465054501103
H	-6.047531369520	-1.269819302700	-1.856815356066
C	-8.310883486036	1.126696583854	-2.774804014797
H	-7.934698688292	3.261658065895	-2.921070486369
H	-8.425472756491	-1.007154667513	-2.531447749839
H	-9.351696772425	1.209246583268	-3.072275664602
C	3.492120315759	1.889763169376	-2.422830119209
C	3.473793810990	2.267660111836	-3.733638911127
O	4.571784799963	1.065966936881	-2.155030110313
C	4.612605025314	1.658478841698	-4.347687220949
H	2.739151844135	2.902377374992	-4.203848703228
C	5.239397119890	0.911559529549	-3.337499627958
C	5.154286584652	1.640632515676	-5.638405400379
C	6.356181278871	0.122168523359	-3.544433297931
C	6.275364016627	0.858177690451	-5.868431900029
H	4.688960913106	2.198376262418	-6.445478666837
C	6.863324477123	0.104190492068	-4.840246380431
H	6.802831032724	-0.454514243721	-2.741537253303
H	6.697578557977	0.811766564370	-6.867656036555
H	7.733296233202	-0.507355290813	-5.059190904594
C	-0.245831320140	-1.111620469961	0.485855532302
C	-1.293166574169	-1.828341411049	-0.014661844712
O	-0.686928352622	-0.094769859341	1.318193174382
C	-2.478398689762	-1.256302315001	0.543064637906
H	-1.227177143142	-2.666826429208	-0.690866229328
C	-2.049173839764	-0.179025481059	1.337082712255
C	-3.847395395496	-1.543695996308	0.477212905463
C	-2.907361752772	0.659201981149	2.025510300804
C	-4.724980594329	-0.727150408398	1.176147329274
H	-4.207418027623	-2.383422602145	-0.110435214452
C	-4.264989240285	0.365089983885	1.928105555060
H	-2.536250490770	1.490803245096	2.615608807117
H	-5.792007347276	-0.923589919819	1.131010199222
H	-4.982222510102	0.990796646474	2.450198915362
C	0.137308405479	-1.657120609641	-8.477801337259
C	-0.472893678420	-0.395116908447	-8.494506774481
C	-0.729011936201	0.216364620473	-9.711737384007
C	-0.357887440892	-0.397752634320	-10.910930314905
C	0.271995424713	-1.633481285883	-10.898115865958
C	0.513606492886	-2.277783554523	-9.661992700306
H	0.335993505293	-2.135275635427	-7.523059283500
H	-1.219534209656	1.185604669438	-9.736432362069
H	-0.561207943060	0.106487789151	-11.848726650321
C	-0.861143869518	0.285732828517	-7.207786886212
H	0.006476564876	0.354294817419	-6.537153024762
H	-1.184175230797	1.301472989312	-7.441044882634
C	-1.988482875491	-0.477872080736	-6.504692877556
H	-2.657996343897	-0.903108831718	-7.257802445049
H	-1.565001851390	-1.294336488437	-5.915775316299
N	-2.792718785211	0.366663019291	-5.562925441265
C	-3.654695900364	1.291381594141	-6.268679865210
O	-3.735269375401	1.374693076135	-7.466278894532
O	-4.316853338678	2.045012235348	-5.382711513487
C	-5.171097948176	3.051572595303	-5.970707730405
H	-5.621454116151	3.568078244060	-5.123323627820
H	-4.570281158175	3.735416991560	-6.574756535638
H	-5.935443758049	2.577234801218	-6.592419874366
C	-4.180499181740	-1.727857175389	-5.061565154124
H	-3.389411136979	-2.415237631831	-5.387672803548
C	-5.212026218011	-1.550213549800	-6.186343985594
H	-4.765124721843	-0.960202101716	-6.997046344778
C	-5.566138296702	-2.923939554101	-6.761688253953
H	-6.299621100368	-2.832192249337	-7.569440579256
H	-4.679727167512	-3.427885586643	-7.161294419102
H	-5.998513908822	-3.567119370803	-5.985176807651
C	-6.474975837882	-0.828126576621	-5.713146428138
H	-6.265266872364	0.147964509638	-5.262391409641
H	-7.161642012248	-0.668318300244	-6.551478993933
H	-6.998498065166	-1.425912594932	-4.958512949493
O	0.698862660301	-2.309086084884	-12.003831955280
O	1.124676554788	-3.487336799074	-9.746960298103
C	0.499316817683	-1.679343665494	-13.259926684393
H	0.913930660560	-2.360624588468	-14.005388862753
H	-0.568350638286	-1.520469000726	-13.467339828500
H	1.024997663247	-0.715120022017	-13.314316352713
C	1.378842508746	-4.161448841010	-8.516709916001
H	2.056904802581	-3.579272765317	-7.880817297890
H	0.449996319395	-4.357629392239	-7.966950011120
H	1.855893164502	-5.105126800794	-8.788107353483
C	-0.801584552827	4.720461677258	-4.177057185143
C	0.300836781953	5.496534359922	-3.808464212520
C	-2.075280443646	5.247088589956	-3.947183212406
C	0.132549537213	6.766567276276	-3.267962836994
C	-2.250502452527	6.517070332098	-3.419957564335
C	-1.141771645077	7.287470150991	-3.095163256328
F	1.553031862525	5.077539605986	-3.961327747059
F	1.196100570161	7.494229953538	-2.927499171240
F	-1.299264348374	8.515013880914	-2.613000118251
F	-3.477846450068	7.000201311920	-3.221041454648
F	-3.168847688063	4.543387174301	-4.232546184894
C	0.673678396872	-4.749093061576	-3.585745891543
C	1.683465351037	-5.215232135596	-4.429395710664
C	0.604603199575	-5.286499165032	-2.300211480232
C	2.567265346564	-6.207943630396	-4.033099159606
F	1.834037933261	-4.718333929273	-5.656319787697
C	1.503065111431	-6.262661469023	-1.882427705325
F	-0.311095865480	-4.900870674259	-1.412825799093
C	2.476303567897	-6.734887859534	-2.751789066375
F	3.493370702296	-6.661620927934	-4.879524447277
F	1.424069447866	-6.760803104342	-0.646425734369
F	3.309075346491	-7.694995201827	-2.360231892606
C	-3.548632608212	-0.458941751271	-4.501074105450
H	-4.309846548740	0.222843712727	-4.118025799044
O	-2.664709976369	-0.721405782479	-3.453005364523
H	-1.946305598373	1.161955695443	-4.816618440682
N	0.425912506729	-2.139157590887	-4.342649882701
H	-2.350270350452	-1.646443117420	-3.475202924557
