# Supplementary material for: Highly Acidic Electron-Rich Brønsted Acids Accelerate Asymmetric Pictet–Spengler Reactions by Virtue of Stabilizing Cation–π Interactions
Source: J Am Chem Soc. 2024 Oct 3;146(41):28339–49. doi: 10.1021/jacs.4c09421 (PMC11487569; doi:10.1021/jacs.4c09421)
Supplement: Supplementary file 1 — ja4c09421_si_001.zip [file ja4c09421_si_001.zip › geom_TS3.txt]

O	0.636474379047	1.870444885669	-2.855094566314
O	-1.033506171365	0.979612505297	-1.176334226027
O	0.854832103711	-1.951767489357	-0.192316270224
O	2.411000878045	-1.940970830132	-2.211165719584
N	-1.578061768893	0.834364266705	-3.737239384374
S	-0.778104491392	-4.268368117229	-1.356673537566
S	-1.311359608598	1.429896544897	-5.204753918902
O	-1.695814065681	-3.448519842259	-0.541139921653
O	-1.384626979342	-5.315983916904	-2.191670651904
O	-0.019778145286	1.034147243151	-5.792074371870
O	-2.518539079108	1.190328348704	-6.018791031656
N	0.233086681811	-3.411627737509	-2.263222164944
H	-3.146394773906	-1.082303621021	-6.918782623191
P	0.841670003557	-1.996783998404	-1.829128350991
N	0.228338318835	-0.759135703223	-2.559867270564
P	-0.420587303058	0.650132464360	-2.641752091798
C	-1.616424136344	2.235155469025	-1.063879429274
C	1.344964031668	2.361496382319	-1.766563301742
C	1.827742008670	-1.264820862517	0.517926286974
C	3.177692441565	-2.966640251932	-1.679504466796
C	-3.033793951861	2.298883531419	-1.081726267881
C	3.573285273454	-4.042858523459	-2.518945696622
C	2.727107595666	2.047319389580	-1.686652414865
C	1.391471134478	-0.222583966238	1.382419709684
C	-1.251411490048	7.047753025349	-1.047738204182
C	-0.633289280483	5.820090574476	-1.031829492803
C	-1.392139758723	4.627914740744	-0.964288014566
C	-2.820833555910	4.722573852756	-0.963443532719
C	-3.422094399567	6.006013026710	-0.955028245613
C	-2.657129094076	7.143989109292	-0.992704460247
H	-0.652207334265	7.950878528665	-1.114825390044
H	0.448920232648	5.754443881094	-1.079534768612
C	-0.789415026763	3.333065336038	-0.953190586392
C	-3.608848001518	3.554367497319	-1.003750983497
H	-4.507009486384	6.070284441578	-0.947287792532
H	-4.689835087159	3.648457674192	-1.000188709288
C	2.961559306894	4.642504713065	2.415425903277
C	3.574424695363	3.933019283234	1.413840822130
C	2.824286330910	3.394006294666	0.339544244272
C	1.416912854765	3.641759601019	0.277639879758
C	0.812647836445	4.345683066406	1.345494382324
C	1.564278690560	4.831666200343	2.388018576073
H	4.503164082068	2.370276590127	-0.544570331946
H	4.646165357364	3.755158721984	1.433718350299
C	3.443310445396	2.588624579665	-0.635637681452
C	0.676771410255	3.129905425614	-0.834516936381
H	-0.260661686850	4.495784575509	1.337679170307
H	1.077340761434	5.366709107704	3.198166354003
C	6.456499929350	-0.306436619324	1.553357700026
C	5.530119940064	-1.087445940399	0.904882983486
C	4.143703163245	-0.868254187970	1.081408571230
C	3.727382350953	0.209936356038	1.920205152756
C	4.706599056927	0.975639806494	2.599647893752
C	6.043909721737	0.724447483356	2.422834591861
H	7.516034466265	-0.485991748711	1.396014110346
H	5.858815711142	-1.879056027437	0.240523929711
C	3.148867516944	-1.654817935563	0.420789133864
C	2.356655971897	0.492405736722	2.067146930361
H	4.372086268015	1.775867806473	3.253925577840
H	2.051553140485	1.293828939731	2.733107188272
C	5.673478650722	-6.097213772876	1.361018490807
C	5.416703658411	-6.079576766193	0.014440520887
C	4.682419438870	-5.016659840297	-0.571285687083
C	4.245131350566	-3.935566659785	0.256702846721
C	4.500413847666	-4.000414844786	1.647461222450
C	5.194906668501	-5.056835434133	2.185451536958
H	4.696677058106	-5.866968081872	-2.537933589035
H	5.750253296070	-6.894702043741	-0.622278968381
H	4.129905814558	-3.209327149641	2.290699266711
H	5.367456147506	-5.097231732148	3.256748163002
C	4.351371608754	-5.030406408841	-1.938058501260
C	3.530683562157	-2.860850679541	-0.351704144913
H	-3.131814441488	8.120449097491	-1.003815647758
H	3.546317270905	5.049464489260	3.235458806718
H	6.786646939501	1.320591487879	2.945097058896
H	6.221839706809	-6.924689562232	1.800859175921
C	3.215914608537	-4.142530970062	-3.923280412729
C	3.513500020848	-5.104915146748	-4.852302374088
O	2.477706915807	-3.132168167702	-4.495389897949
C	2.942811951513	-4.676246361980	-6.088256410431
H	4.077858365426	-6.009512733380	-4.681407387938
C	2.319511823992	-3.448637299381	-5.807871403123
C	2.231041172445	-4.424507959439	-8.357610348623
H	2.182800118666	-4.787690869746	-9.379861054882
C	1.635954311780	-3.190558355978	-8.043955915621
H	1.149477483239	-2.621342694785	-8.829168543068
C	2.886728483364	-5.178131271046	-7.395285830249
H	3.351677163806	-6.126033433567	-7.650685312372
C	1.662762391559	-2.677748829423	-6.751377359353
H	1.211039216851	-1.723712606475	-6.493884746432
C	-3.835976966763	1.097841195131	-1.196196366368
C	-3.577694920797	-0.240409984180	-1.086407592929
O	-5.185746106090	1.312607129774	-1.450827366575
C	-4.815605940546	-0.921098387874	-1.280782855432
H	-2.631276630870	-0.699754034943	-0.854262701176
C	-5.772149558857	0.078432129827	-1.513537143924
C	-5.202074518614	-2.265963641479	-1.331819777707
C	-7.095315128223	-0.181843180282	-1.820260125590
C	-6.526412690202	-2.548849866778	-1.636908661730
H	-4.476427221406	-3.054559777634	-1.150522120391
C	-7.456953928781	-1.526044647928	-1.882392882361
H	-7.807195871036	0.614496454379	-2.011686670047
H	-6.853383712440	-3.583133761658	-1.690415549542
H	-8.483398339175	-1.785113762877	-2.123966875440
C	3.360835628151	1.157846767692	-2.641562901274
C	3.120038821419	0.821853756881	-3.942578262967
O	4.477229624838	0.493885279564	-2.154165609183
C	4.132817712002	-0.116552250489	-4.313541527381
H	2.314450443266	1.189799553914	-4.560199127340
C	4.929670448955	-0.294828651062	-3.171202734745
C	4.438975671920	-0.842357392902	-5.470059290429
C	5.995465601303	-1.174499190534	-3.104631781912
C	5.500262721620	-1.734595398881	-5.425558455588
H	3.846587360886	-0.726571294222	-6.372360141492
C	6.264977326112	-1.902689735158	-4.260091054228
H	6.583398930652	-1.287425055952	-2.199896381518
H	5.740205723372	-2.323222010561	-6.306172128094
H	7.085765151071	-2.613621987404	-4.259432093372
C	-0.013722404235	0.055448781432	1.602639093459
C	-1.153426939203	-0.689929029059	1.516153232379
O	-0.285189467374	1.324817247549	2.090550160344
C	-2.220847706397	0.146287945171	1.972735727883
H	-1.223855859074	-1.706703350543	1.159541580708
C	-1.632620165311	1.378472759984	2.299954037836
C	-3.606204846563	0.000752318913	2.117027091723
C	-2.343331517795	2.479290868418	2.745059768708
C	-4.339844797177	1.092418849777	2.557150582844
H	-4.094135871538	-0.937124247833	1.868947218424
C	-3.719986117230	2.314711355430	2.864180949060
H	-1.851222376166	3.414938673547	2.988230604971
H	-5.416707551027	1.003641270989	2.665478422572
H	-4.325710529182	3.148866255497	3.205158488165
C	-4.665078388074	-1.017862080053	-4.542452685311
C	-4.042761590870	-2.256918696013	-4.482471120990
C	-4.642080434139	-3.370405964900	-5.141978786502
C	-5.985065438043	-3.268062434044	-5.616288665313
C	-6.625833455665	-2.058452515922	-5.602567160435
C	-5.930916992473	-0.897375136957	-5.108577102259
H	-4.142212853549	-0.149005819917	-4.156222560310
H	-4.296618621566	-4.368685613427	-4.880347841832
H	-6.470668073020	-4.158209648237	-5.999029295304
C	-2.666016931097	-2.419483957867	-3.955453063649
H	-2.385779538324	-1.589522877747	-3.304873419190
H	-2.565781867715	-3.360424168128	-3.405151522298
C	-1.657469783287	-2.452047916894	-5.145398667563
H	-1.613175208770	-1.473659569179	-5.627779765363
H	-0.666158042976	-2.716110424265	-4.780575414756
N	-2.129943654884	-3.452184239485	-6.102432715675
C	-1.741825338212	-4.811292721636	-5.954174251024
O	-2.385578027198	-5.733469043626	-6.408104733375
O	-0.593587980822	-4.899075900650	-5.299605318002
C	-0.117552719770	-6.244795346171	-5.055951976533
H	-0.010149219881	-6.775631816294	-6.005239021429
H	0.845352315763	-6.111304862440	-4.566580634501
H	-0.814723411941	-6.763261076035	-4.395239309611
C	-3.350505583234	-3.229867332571	-6.702485574204
H	-3.711904972491	-4.120223580060	-7.216098725745
C	-3.619938050142	-1.937823724354	-7.408597461782
H	-4.700934766707	-1.757579000619	-7.381201293771
C	-3.184885452319	-1.974163418350	-8.890745940878
H	-3.686118320494	-2.823878893535	-9.379822342643
C	-3.652193199139	-0.679199132456	-9.559912546516
H	-3.376354336755	-0.669777785853	-10.619534832714
H	-4.738974812075	-0.559572289336	-9.490145802005
H	-3.184180369999	0.187619689998	-9.078478310827
C	-1.673967304209	-2.143823138416	-9.038676774498
H	-1.147004590473	-1.338432940983	-8.510515770891
H	-1.321938897173	-3.097555642246	-8.635113514658
H	-1.384632325058	-2.099172238767	-10.094462191525
O	-7.880229417790	-1.814987699143	-6.041306511898
O	-6.587152604223	0.247404757252	-5.267540097248
C	-8.611681457339	-2.925014444623	-6.558116431971
H	-8.110365868698	-3.354298831411	-7.435812169235
H	-8.745178407102	-3.701675926364	-5.793653406350
H	-9.584241398685	-2.528136190625	-6.850846973834
C	-5.879570452487	1.472472286754	-4.978661867137
H	-4.942137015472	1.507690305030	-5.540966850616
H	-6.550782075505	2.270275864636	-5.296639238300
H	-5.677356928874	1.558928252588	-3.906856133788
C	-1.256196109000	3.241400171427	-4.929994028140
C	-0.089973473109	4.000028352629	-5.028734028325
C	-2.427829539745	3.906061745120	-4.566984409489
C	-0.104125166955	5.372292949858	-4.795555332081
C	-2.463299138045	5.277645768988	-4.368141486691
C	-1.292228835383	6.015036132107	-4.480138495131
F	1.085827540048	3.462039655538	-5.345056003548
F	1.024580653997	6.080124440706	-4.883653973138
F	-1.309195738263	7.332637765989	-4.291177756878
F	-3.614610121841	5.889944803289	-4.081013041642
F	-3.574798333186	3.240175377227	-4.397924512347
C	0.338248133707	-5.157626655457	-0.205012272806
C	0.404990701847	-4.909183326808	1.164995431176
C	1.175337278588	-6.147822295741	-0.721827706451
C	1.255756903740	-5.640448032521	1.989046125631
F	-0.335701585674	-3.972493431362	1.757010487342
C	2.013229397957	-6.895629493625	0.090965407687
F	1.200329432631	-6.415744919227	-2.030218986293
C	2.046844511278	-6.647479331921	1.456666952595
F	1.305298694522	-5.385254328126	3.299090878886
F	2.784752029820	-7.852868621185	-0.433491345152
F	2.831346729694	-7.372887021663	2.251275141513
