# Supplementary material for: Highly Acidic Electron-Rich Brønsted Acids Accelerate Asymmetric Pictet–Spengler Reactions by Virtue of Stabilizing Cation–π Interactions
Source: J Am Chem Soc. 2024 Oct 3;146(41):28339–49. doi: 10.1021/jacs.4c09421 (PMC11487569; doi:10.1021/jacs.4c09421)
Supplement: Supplementary file 1 — ja4c09421_si_001.zip [file ja4c09421_si_001.zip › geom_VI.txt]

O	0.841152	2.665281	-2.280738
O	-1.140224	1.813976	-0.938587
O	0.512362	-2.028486	-0.269352
O	2.240243	-1.647277	-2.096370
N	-1.113029	1.453302	-3.548752
S	-1.348143	-3.260643	-2.133502
S	-0.617798	2.101727	-4.947102
O	-2.346715	-2.735316	-1.208097
O	-2.027304	-3.973510	-3.378938
O	0.796752	1.827400	-5.252536
O	-1.612359	1.782521	-5.978433
N	-0.253236	-2.315352	-2.716020
H	-2.403882	-6.062846	-8.220340
P	0.689934	-1.383126	-1.756318
N	0.534083	0.147524	-1.764667
P	-0.226848	1.441821	-2.228847
C	-1.623148	3.118038	-0.894892
C	1.410675	3.006212	-1.054545
C	1.469390	-1.590778	0.655315
C	2.791784	-2.883403	-1.787219
C	-3.005799	3.325244	-1.138618
C	3.190327	-3.735792	-2.852448
C	2.701028	2.503174	-0.745597
C	1.109484	-0.568184	1.569390
C	-0.797971	7.866437	-0.607817
C	-0.320542	6.580760	-0.515462
C	-1.193794	5.475662	-0.645900
C	-2.579415	5.717137	-0.909796
C	-3.039263	7.056482	-0.977090
C	-2.170527	8.107457	-0.826241
H	-0.111529	8.703467	-0.522426
H	0.737740	6.399719	-0.354086
C	-0.736532	4.127374	-0.580060
C	-3.456891	4.635524	-1.121766
H	-4.092877	7.233782	-1.175277
H	-4.507252	4.838620	-1.300407
C	2.284691	4.540955	3.649946
C	3.007886	3.832246	2.723707
C	2.481418	3.567525	1.435116
C	1.183727	4.068776	1.096512
C	0.461271	4.785665	2.078010
C	0.998207	5.015689	3.322737
H	4.185854	2.415555	0.785785
H	4.000755	3.458398	2.961792
C	3.210096	2.800440	0.504865
C	0.652452	3.768017	-0.195133
H	-0.530697	5.154016	1.840419
H	0.425636	5.569036	4.061667
C	6.067179	-1.503368	2.139269
C	5.097500	-2.072180	1.347436
C	3.756859	-1.628167	1.412215
C	3.432321	-0.560004	2.307485
C	4.454628	-0.004060	3.115330
C	5.744895	-0.464095	3.035354
H	7.092328	-1.855680	2.070911
H	5.360845	-2.864319	0.654879
C	2.723301	-2.148957	0.573623
C	2.114872	-0.066658	2.375373
H	4.192644	0.798874	3.799802
H	1.886237	0.737546	3.068114
C	4.390467	-7.074599	0.480227
C	4.325069	-6.667875	-0.827946
C	3.852974	-5.373070	-1.162285
C	3.472722	-4.481228	-0.110210
C	3.536166	-4.937945	1.227667
C	3.978879	-6.206994	1.514443
H	4.017717	-5.661638	-3.282712
H	4.617416	-7.339626	-1.630801
H	3.220848	-4.274342	2.026807
H	4.007974	-6.547444	2.545054
C	3.721090	-4.967053	-2.502290
C	2.997766	-3.183455	-0.454526
H	-2.533276	9.128400	-0.897734
H	2.698666	4.736673	4.634713
H	6.520738	-0.027734	3.657350
H	4.740719	-8.073285	0.722986
C	3.123124	-3.357910	-4.252015
C	3.743386	-3.903818	-5.342512
O	2.377306	-2.260129	-4.613347
C	3.375898	-3.107551	-6.467401
H	4.420652	-4.745031	-5.334762
C	2.545663	-2.095928	-5.956690
C	3.115814	-2.110993	-8.625831
H	3.322544	-2.095977	-9.691734
C	2.311495	-1.099346	-8.072371
H	1.920390	-0.316583	-8.715099
C	3.660673	-3.115226	-7.839523
H	4.293743	-3.882666	-8.275421
C	2.011335	-1.069115	-6.714766
H	1.412332	-0.279734	-6.270271
C	-3.915276	2.219622	-1.352273
C	-3.791931	0.857163	-1.356206
O	-5.242261	2.586068	-1.528129
C	-5.102821	0.320680	-1.524426
H	-2.887179	0.290083	-1.222074
C	-5.958749	1.427266	-1.627670
C	-5.642793	-0.969168	-1.588994
C	-7.325967	1.326387	-1.808440
C	-7.013031	-1.092418	-1.757755
H	-4.999564	-1.841906	-1.522689
C	-7.841197	0.034624	-1.871438
H	-7.957349	2.204506	-1.894372
H	-7.456667	-2.081102	-1.821599
H	-8.908860	-0.101708	-2.014025
C	3.430543	1.664685	-1.674521
C	3.401627	1.503276	-3.029575
O	4.380623	0.836599	-1.093063
C	4.381256	0.510953	-3.341103
H	2.749603	2.013804	-3.722422
C	4.946882	0.128120	-2.114015
C	4.827793	-0.106580	-4.515226
C	5.923076	-0.843748	-1.986332
C	5.800111	-1.090591	-4.410091
H	4.412357	0.168215	-5.479938
C	6.339184	-1.456014	-3.165973
H	6.338216	-1.104196	-1.018785
H	6.149498	-1.592145	-5.307761
H	7.102398	-2.227454	-3.122182
C	-0.245284	-0.066868	1.665280
C	-1.468610	-0.600258	1.375028
O	-0.372883	1.178671	2.253623
C	-2.441794	0.353766	1.805695
H	-1.654156	-1.560656	0.920004
C	-1.713259	1.435296	2.325998
C	-3.840356	0.417891	1.801414
C	-2.295955	2.583726	2.830976
C	-4.446035	1.562818	2.295944
H	-4.434510	-0.397972	1.400856
C	-3.686651	2.630776	2.800420
H	-1.695864	3.393660	3.229813
H	-5.529140	1.639674	2.287757
H	-4.194605	3.512103	3.180203
C	-3.258433	-1.187373	-5.486628
C	-2.570044	-2.338066	-5.917089
C	-3.242854	-3.561183	-5.972866
C	-4.586142	-3.621213	-5.552973
C	-5.270767	-2.486375	-5.157212
C	-4.601482	-1.233516	-5.146800
H	-2.722206	-0.244092	-5.469058
H	-2.255610	-3.368358	-4.149163
H	-5.083998	-4.582804	-5.538486
C	-1.118475	-2.215537	-6.315233
H	-0.972706	-1.290650	-6.885419
H	-0.489886	-2.122208	-5.417377
C	-0.645810	-3.408168	-7.135628
H	-1.031362	-3.334922	-8.163672
H	0.441971	-3.429718	-7.192126
N	-1.126616	-4.646542	-6.519695
C	-0.363139	-5.759725	-6.331641
O	-0.789158	-6.844012	-5.963405
O	0.954255	-5.525298	-6.589242
C	1.810109	-6.651870	-6.351692
H	1.446436	-7.536172	-6.882107
H	2.788848	-6.351929	-6.729405
H	1.865833	-6.874090	-5.280795
C	-2.582496	-4.824693	-6.485769
H	-2.773261	-5.642428	-5.782104
C	-3.075399	-5.256587	-7.890317
H	-2.939868	-4.414252	-8.581054
C	-4.517106	-5.762174	-8.017906
H	-5.201471	-4.951305	-7.732146
C	-4.800410	-6.107297	-9.483434
H	-5.837596	-6.432523	-9.618509
H	-4.628692	-5.244628	-10.136238
H	-4.147700	-6.921324	-9.822339
C	-4.783899	-6.980812	-7.130992
H	-4.080926	-7.788190	-7.369307
H	-4.671667	-6.762565	-6.063816
H	-5.800030	-7.359780	-7.286535
O	-6.572448	-2.458313	-4.772273
O	-5.353918	-0.169090	-4.804989
C	-7.278277	-3.691990	-4.769875
H	-7.311542	-4.137995	-5.773842
H	-6.829697	-4.409651	-4.068582
H	-8.292897	-3.453036	-4.446469
C	-4.709894	1.111729	-4.832533
H	-4.347545	1.347417	-5.839922
H	-5.474151	1.828641	-4.529070
H	-3.868856	1.146283	-4.131679
C	-0.771732	3.900421	-4.643435
C	0.320644	4.761640	-4.540741
C	-2.045922	4.444191	-4.471378
C	0.142498	6.119604	-4.295018
C	-2.235602	5.798702	-4.241872
C	-1.135297	6.641852	-4.158973
F	1.577021	4.338427	-4.666981
F	1.200237	6.929532	-4.201283
F	-1.305129	7.946539	-3.958530
F	-3.467753	6.295600	-4.105883
F	-3.134911	3.674131	-4.512690
C	-0.566913	-4.722501	-1.432699
C	0.236453	-5.525265	-2.250061
C	-0.672340	-5.040503	-0.076461
C	0.863226	-6.653507	-1.743976
F	0.427535	-5.226797	-3.529150
C	-0.022186	-6.155501	0.438735
F	-1.383519	-4.303716	0.769595
C	0.729669	-6.970734	-0.397178
F	1.599619	-7.428026	-2.538417
F	-0.126134	-6.451471	1.732680
F	1.318066	-8.053960	0.092012
