# Supplementary material for: Highly Acidic Electron-Rich Brønsted Acids Accelerate Asymmetric Pictet–Spengler Reactions by Virtue of Stabilizing Cation–π Interactions
Source: J Am Chem Soc. 2024 Oct 3;146(41):28339–49. doi: 10.1021/jacs.4c09421 (PMC11487569; doi:10.1021/jacs.4c09421)
Supplement: Supplementary file 1 — ja4c09421_si_001.zip [file ja4c09421_si_001.zip › IBSIW_cis-TS4.txt]

 Sum of related IBSIW for each atom in fragment  1
 Atom  140 :   17.183925
 Atom  179 :    2.759304
 Atom  144 :    1.947722
 Atom  139 :    1.803104
 Atom  135 :    1.728982
 Atom  176 :    1.631901
 Atom  147 :    1.619932
 Atom  142 :    1.175500
 Atom  143 :    0.945305
 Atom  154 :    0.899297
 Atom  178 :    0.896684
 Atom  155 :    0.838620
 Atom  151 :    0.795662
 Atom  171 :    0.794425
 Atom  152 :    0.773390
 Atom  145 :    0.701946
 Atom  134 :    0.701787
 Atom  170 :    0.672790
 Atom  133 :    0.657124
 Atom  177 :    0.618965
 Atom  149 :    0.584071
 Atom  138 :    0.478933
 Atom  156 :    0.452680
 Atom  136 :    0.398267
 Atom  137 :    0.383403
 Atom  148 :    0.359270
 Atom  150 :    0.297159
 Atom  157 :    0.294790
 Atom  172 :    0.285612
 Atom  175 :    0.219204
 Atom  174 :    0.173431
 Atom  146 :    0.113214
 Atom  141 :    0.084568
 Atom  153 :    0.041240
 Atom  173 :    0.012184
 Atom  158 :    0.012121
 Atom  168 :    0.011141
 Atom  159 :    0.003664
 Atom   13 :    0.003328
 Atom  166 :    0.002557
 Atom  160 :    0.001490
 Atom  161 :    0.001404
 Atom  167 :    0.000987
 Atom  169 :    0.000240
 Atom  162 :    0.000038
 Atom  164 :    0.000021
 Atom  165 :    0.000002
 Atom  163 :    0.000000

 Sum of related IBSIW for each atom in fragment  2
 Atom    9 :   19.026574
 Atom   11 :    2.193014
 Atom    6 :    1.996445
 Atom   12 :    1.209374
 Atom  197 :    1.204351
 Atom   89 :    1.174764
 Atom    5 :    1.004708
 Atom   82 :    0.982350
 Atom  190 :    0.901475
 Atom    7 :    0.878962
 Atom   94 :    0.876610
 Atom   80 :    0.800043
 Atom   97 :    0.793894
 Atom   92 :    0.786768
 Atom   78 :    0.760118
 Atom   90 :    0.670487
 Atom   99 :    0.622622
 Atom   96 :    0.607263
 Atom   91 :    0.555625
 Atom   85 :    0.512583
 Atom  103 :    0.464105
 Atom   87 :    0.415833
 Atom   81 :    0.410267
 Atom   79 :    0.371413
 Atom  100 :    0.352469
 Atom   93 :    0.324806
 Atom   77 :    0.279020
 Atom   83 :    0.250466
 Atom    8 :    0.234482
 Atom  193 :    0.215203
 Atom   95 :    0.203074
 Atom   14 :    0.200471
 Atom   98 :    0.193185
 Atom   16 :    0.181761
 Atom  101 :    0.175758
 Atom   88 :    0.146237
 Atom  200 :    0.137359
 Atom  182 :    0.135110
 Atom   21 :    0.111183
 Atom   86 :    0.111136
 Atom   10 :    0.106047
 Atom  191 :    0.105765
 Atom   67 :    0.073030
 Atom  180 :    0.072286
 Atom  196 :    0.068048
 Atom   22 :    0.060496
 Atom   71 :    0.046555
 Atom   15 :    0.041476
 Atom   84 :    0.034632
 Atom  102 :    0.034041
 Atom   17 :    0.032664
 Atom  104 :    0.032426
 Atom    2 :    0.026163
 Atom   34 :    0.024435
 Atom    4 :    0.020153
 Atom  184 :    0.014539
 Atom   36 :    0.013900
 Atom   20 :    0.013844
 Atom  192 :    0.008781
 Atom  181 :    0.004682
 Atom   63 :    0.004527
 Atom  189 :    0.004009
 Atom  198 :    0.003879
 Atom    3 :    0.003851
 Atom    1 :    0.003528
 Atom  114 :    0.002915
 Atom   33 :    0.002574
 Atom   68 :    0.002380
 Atom   28 :    0.002306
 Atom  109 :    0.002244
 Atom  111 :    0.002139
 Atom   62 :    0.001947
 Atom  106 :    0.001605
 Atom  125 :    0.001347
 Atom  128 :    0.001322
 Atom  123 :    0.001316
 Atom  194 :    0.001155
 Atom   72 :    0.001109
 Atom  185 :    0.001106
 Atom  108 :    0.001102
 Atom  120 :    0.000845
 Atom  113 :    0.000767
 Atom   27 :    0.000755
 Atom  122 :    0.000748
 Atom   64 :    0.000601
 Atom  183 :    0.000589
 Atom  195 :    0.000589
 Atom  117 :    0.000578
 Atom   18 :    0.000571
 Atom  127 :    0.000555
 Atom   19 :    0.000522
 Atom  105 :    0.000251
 Atom   46 :    0.000250
 Atom   29 :    0.000245
 Atom  131 :    0.000200
 Atom  201 :    0.000168
 Atom  124 :    0.000145
 Atom  186 :    0.000140
 Atom   57 :    0.000138
 Atom   35 :    0.000135
 Atom   61 :    0.000131
 Atom  119 :    0.000125
 Atom  110 :    0.000125
 Atom  129 :    0.000111
 Atom  115 :    0.000098
 Atom   23 :    0.000056
 Atom  126 :    0.000054
 Atom   24 :    0.000046
 Atom   65 :    0.000030
 Atom   26 :    0.000025
 Atom  118 :    0.000023
 Atom  112 :    0.000018
 Atom   66 :    0.000012
 Atom   76 :    0.000012
 Atom  132 :    0.000008
 Atom  107 :    0.000005
 Atom   30 :    0.000004
 Atom   40 :    0.000004
 Atom  121 :    0.000003
 Atom  130 :    0.000003
 Atom   47 :    0.000002
 Atom   51 :    0.000001
 Atom   32 :    0.000001
 Atom   25 :    0.000001
 Atom  188 :    0.000001
 Atom   69 :    0.000000
 Atom  199 :    0.000000
 Atom  116 :    0.000000
 Atom   56 :    0.000000
 Atom   58 :    0.000000
 Atom   41 :    0.000000
 Atom  187 :    0.000000
 Atom   75 :    0.000000
 Atom   74 :    0.000000
 Atom   73 :    0.000000
 Atom   70 :    0.000000
 Atom   60 :    0.000000
 Atom   59 :    0.000000
 Atom   55 :    0.000000
 Atom   54 :    0.000000
 Atom   53 :    0.000000
 Atom   52 :    0.000000
 Atom   50 :    0.000000
 Atom   49 :    0.000000
 Atom   48 :    0.000000
 Atom   45 :    0.000000
 Atom   44 :    0.000000
 Atom   43 :    0.000000
 Atom   42 :    0.000000
 Atom   39 :    0.000000
 Atom   38 :    0.000000
 Atom   37 :    0.000000
 Atom   31 :    0.000000

 IBSIW index (zero terms are not shown)
  140    9 :   15.423693
  135    9 :    1.474407
  140    6 :    1.224184
  139   11 :    1.004953
  144   12 :    0.589987
  179   92 :    0.402309
  156    9 :    0.376540
  179    5 :    0.372185
  179  190 :    0.360973
  147   89 :    0.346542
  134    9 :    0.346487
  147   82 :    0.341645
  139    7 :    0.316604
  155  197 :    0.312543
  179   91 :    0.307511
  177   11 :    0.304507
  139    5 :    0.289437
  149  197 :    0.284792
  136    9 :    0.279915
  176  190 :    0.259544
  179   11 :    0.248689
  154   78 :    0.243595
  157    9 :    0.242978
  143   90 :    0.239435
  140   12 :    0.227883
  170   99 :    0.218161
  179   94 :    0.216919
  147   85 :    0.213398
  143   89 :    0.210950
  142   89 :    0.206896
  176   11 :    0.204177
  133   11 :    0.196824
  154   81 :    0.196772
  171   94 :    0.196116
  148    9 :    0.190778
  178   96 :    0.190732
  147   80 :    0.190639
  152   78 :    0.188638
  176   94 :    0.184672
  150  197 :    0.180117
  151   80 :    0.177252
  144   89 :    0.173228
  171   97 :    0.172454
  144   79 :    0.169730
  170   97 :    0.169668
  144   82 :    0.167980
  179    7 :    0.161602
  154   80 :    0.160237
  176   92 :    0.158557
  144    9 :    0.158309
  176   96 :    0.156491
  145   89 :    0.156033
  135    6 :    0.155965
  144    6 :    0.155466
  177  190 :    0.149837
  142   90 :    0.148590
  140    8 :    0.145770
  142   12 :    0.143792
  151   78 :    0.143214
  144   90 :    0.138742
  170  103 :    0.129409
  142    9 :    0.128639
  151  197 :    0.127642
  147   83 :    0.126307
  176   91 :    0.124705
  178   93 :    0.122195
  145   82 :    0.121824
  147   87 :    0.119417
  179   96 :    0.118749
  142   82 :    0.118615
  152  197 :    0.113835
  143   11 :    0.112197
  134    6 :    0.110074
  149    9 :    0.109982
  152   80 :    0.109490
  155  200 :    0.108674
  178  190 :    0.107003
  138   97 :    0.106825
  175  103 :    0.106231
  133    5 :    0.104808
  178   94 :    0.103491
  152   81 :    0.102776
  137   97 :    0.102725
  172  103 :    0.102525
  144   14 :    0.099479
  179   95 :    0.098932
  179   93 :    0.098153
  171   96 :    0.095648
  154   87 :    0.094653
  145   85 :    0.090874
  155   78 :    0.088832
  133    7 :    0.086815
  176    5 :    0.086535
  176   93 :    0.086277
  172   99 :    0.084736
  134   12 :    0.084602
  151   87 :    0.080440
  178   91 :    0.076993
  176    7 :    0.075574
  143   85 :    0.074969
  154   88 :    0.074703
  143    7 :    0.074679
  178   98 :    0.074174
  171   99 :    0.074104
  138   94 :    0.073356
  142    6 :    0.072150
  151   82 :    0.069210
  174  103 :    0.068839
  137  100 :    0.067951
  179   21 :    0.067694
  171   92 :    0.066385
  170  100 :    0.064221
  155   81 :    0.063752
  175   99 :    0.060617
  147   90 :    0.060411
  141    9 :    0.058793
  178   92 :    0.058787
  147   79 :    0.058666
  143   82 :    0.058073
  179   16 :    0.057659
  142   85 :    0.057253
  137   99 :    0.055941
  179  182 :    0.055807
  177    7 :    0.052754
  176   97 :    0.052644
  148  197 :    0.051881
  138  100 :    0.051688
  150    9 :    0.051433
  151   77 :    0.050850
  140  191 :    0.049985
  152   77 :    0.048944
  145   80 :    0.048828
  152   87 :    0.047995
  142   79 :    0.047625
  136    6 :    0.045667
  155  193 :    0.045385
  133    9 :    0.045287
  145   90 :    0.044118
  176   98 :    0.041509
  155   77 :    0.041290
  170  101 :    0.040753
  172   97 :    0.040448
  145    9 :    0.040280
  174   99 :    0.038745
  147   78 :    0.038588
  142   11 :    0.038540
  154   77 :    0.038231
  138   92 :    0.038211
  179   97 :    0.038198
  143   10 :    0.038123
  145   83 :    0.037610
  142    7 :    0.036788
  138   99 :    0.036704
  155   67 :    0.036470
  171   98 :    0.036366
  137    9 :    0.036336
  135   12 :    0.035994
  171  101 :    0.035446
  133    6 :    0.035037
  156    6 :    0.034485
  149  193 :    0.034134
  155  196 :    0.034091
  150  193 :    0.033896
  176  182 :    0.033662
  171  100 :    0.033022
  139   16 :    0.032647
  147   86 :    0.031607
  137   94 :    0.030879
  143   86 :    0.030675
  140  197 :    0.030631
  176   95 :    0.030424
  151   81 :    0.029819
  133   12 :    0.028897
  179  180 :    0.028859
  148    6 :    0.028579
  144   77 :    0.028005
  134   11 :    0.027914
  145   87 :    0.027547
  142   14 :    0.027396
  145   79 :    0.026953
  174  100 :    0.026442
  177    5 :    0.026161
  144    5 :    0.025900
  146   85 :    0.025704
  155   80 :    0.025548
  147   77 :    0.025147
  144  197 :    0.024723
  172  100 :    0.024534
  144   85 :    0.024526
  137  103 :    0.024514
  174   97 :    0.024486
  144    7 :    0.024280
  140  193 :    0.023934
  170   94 :    0.023871
  146   89 :    0.023701
  152   88 :    0.023576
  139   10 :    0.023401
  178   97 :    0.023238
  176   21 :    0.023156
  142    5 :    0.023124
  177  182 :    0.022475
  143    5 :    0.022439
  155   71 :    0.022164
  179   17 :    0.021842
  152   82 :    0.021829
  149    6 :    0.021225
  138   11 :    0.020951
  133   92 :    0.020863
  154   82 :    0.020826
  178  101 :    0.020340
  134    5 :    0.020305
  134    7 :    0.020142
  133   16 :    0.020030
  157    6 :    0.019843
  144   80 :    0.019801
  178  102 :    0.019399
  171   91 :    0.019252
  136  100 :    0.018690
  149   80 :    0.018531
  151   88 :    0.018482
  140   14 :    0.018420
  138   96 :    0.018202
  179    2 :    0.017945
  176   99 :    0.017844
  135    8 :    0.017822
  142   80 :    0.017568
  152  193 :    0.017502
  144   16 :    0.017453
  145   12 :    0.017404
  151   83 :    0.017375
  151   79 :    0.017260
  152   67 :    0.017115
  145   86 :    0.016935
  152  200 :    0.016816
  147   84 :    0.016768
  155   22 :    0.016689
  138    9 :    0.016685
  144   15 :    0.016602
  149   78 :    0.016542
  175  101 :    0.016227
  138    5 :    0.016160
  133   94 :    0.016065
  176  101 :    0.015988
  149   82 :    0.015799
  137    6 :    0.015759
  179   98 :    0.015650
  175   97 :    0.015576
  172  101 :    0.015576
  142   10 :    0.015462
  176   16 :    0.015338
  139  190 :    0.015222
  145    6 :    0.015193
  138   95 :    0.014962
  147   88 :    0.014738
  144    4 :    0.014723
  139   92 :    0.014640
  142   86 :    0.014574
  133   95 :    0.014450
  143   79 :    0.014434
  148   82 :    0.014196
  148   12 :    0.014064
  133   97 :    0.013977
  136   97 :    0.013690
  176  180 :    0.013662
  136    8 :    0.013544
  178   21 :    0.013437
  154   67 :    0.013305
  138    6 :    0.013205
  134   14 :    0.013173
  157  197 :    0.013172
  156  197 :    0.013058
  143   12 :    0.013029
  144   10 :    0.013015
  146   83 :    0.012803
  149   77 :    0.012802
  151   89 :    0.012526
  178   99 :    0.012316
  154   83 :    0.011814
  152   22 :    0.011788
  145  197 :    0.011766
  145   78 :    0.011726
  134    8 :    0.011705
  178  182 :    0.011578
  179   34 :    0.011549
  138    7 :    0.011373
  151  193 :    0.011364
  152   71 :    0.011287
  171   93 :    0.011270
  139  180 :    0.011222
  146   82 :    0.011186
  142   83 :    0.011170
  171   95 :    0.011049
  144   11 :    0.010983
  145   77 :    0.010929
  177  180 :    0.010643
  139   95 :    0.010435
  133  100 :    0.010435
  176  100 :    0.010308
  142   77 :    0.010244
  139   12 :    0.010243
  178   11 :    0.010108
  141    6 :    0.010086
  137  101 :    0.009809
  143   83 :    0.009798
  152  196 :    0.009671
  142   16 :    0.009633
  149   12 :    0.009521
  138  101 :    0.009444
  133   14 :    0.009390
  179  100 :    0.009169
  148   89 :    0.009164
  148  193 :    0.009107
  146   86 :    0.009100
  142  197 :    0.009037
  171   11 :    0.008908
  148   80 :    0.008793
  139   90 :    0.008783
  138  103 :    0.008773
  134   89 :    0.008756
  158    9 :    0.008752
  140  100 :    0.008722
  152   79 :    0.008661
  137    8 :    0.008613
  175  104 :    0.008529
  134   90 :    0.008492
  133    8 :    0.008423
  171  103 :    0.008205
  144   78 :    0.008166
  149  191 :    0.008093
  154  197 :    0.008090
  134   16 :    0.008049
  137   92 :    0.008040
  146   90 :    0.007982
  177   92 :    0.007948
  139  182 :    0.007866
  143   80 :    0.007826
  156   12 :    0.007784
  138   91 :    0.007773
  150  196 :    0.007772
  144  191 :    0.007719
  144    8 :    0.007640
  144  193 :    0.007428
  157  193 :    0.007389
  150    6 :    0.007375
  152   83 :    0.007372
  144   22 :    0.007313
  151   85 :    0.007313
  177   91 :    0.007267
  170   98 :    0.007244
  178    7 :    0.007215
  149   87 :    0.007210
  178    5 :    0.007203
  154   22 :    0.007158
  179   99 :    0.007143
  176  102 :    0.007121
  139    6 :    0.007025
  149   79 :    0.006940
  178   95 :    0.006865
  139   94 :    0.006855
  155   82 :    0.006854
  139   14 :    0.006843
  170  104 :    0.006816
  153   78 :    0.006814
  138    8 :    0.006812
  149  196 :    0.006760
  175  100 :    0.006759
  138   98 :    0.006706
  154   79 :    0.006627
  154   71 :    0.006615
  155   87 :    0.006602
  147  197 :    0.006536
  142   87 :    0.006527
  177   94 :    0.006501
  151    9 :    0.006481
  171    5 :    0.006452
  135  191 :    0.006437
  143   16 :    0.006396
  170   96 :    0.006317
  137   96 :    0.006310
  153  197 :    0.006171
  144   20 :    0.006166
  147   12 :    0.006119
  151   22 :    0.006014
  135  197 :    0.006002
  136   99 :    0.005970
  156  193 :    0.005919
  178   34 :    0.005901
  177   96 :    0.005810
  143   14 :    0.005803
  176   34 :    0.005757
  144   83 :    0.005657
  146   87 :    0.005607
  133   10 :    0.005567
  176   17 :    0.005534
  178   36 :    0.005515
  149   89 :    0.005476
  133   90 :    0.005299
  146   80 :    0.005288
  179  184 :    0.005274
  139   91 :    0.005265
  172  104 :    0.005236
  145   84 :    0.005169
  142   15 :    0.005143
  171    7 :    0.005131
  143    6 :    0.005052
  172   94 :    0.005045
  144   86 :    0.004963
  153   80 :    0.004918
  135  100 :    0.004914
  153   81 :    0.004899
  144   87 :    0.004867
  140  192 :    0.004858
  179  101 :    0.004849
  147    9 :    0.004821
  155   79 :    0.004788
  157  191 :    0.004770
  139   15 :    0.004742
  138   16 :    0.004587
  134   82 :    0.004580
  142   78 :    0.004564
  179   36 :    0.004507
  173  103 :    0.004481
  133   91 :    0.004465
  136   12 :    0.004453
  141  100 :    0.004448
  147   81 :    0.004437
  150  191 :    0.004425
  135  193 :    0.004395
  135   14 :    0.004368
  149   81 :    0.004273
  148   77 :    0.004266
  174  101 :    0.004256
  148   78 :    0.004227
  156  191 :    0.004096
  136  103 :    0.003952
  133   15 :    0.003951
  176  184 :    0.003944
  138   12 :    0.003896
  148   79 :    0.003889
  179   10 :    0.003857
  139   89 :    0.003799
  150  200 :    0.003755
  133  190 :    0.003742
  153   87 :    0.003731
  143   87 :    0.003720
  143    9 :    0.003720
  139    9 :    0.003706
  137   98 :    0.003676
  155  191 :    0.003534
  152   89 :    0.003520
  148   85 :    0.003517
  140   97 :    0.003513
  148   87 :    0.003463
  134  100 :    0.003437
  154   89 :    0.003436
  147    6 :    0.003403
  137   95 :    0.003395
  136   94 :    0.003360
  177   16 :    0.003345
  145   88 :    0.003323
  176    2 :    0.003318
  148  191 :    0.003302
  176   36 :    0.003286
  151    6 :    0.003285
  133   89 :    0.003284
  149   22 :    0.003282
  145   14 :    0.003279
  142    8 :    0.003264
  133   96 :    0.003238
  149  200 :    0.003232
  135   97 :    0.003179
  151   67 :    0.003129
  178  100 :    0.003085
  178  180 :    0.003024
  139   97 :    0.003023
  155   88 :    0.003021
  173   99 :    0.003005
  171  190 :    0.003003
  134   95 :    0.003003
  149   83 :    0.002986
  159    9 :    0.002974
  171  102 :    0.002960
  154   85 :    0.002944
  146   84 :    0.002931
  142  193 :    0.002930
  134   15 :    0.002923
  134   97 :    0.002906
  179   15 :    0.002858
  141   97 :    0.002838
  155   63 :    0.002811
  153   88 :    0.002761
  171  104 :    0.002738
  138   93 :    0.002725
  133   99 :    0.002693
  151   71 :    0.002685
  134   92 :    0.002683
  177   93 :    0.002662
  149   85 :    0.002650
  134  191 :    0.002609
  134  197 :    0.002608
  178  104 :    0.002592
  157   12 :    0.002566
  142  191 :    0.002563
  170   92 :    0.002534
  142    4 :    0.002527
  174    9 :    0.002526
  145  193 :    0.002481
  141    8 :    0.002427
  134   10 :    0.002425
  151  196 :    0.002423
  178  184 :    0.002414
  143   77 :    0.002370
  177  184 :    0.002361
  172   98 :    0.002344
  179  102 :    0.002342
  147   22 :    0.002325
  154  193 :    0.002305
  148   90 :    0.002300
  152   85 :    0.002282
  177   21 :    0.002278
  154   84 :    0.002269
  133  180 :    0.002257
  177   97 :    0.002199
  174   94 :    0.002196
  148   83 :    0.002185
  168   87 :    0.002183
  155  198 :    0.002140
  151   12 :    0.002090
  149   88 :    0.002084
  134   85 :    0.002072
  134   94 :    0.002066
  177   95 :    0.002035
  146    9 :    0.002032
  144    3 :    0.002025
  178   16 :    0.002023
  153  193 :    0.002015
  178   17 :    0.002014
  176  103 :    0.002001
  143   15 :    0.001993
  175   94 :    0.001984
  140   95 :    0.001966
  168   83 :    0.001946
  175   98 :    0.001915
  133  182 :    0.001862
  134   79 :    0.001859
  179   14 :    0.001849
  153  200 :    0.001836
  139    2 :    0.001832
  179  181 :    0.001826
  142   22 :    0.001819
  134  193 :    0.001814
  139   96 :    0.001814
  155    6 :    0.001795
  147   14 :    0.001792
  155    9 :    0.001790
  141  103 :    0.001789
  179   33 :    0.001759
  156    8 :    0.001731
  138  190 :    0.001731
  173   97 :    0.001728
  136  191 :    0.001723
  150   78 :    0.001722
  139  100 :    0.001719
   13    9 :    0.001694
  135   89 :    0.001691
  141   99 :    0.001669
  155   68 :    0.001669
  177   98 :    0.001653
  152    9 :    0.001647
  137   12 :    0.001646
  140  196 :    0.001646
  151   84 :    0.001637
  176  104 :    0.001636
  155   20 :    0.001610
  158    6 :    0.001598
  154  200 :    0.001567
  172   96 :    0.001567
  174    6 :    0.001564
  179    1 :    0.001560
  156   82 :    0.001557
  138   14 :    0.001557
  137  104 :    0.001523
  140   16 :    0.001495
  148   14 :    0.001491
  145    7 :    0.001487
  171   16 :    0.001487
  139   21 :    0.001486
  156   89 :    0.001482
  153   77 :    0.001482
  155   62 :    0.001437
  152  191 :    0.001410
  149   71 :    0.001408
  178  189 :    0.001400
  140   15 :    0.001370
  177   10 :    0.001366
  168   80 :    0.001365
  144   95 :    0.001345
  174  104 :    0.001339
  149   14 :    0.001312
  136   92 :    0.001309
  145   22 :    0.001305
  171   21 :    0.001296
  172    9 :    0.001290
  153  196 :    0.001289
  143   84 :    0.001287
  176   10 :    0.001285
  135    7 :    0.001277
  152    6 :    0.001275
  147  193 :    0.001274
  140   82 :    0.001258
  142   20 :    0.001257
  157    8 :    0.001256
  179   28 :    0.001253
  139   17 :    0.001252
  179    6 :    0.001246
  151  200 :    0.001244
  135   82 :    0.001240
  173  100 :    0.001237
  150   80 :    0.001227
  143   78 :    0.001218
  151  191 :    0.001214
  154  196 :    0.001199
  145   81 :    0.001184
  168   85 :    0.001176
  178  103 :    0.001173
  137   91 :    0.001173
  150   77 :    0.001171
  140    5 :    0.001168
  145  191 :    0.001164
  142   84 :    0.001163
  146   79 :    0.001162
  139    8 :    0.001150
  138  104 :    0.001145
  135   90 :    0.001143
  135   11 :    0.001141
  153   82 :    0.001139
  174    8 :    0.001138
  149   67 :    0.001137
  140   92 :    0.001130
  133   82 :    0.001099
  176  189 :    0.001089
  143  180 :    0.001088
  140   94 :    0.001080
  140   79 :    0.001080
  152   84 :    0.001070
  135    5 :    0.001070
  151   90 :    0.001061
  135   94 :    0.001058
  170    9 :    0.001041
  133    2 :    0.001038
  137   11 :    0.001027
  140    3 :    0.001026
  170    6 :    0.001013
  160    9 :    0.000996
  140   89 :    0.000973
  142   95 :    0.000971
  179  189 :    0.000971
  156   14 :    0.000957
  145   11 :    0.000954
  137    5 :    0.000950
  179   12 :    0.000944
  153   67 :    0.000936
  161    9 :    0.000932
  136   95 :    0.000925
  135   95 :    0.000919
  168   82 :    0.000903
  139   82 :    0.000894
  152   20 :    0.000890
  140   77 :    0.000890
  149   90 :    0.000887
  146    6 :    0.000886
  146   78 :    0.000881
  171    6 :    0.000881
  139  181 :    0.000859
  152   63 :    0.000857
  134   80 :    0.000854
  175   96 :    0.000852
  150   12 :    0.000852
  146   88 :    0.000849
  137    7 :    0.000847
  144  106 :    0.000846
  172    6 :    0.000841
  157  196 :    0.000839
  133   21 :    0.000837
  138   21 :    0.000828
  144  109 :    0.000828
  177   99 :    0.000818
  144  114 :    0.000809
  168   89 :    0.000797
  144  111 :    0.000793
  146   12 :    0.000789
  135   92 :    0.000785
  155   83 :    0.000780
  155   12 :    0.000771
  139    1 :    0.000769
  153   83 :    0.000761
  177   17 :    0.000759
  177   34 :    0.000757
  155   89 :    0.000754
  176  181 :    0.000751
  168   88 :    0.000746
  136  193 :    0.000736
  134   77 :    0.000732
  136   14 :    0.000725
  136  101 :    0.000723
  135   99 :    0.000710
  140    7 :    0.000709
  179  103 :    0.000703
  147    7 :    0.000702
  140   90 :    0.000699
  148  196 :    0.000698
  144   71 :    0.000697
  135   16 :    0.000696
  147  114 :    0.000682
  150   82 :    0.000681
  156   80 :    0.000679
  144   81 :    0.000679
  139   85 :    0.000678
  152   12 :    0.000678
  177  101 :    0.000676
  148   22 :    0.000663
  168   84 :    0.000658
  174   98 :    0.000650
  133   98 :    0.000649
  176    6 :    0.000645
  133  101 :    0.000645
  133  103 :    0.000639
  177  181 :    0.000637
  138  102 :    0.000636
  144  108 :    0.000635
  141  191 :    0.000630
  179  125 :    0.000628
  178    2 :    0.000622
  173  101 :    0.000611
  134   86 :    0.000611
  171  182 :    0.000601
  145   10 :    0.000601
  140   20 :    0.000598
  146   77 :    0.000597
  133   93 :    0.000594
  144   92 :    0.000588
  149   20 :    0.000584
  143  114 :    0.000578
  177  100 :    0.000577
  138  182 :    0.000575
  144  192 :    0.000575
  170   95 :    0.000574
  133   17 :    0.000574
  133   85 :    0.000572
  142   92 :    0.000569
  143  109 :    0.000565
  172   92 :    0.000564
  138   15 :    0.000557
  156   90 :    0.000551
  140  123 :    0.000542
  177  189 :    0.000540
  147   20 :    0.000535
  140   22 :    0.000534
  135  192 :    0.000532
  140  195 :    0.000531
  140    4 :    0.000531
  156   85 :    0.000528
  174   96 :    0.000525
  143    4 :    0.000523
  149  192 :    0.000522
  139   93 :    0.000518
  179   27 :    0.000516
  179    8 :    0.000512
  176   15 :    0.000509
  176   28 :    0.000501
  148   81 :    0.000500
  153   71 :    0.000500
  142   88 :    0.000499
  141   12 :    0.000498
  150   81 :    0.000495
  136   96 :    0.000486
  134   83 :    0.000484
  159    6 :    0.000482
  179  185 :    0.000481
  148   88 :    0.000481
  176   14 :    0.000477
  142  114 :    0.000476
  156  196 :    0.000475
  139   99 :    0.000474
  154   20 :    0.000473
  134   99 :    0.000471
  144   72 :    0.000469
  166   83 :    0.000459
  178   28 :    0.000456
  144   84 :    0.000456
  138  180 :    0.000455
  151   86 :    0.000452
  140  194 :    0.000448
  151   20 :    0.000446
  146    7 :    0.000445
  147   10 :    0.000444
  166   87 :    0.000443
  140   99 :    0.000442
  134   91 :    0.000435
  153   22 :    0.000435
  154   63 :    0.000433
  147  111 :    0.000430
  172    8 :    0.000429
  147  191 :    0.000426
  176   33 :    0.000426
  179  122 :    0.000424
  145   20 :    0.000422
  152   68 :    0.000422
  149  198 :    0.000419
  152  198 :    0.000418
  149   84 :    0.000410
  147   71 :    0.000409
  133  191 :    0.000409
  155  192 :    0.000407
  177  102 :    0.000406
  144  196 :    0.000404
  147    4 :    0.000402
  170  102 :    0.000401
  177   36 :    0.000400
  141   94 :    0.000400
  155   64 :    0.000399
  137   14 :    0.000398
  157  192 :    0.000397
  136  197 :    0.000396
  156   77 :    0.000393
  139  184 :    0.000392
  138    2 :    0.000392
  179  104 :    0.000389
  151   14 :    0.000388
  145    4 :    0.000387
  135   79 :    0.000385
  144   88 :    0.000384
  148    8 :    0.000382
  137   16 :    0.000382
  148   86 :    0.000381
  134    4 :    0.000379
  168   78 :    0.000373
  170    8 :    0.000371
  135   85 :    0.000369
  150   87 :    0.000368
  144    1 :    0.000367
  146   11 :    0.000363
  142  109 :    0.000363
  143  182 :    0.000357
   13    6 :    0.000354
  139   86 :    0.000349
  145    5 :    0.000343
  179  128 :    0.000342
  143   95 :    0.000340
  135  103 :    0.000339
  142   81 :    0.000337
  155  194 :    0.000336
  155   14 :    0.000335
  133   79 :    0.000335
  150   22 :    0.000331
  135   15 :    0.000331
  166   85 :    0.000330
  144   19 :    0.000329
  149    8 :    0.000327
  177    2 :    0.000325
  142  180 :    0.000320
  142  111 :    0.000319
  174   92 :    0.000318
   13   89 :    0.000318
  152   62 :    0.000316
  137   93 :    0.000312
  138   17 :    0.000308
  142    3 :    0.000303
  143   22 :    0.000302
  155   85 :    0.000301
  134   87 :    0.000301
  138   90 :    0.000296
  143  106 :    0.000296
  142  100 :    0.000296
  136    5 :    0.000295
  173    9 :    0.000295
  136    7 :    0.000295
  179  183 :    0.000294
  156   79 :    0.000294
  156   78 :    0.000291
  179   18 :    0.000290
  147   67 :    0.000290
  145    8 :    0.000289
  157   14 :    0.000284
  143  111 :    0.000283
  135   77 :    0.000283
  156   87 :    0.000279
  156  100 :    0.000279
  176   12 :    0.000278
  155   72 :    0.000277
  141  193 :    0.000276
  137  191 :    0.000276
  138   10 :    0.000276
  179   90 :    0.000274
  140  198 :    0.000274
  179  127 :    0.000272
  150  198 :    0.000269
  176  125 :    0.000269
  158   89 :    0.000267
  142  106 :    0.000266
  176  185 :    0.000265
  144    2 :    0.000264
  139   98 :    0.000264
  137  102 :    0.000263
  152   90 :    0.000263
  171    8 :    0.000263
  145   16 :    0.000261
  139   79 :    0.000257
  156  192 :    0.000256
  134  180 :    0.000256
  170   91 :    0.000255
  136   11 :    0.000254
  171  180 :    0.000254
  146  197 :    0.000252
  166   80 :    0.000252
  134   78 :    0.000251
  134   96 :    0.000250
  173   94 :    0.000247
  153   79 :    0.000245
  143   88 :    0.000243
  152   14 :    0.000243
  179  120 :    0.000241
  135  196 :    0.000241
  143    8 :    0.000239
  154   90 :    0.000239
  140   11 :    0.000237
  143  197 :    0.000237
   13   85 :    0.000236
  134   20 :    0.000235
  168   86 :    0.000235
  134   22 :    0.000234
  154  117 :    0.000234
  150   67 :    0.000233
  143   92 :    0.000233
  133   86 :    0.000231
  156   83 :    0.000230
  149   86 :    0.000230
  168    9 :    0.000230
  158  197 :    0.000229
  140   80 :    0.000229
  143   20 :    0.000228
  135   80 :    0.000228
  139  109 :    0.000228
  145  114 :    0.000227
  144  100 :    0.000227
  173  104 :    0.000224
  171    9 :    0.000223
  167   83 :    0.000219
  150   71 :    0.000218
  176    1 :    0.000216
  154   68 :    0.000216
  153   89 :    0.000215
  144  180 :    0.000211
  148   84 :    0.000211
  142   94 :    0.000210
  167   85 :    0.000209
  175  102 :    0.000208
  142   97 :    0.000204
  136  192 :    0.000204
  136   98 :    0.000202
  176    8 :    0.000202
  157   82 :    0.000201
  134  192 :    0.000201
  171   17 :    0.000200
  140   78 :    0.000200
  133    1 :    0.000199
  153   85 :    0.000198
  140  103 :    0.000197
  166   89 :    0.000195
  158   12 :    0.000194
  154   86 :    0.000193
  179   46 :    0.000193
  134    3 :    0.000193
  143  181 :    0.000193
  179    9 :    0.000193
  150  192 :    0.000191
  143  191 :    0.000191
  158   82 :    0.000190
  176  128 :    0.000190
  154  113 :    0.000188
  138  128 :    0.000186
  142  108 :    0.000183
  145   15 :    0.000182
  166   82 :    0.000180
  177  185 :    0.000180
  172  102 :    0.000179
  145   71 :    0.000179
  146   14 :    0.000176
  143    1 :    0.000176
  147   11 :    0.000174
  139   34 :    0.000174
  144   67 :    0.000174
  140  120 :    0.000173
  133  193 :    0.000173
  153    9 :    0.000172
  166    9 :    0.000172
  144  105 :    0.000171
  177   90 :    0.000171
  178   33 :    0.000170
  178  181 :    0.000167
  143  193 :    0.000165
  158   85 :    0.000163
  145  196 :    0.000161
  153  191 :    0.000161
  153   84 :    0.000160
  155  201 :    0.000160
  144  113 :    0.000160
   13   82 :    0.000159
  136   16 :    0.000157
  172   95 :    0.000157
  134  190 :    0.000155
  138   89 :    0.000154
  166   84 :    0.000154
  158  193 :    0.000154
  142  192 :    0.000154
  143  190 :    0.000153
  147  113 :    0.000152
  142   71 :    0.000151
  175   92 :    0.000149
  133  181 :    0.000149
  157  100 :    0.000149
  137  128 :    0.000148
  171   34 :    0.000148
  143  108 :    0.000147
  154  191 :    0.000147
  144   94 :    0.000146
  134  182 :    0.000145
  141  101 :    0.000144
  134    2 :    0.000143
  178  185 :    0.000141
  176   90 :    0.000140
  154   62 :    0.000139
  140   85 :    0.000139
  145  111 :    0.000138
  161  197 :    0.000138
  166   88 :    0.000138
  148   20 :    0.000137
  176  127 :    0.000136
  152   86 :    0.000135
  139  101 :    0.000135
  178  125 :    0.000134
  144  123 :    0.000134
  149   63 :    0.000133
  134  103 :    0.000132
  174   95 :    0.000131
  149    4 :    0.000130
  138  191 :    0.000129
  176   27 :    0.000129
  156   97 :    0.000128
  160    6 :    0.000126
  142  196 :    0.000126
  173    6 :    0.000126
  179   29 :    0.000126
   13   90 :    0.000125
  157   89 :    0.000124
  150   79 :    0.000124
  176  122 :    0.000122
  155    4 :    0.000122
  157   77 :    0.000122
  144   97 :    0.000121
  138  125 :    0.000120
  149  194 :    0.000120
  142    1 :    0.000119
  176    9 :    0.000119
  148  192 :    0.000119
  151   63 :    0.000119
  168  197 :    0.000118
  161    6 :    0.000118
  133  197 :    0.000116
  154    6 :    0.000116
  148   71 :    0.000115
  150   89 :    0.000114
  167   87 :    0.000114
  155   61 :    0.000114
  141   92 :    0.000113
  176  183 :    0.000113
  168   90 :    0.000112
  179  124 :    0.000110
  139   33 :    0.000110
  144   57 :    0.000109
  136   91 :    0.000108
  146   81 :    0.000107
  142  182 :    0.000107
  147  117 :    0.000107
  141  197 :    0.000107
  178  127 :    0.000106
  147  196 :    0.000106
  157   80 :    0.000104
  148    7 :    0.000103
  133  123 :    0.000103
  153    6 :    0.000103
  158  191 :    0.000103
  173   98 :    0.000102
  168   77 :    0.000102
  167   84 :    0.000101
  179  123 :    0.000101
  177  103 :    0.000101
  161  193 :    0.000100
  139   18 :    0.000100
  140   19 :    0.000100
  144  110 :    0.000100
  145   67 :    0.000099
  171   12 :    0.000098
  133    4 :    0.000098
  156   22 :    0.000097
  171   36 :    0.000095
  152  192 :    0.000095
  177  104 :    0.000095
  156    7 :    0.000094
  135   22 :    0.000093
  152  117 :    0.000093
  167   89 :    0.000092
  178  128 :    0.000092
  133    3 :    0.000092
  146  193 :    0.000091
  142    2 :    0.000091
  135   96 :    0.000090
  154    9 :    0.000090
  177    6 :    0.000090
  152  113 :    0.000089
  150   88 :    0.000089
  135   78 :    0.000089
  154   12 :    0.000089
   13   83 :    0.000089
  177  183 :    0.000088
  141   95 :    0.000088
  158   90 :    0.000088
  136  104 :    0.000088
  177   15 :    0.000087
  133   77 :    0.000087
  141  192 :    0.000087
  152   64 :    0.000086
  147   16 :    0.000085
  155   84 :    0.000084
  146   10 :    0.000083
  171    2 :    0.000082
  139  106 :    0.000082
  142   91 :    0.000082
  138  123 :    0.000081
  133  120 :    0.000081
  178   27 :    0.000081
  158   80 :    0.000081
  133  184 :    0.000081
  168   81 :    0.000081
  134  123 :    0.000081
  154  111 :    0.000081
  135   83 :    0.000081
  138   34 :    0.000080
  152   72 :    0.000080
  147  108 :    0.000080
  144   91 :    0.000079
  177   28 :    0.000078
  135   20 :    0.000078
  157   78 :    0.000078
  174  128 :    0.000078
  167   86 :    0.000077
  135    3 :    0.000077
  150   14 :    0.000076
  140   71 :    0.000074
  166   86 :    0.000073
  136   89 :    0.000073
  139    4 :    0.000073
  143   81 :    0.000073
  140   72 :    0.000072
  158   83 :    0.000071
  179  131 :    0.000071
  144  120 :    0.000071
   13   86 :    0.000071
  177   14 :    0.000071
  179  109 :    0.000071
  144   18 :    0.000070
  147    5 :    0.000070
  148   67 :    0.000070
  147   15 :    0.000070
  135   87 :    0.000070
  179  129 :    0.000069
  142   72 :    0.000069
  157  198 :    0.000068
  133   34 :    0.000067
  135   86 :    0.000067
  136   90 :    0.000067
  171   14 :    0.000067
  134  196 :    0.000067
  152    4 :    0.000066
  151  198 :    0.000066
  140   91 :    0.000066
  156   86 :    0.000066
  138  120 :    0.000065
  178   29 :    0.000065
  133   80 :    0.000065
  170   93 :    0.000065
  177   33 :    0.000065
  178   10 :    0.000064
  139  103 :    0.000064
  171  128 :    0.000064
  137  193 :    0.000064
  155   90 :    0.000063
  173   96 :    0.000063
  144   63 :    0.000063
  153  198 :    0.000063
  157  200 :    0.000062
  160  197 :    0.000062
  133  109 :    0.000062
  174  191 :    0.000062
  153   63 :    0.000062
  143   94 :    0.000062
  169   87 :    0.000061
  143    2 :    0.000061
  135    4 :    0.000061
  148  200 :    0.000060
  135  123 :    0.000060
  139  191 :    0.000059
  150   83 :    0.000059
  137   21 :    0.000058
  178  131 :    0.000058
  144   17 :    0.000058
  135   91 :    0.000058
  135  101 :    0.000058
  177    1 :    0.000057
  140   96 :    0.000057
  154  198 :    0.000055
  167   80 :    0.000055
  154  114 :    0.000055
  179   89 :    0.000055
  144  182 :    0.000055
  176  120 :    0.000055
  137  125 :    0.000055
  134   21 :    0.000055
  139  183 :    0.000054
  134  101 :    0.000054
   13   80 :    0.000054
  158   87 :    0.000053
  176  131 :    0.000053
   13   12 :    0.000053
  138  122 :    0.000053
  143   91 :    0.000053
  179   35 :    0.000052
  140  200 :    0.000052
  178   35 :    0.000051
  166   78 :    0.000051
  167   82 :    0.000050
  141   14 :    0.000050
  137  123 :    0.000050
  155  113 :    0.000050
  152  194 :    0.000050
  142  190 :    0.000050
  134   17 :    0.000049
  179  119 :    0.000049
  136   82 :    0.000049
  179  186 :    0.000049
  137  190 :    0.000048
  172   91 :    0.000048
  176   29 :    0.000048
  138   82 :    0.000048
  144   64 :    0.000048
  172  128 :    0.000047
  133  102 :    0.000047
  139   77 :    0.000047
  133  104 :    0.000047
  142  113 :    0.000047
  146   22 :    0.000046
  146  191 :    0.000046
  157  194 :    0.000046
  150  194 :    0.000046
  171  125 :    0.000046
  153   68 :    0.000046
  139   80 :    0.000046
  169   83 :    0.000045
  143  100 :    0.000045
  154   14 :    0.000045
  139   36 :    0.000045
  177   12 :    0.000045
  159  100 :    0.000045
  157   97 :    0.000045
  157   79 :    0.000044
  156   11 :    0.000044
   13   87 :    0.000044
  142   19 :    0.000043
  149   72 :    0.000043
  174  102 :    0.000043
  179  126 :    0.000043
  144  117 :    0.000042
  157   90 :    0.000042
  139  186 :    0.000042
  160   89 :    0.000042
  178  122 :    0.000042
  133   83 :    0.000042
  152  111 :    0.000041
  136  123 :    0.000041
  155  117 :    0.000041
  160   85 :    0.000041
  148    4 :    0.000041
  137   15 :    0.000041
  145  192 :    0.000041
  151    4 :    0.000040
  142   67 :    0.000040
  153   20 :    0.000040
  160  193 :    0.000040
  139   83 :    0.000040
  134  120 :    0.000039
  157   22 :    0.000039
  142  181 :    0.000039
  160   82 :    0.000039
  141   96 :    0.000039
  157   85 :    0.000039
  134  109 :    0.000039
  162    9 :    0.000038
  139  120 :    0.000038
  168    6 :    0.000038
  144  181 :    0.000038
  139  185 :    0.000038
  176   18 :    0.000038
  147  109 :    0.000037
  134   98 :    0.000037
  177   89 :    0.000037
  144  194 :    0.000037
  175    9 :    0.000037
  171  184 :    0.000037
  146    5 :    0.000037
  175    6 :    0.000036
  143   97 :    0.000036
  168  193 :    0.000036
  135   10 :    0.000036
  139    3 :    0.000036
  134   84 :    0.000036
  140  128 :    0.000036
  133  128 :    0.000036
  156   20 :    0.000036
  154  115 :    0.000036
  140   87 :    0.000036
  160   80 :    0.000035
  170  128 :    0.000035
  178  183 :    0.000035
  134    1 :    0.000035
   13   11 :    0.000035
  133   20 :    0.000034
  144  198 :    0.000034
  139  123 :    0.000034
  156    5 :    0.000034
  138   36 :    0.000034
  144   24 :    0.000034
  145  108 :    0.000034
  150   85 :    0.000034
  150   20 :    0.000033
  156   81 :    0.000033
  160   87 :    0.000033
  167   88 :    0.000033
  133  122 :    0.000032
  145  113 :    0.000032
  178    6 :    0.000032
  178   15 :    0.000032
  142  123 :    0.000032
  157   87 :    0.000032
  147  106 :    0.000032
  136   15 :    0.000032
  158  100 :    0.000032
  145  109 :    0.000032
  147    8 :    0.000031
  156   95 :    0.000031
  154   64 :    0.000031
  133  192 :    0.000031
  160   83 :    0.000031
  166  197 :    0.000031
  154   72 :    0.000031
  142  105 :    0.000031
  136  196 :    0.000031
  158   86 :    0.000031
  133   33 :    0.000030
  144   23 :    0.000030
  169   88 :    0.000030
  144  119 :    0.000030
  143  186 :    0.000030
  137  192 :    0.000030
  140    2 :    0.000030
  151  192 :    0.000030
  169   80 :    0.000029
  143   17 :    0.000029
  143  105 :    0.000029
  159   12 :    0.000029
  145   95 :    0.000029
  154    4 :    0.000029
  137   90 :    0.000029
  143  113 :    0.000029
  138  184 :    0.000029
  155   65 :    0.000029
  133  125 :    0.000029
  175   95 :    0.000028
  140   10 :    0.000028
  168   79 :    0.000028
  158    8 :    0.000027
  176   35 :    0.000027
  143    3 :    0.000027
  153   62 :    0.000027
  138  193 :    0.000027
  135  194 :    0.000027
  140   83 :    0.000026
  156   88 :    0.000026
  166   90 :    0.000026
  142   17 :    0.000026
  176  123 :    0.000026
  176   89 :    0.000026
  156  198 :    0.000026
  156   94 :    0.000025
  159   97 :    0.000025
  152  114 :    0.000025
  133   18 :    0.000025
  153   12 :    0.000024
  136  128 :    0.000024
  173   92 :    0.000024
  176   46 :    0.000024
  140  101 :    0.000024
  176  129 :    0.000023
  150    8 :    0.000023
  137  120 :    0.000023
  169   85 :    0.000023
  179   26 :    0.000023
  156   99 :    0.000022
  133  106 :    0.000022
   13    7 :    0.000022
  139  102 :    0.000022
  176  124 :    0.000022
  173    8 :    0.000022
  138  127 :    0.000022
  140  122 :    0.000022
  145  106 :    0.000022
  144   21 :    0.000021
  174   91 :    0.000021
  164    9 :    0.000021
  156  200 :    0.000021
  138   85 :    0.000021
  141  104 :    0.000021
  161  191 :    0.000021
  174   12 :    0.000020
  140   86 :    0.000020
  148   11 :    0.000020
  134  106 :    0.000020
  148  198 :    0.000020
  143   18 :    0.000020
  139   46 :    0.000020
  147   72 :    0.000020
  159  191 :    0.000020
  134   19 :    0.000020
  178  129 :    0.000020
  156   16 :    0.000020
  178    1 :    0.000020
  144  115 :    0.000020
  141   98 :    0.000019
  155  111 :    0.000019
  146  114 :    0.000019
  166    6 :    0.000019
  171   15 :    0.000019
  159  193 :    0.000019
  139  193 :    0.000019
  177   27 :    0.000019
  135  195 :    0.000019
  149   64 :    0.000018
  161   80 :    0.000018
  133   22 :    0.000018
  169   84 :    0.000018
  175  128 :    0.000018
  157   83 :    0.000018
  145  117 :    0.000018
  137   89 :    0.000018
  137  182 :    0.000018
  175    8 :    0.000018
  135  120 :    0.000017
  156   92 :    0.000017
  149   62 :    0.000017
  151  113 :    0.000017
  135  198 :    0.000017
  151  117 :    0.000017
  140  119 :    0.000017
  155  115 :    0.000017
  156  194 :    0.000017
  139   20 :    0.000017
  179  106 :    0.000017
  139  122 :    0.000017
  133   36 :    0.000016
  141  196 :    0.000016
  152  115 :    0.000016
  172  191 :    0.000016
  135   98 :    0.000016
  144  200 :    0.000016
  145  100 :    0.000016
  144  195 :    0.000016
  147   63 :    0.000016
  140   81 :    0.000016
  144  190 :    0.000015
  174  192 :    0.000015
  177    9 :    0.000015
  174  125 :    0.000015
   13  197 :    0.000015
  167    9 :    0.000015
  143   21 :    0.000015
  178   14 :    0.000015
  140   67 :    0.000015
  151  111 :    0.000015
  151   72 :    0.000015
  142   18 :    0.000014
  142   21 :    0.000014
  156  103 :    0.000014
  167   90 :    0.000014
  156   84 :    0.000014
  139   28 :    0.000014
  142  117 :    0.000014
  144  112 :    0.000014
  143   71 :    0.000014
  159  197 :    0.000014
  153   90 :    0.000014
  149   68 :    0.000014
  148    5 :    0.000014
  137    2 :    0.000014
  137  197 :    0.000014
  151  114 :    0.000014
  140   57 :    0.000014
  158   78 :    0.000014
  133   87 :    0.000014
  178    8 :    0.000014
  157   20 :    0.000013
  161  196 :    0.000013
  156   71 :    0.000013
  179   23 :    0.000013
   13   84 :    0.000013
  145   72 :    0.000013
  145    3 :    0.000013
  161   87 :    0.000013
  140  125 :    0.000013
  161   82 :    0.000013
  154  118 :    0.000013
  142  110 :    0.000013
  137  122 :    0.000013
  152   61 :    0.000013
  150   63 :    0.000013
  158   97 :    0.000013
  134   93 :    0.000013
  148  100 :    0.000013
  166  193 :    0.000013
  142  120 :    0.000013
  142   99 :    0.000013
  147  200 :    0.000012
  155   66 :    0.000012
  175   91 :    0.000012
  151   68 :    0.000012
  136  120 :    0.000012
  179    3 :    0.000012
  171  127 :    0.000012
  166   77 :    0.000012
  137   17 :    0.000012
  156   15 :    0.000012
  142   96 :    0.000012
  139  105 :    0.000012
  155   86 :    0.000012
  155   76 :    0.000011
  159  103 :    0.000011
  138  181 :    0.000011
  148   15 :    0.000011
  158   77 :    0.000011
  170   12 :    0.000011
  147  192 :    0.000011
  149    3 :    0.000011
  177    8 :    0.000011
  139  125 :    0.000011
  138    3 :    0.000011
  134  181 :    0.000011
  145  180 :    0.000011
  157   81 :    0.000011
  148   16 :    0.000010
   13  193 :    0.000010
  134   88 :    0.000010
  159    8 :    0.000010
  169   82 :    0.000010
  134   71 :    0.000010
  172   93 :    0.000010
  133  119 :    0.000010
  153   86 :    0.000010
  134   81 :    0.000010
  138    1 :    0.000010
  133   19 :    0.000010
  139   87 :    0.000010
  143  117 :    0.000010
  159   99 :    0.000010
  177   86 :    0.000010
  171  122 :    0.000010
  150   90 :    0.000010
  170    5 :    0.000010
  139   27 :    0.000010
  133   78 :    0.000010
  145   92 :    0.000010
  156    4 :    0.000009
  145  200 :    0.000009
  136  195 :    0.000009
  139  128 :    0.000009
  146   20 :    0.000009
  171   10 :    0.000009
  139  114 :    0.000009
  140   63 :    0.000009
  134   72 :    0.000009
  136   85 :    0.000009
  172   12 :    0.000009
  176  109 :    0.000009
  178  120 :    0.000009
  159   89 :    0.000009
  149    7 :    0.000009
  139  189 :    0.000009
  149   15 :    0.000009
  158   14 :    0.000009
  139  108 :    0.000009
  137  180 :    0.000009
  138   86 :    0.000009
  151   62 :    0.000009
  174  123 :    0.000009
  157   71 :    0.000009
  157  103 :    0.000008
  138  192 :    0.000008
  158  196 :    0.000008
  139  197 :    0.000008
  142   57 :    0.000008
  179   82 :    0.000008
   13  100 :    0.000008
  138  131 :    0.000008
  138   33 :    0.000008
  140   64 :    0.000008
  136   79 :    0.000008
  169   89 :    0.000008
  172  125 :    0.000008
  174  193 :    0.000008
  178  124 :    0.000008
  173  102 :    0.000008
  143  110 :    0.000008
  157   99 :    0.000007
  147  115 :    0.000007
  143  184 :    0.000007
  166   81 :    0.000007
  152  201 :    0.000007
  173   95 :    0.000007
  134  114 :    0.000007
  155  114 :    0.000007
  178   12 :    0.000007
  176  126 :    0.000007
  161   89 :    0.000007
  139  119 :    0.000007
  138   79 :    0.000007
  146  111 :    0.000007
  161   78 :    0.000007
   13  191 :    0.000007
  139   22 :    0.000007
  136  102 :    0.000007
  140   98 :    0.000007
  160  191 :    0.000007
  136   77 :    0.000007
  146   16 :    0.000007
  155   57 :    0.000007
  140   24 :    0.000007
  170  125 :    0.000007
  136    3 :    0.000007
  158   84 :    0.000007
  139   23 :    0.000007
  158   11 :    0.000007
  160   78 :    0.000007
  146    8 :    0.000007
  177  186 :    0.000007
  177   18 :    0.000006
  171  131 :    0.000006
  135  180 :    0.000006
  177  109 :    0.000006
  161   83 :    0.000006
  177   29 :    0.000006
  160   86 :    0.000006
  168   12 :    0.000006
  156   67 :    0.000006
  144   96 :    0.000006
  138  197 :    0.000006
  148  194 :    0.000006
  143   72 :    0.000006
  160   90 :    0.000006
  177   85 :    0.000006
  158    7 :    0.000006
  136  125 :    0.000006
  144  186 :    0.000006
  160   88 :    0.000006
  139  104 :    0.000006
  158   79 :    0.000006
  139   19 :    0.000006
  134  128 :    0.000006
  147    3 :    0.000006
  155  118 :    0.000006
  171   90 :    0.000006
  155    8 :    0.000006
  153  192 :    0.000006
  141  123 :    0.000005
  134  108 :    0.000005
  135   71 :    0.000005
  136   93 :    0.000005
  151   64 :    0.000005
  161   85 :    0.000005
  178   46 :    0.000005
  157   95 :    0.000005
  135  128 :    0.000005
  179  132 :    0.000005
  154  192 :    0.000005
  159   82 :    0.000005
  141    5 :    0.000005
  139   78 :    0.000005
  140   17 :    0.000005
  170   11 :    0.000005
  179  105 :    0.000005
  137   82 :    0.000005
  144  107 :    0.000005
  157  195 :    0.000005
  142   63 :    0.000005
  134  111 :    0.000005
  169    9 :    0.000005
  167   78 :    0.000005
  157   67 :    0.000005
  169   78 :    0.000005
  179    4 :    0.000005
  160   84 :    0.000004
   13   78 :    0.000004
  135    2 :    0.000004
  171  123 :    0.000004
  178  126 :    0.000004
  135   19 :    0.000004
  144  122 :    0.000004
  176  119 :    0.000004
  147  180 :    0.000004
  160   12 :    0.000004
  136  194 :    0.000004
  145   63 :    0.000004
  144   99 :    0.000004
  152  118 :    0.000004
  161   12 :    0.000004
  134  122 :    0.000004
  176  186 :    0.000004
  158   88 :    0.000004
  154  108 :    0.000004
  175   93 :    0.000004
  151  194 :    0.000004
  145   97 :    0.000004
  135   81 :    0.000004
  147  110 :    0.000004
  157   94 :    0.000004
  179   40 :    0.000004
  159   85 :    0.000004
  169   86 :    0.000004
  155    3 :    0.000004
  144   33 :    0.000004
  177   35 :    0.000004
  178   18 :    0.000004
  146    4 :    0.000004
  137  127 :    0.000004
  154   61 :    0.000004
  146  196 :    0.000004
  134  195 :    0.000004
  171  120 :    0.000004
  139  111 :    0.000004
  179  191 :    0.000004
  179   30 :    0.000004
  179   19 :    0.000004
  143   96 :    0.000004
  140   21 :    0.000004
  143  192 :    0.000004
  143   19 :    0.000004
  157   86 :    0.000003
   13   97 :    0.000003
  143  196 :    0.000003
  178   90 :    0.000003
  148   10 :    0.000003
  134  194 :    0.000003
  144   46 :    0.000003
  142  194 :    0.000003
  159   90 :    0.000003
  149  111 :    0.000003
  156    3 :    0.000003
  141   91 :    0.000003
  178  123 :    0.000003
  179   85 :    0.000003
  142  198 :    0.000003
   13   79 :    0.000003
  157   88 :    0.000003
  149  114 :    0.000003
  177  125 :    0.000003
  138  119 :    0.000003
  143  183 :    0.000003
  141  128 :    0.000003
   13   77 :    0.000003
  143   23 :    0.000003
  179  121 :    0.000003
  146   71 :    0.000003
  161   88 :    0.000003
   13   88 :    0.000003
  170    7 :    0.000003
  135   84 :    0.000003
  168   22 :    0.000003
  179  130 :    0.000003
  153  194 :    0.000003
  134  119 :    0.000003
  140  180 :    0.000003
  179   24 :    0.000003
  134   18 :    0.000003
  143   67 :    0.000003
  170  191 :    0.000003
  179   86 :    0.000003
  143  123 :    0.000003
  145  198 :    0.000003
  148   72 :    0.000003
  148   95 :    0.000002
   13    8 :    0.000002
  150   84 :    0.000002
  146  180 :    0.000002
  139   84 :    0.000002
  154  194 :    0.000002
  141  195 :    0.000002
  135  104 :    0.000002
  177  128 :    0.000002
  133  183 :    0.000002
  133   46 :    0.000002
  149  100 :    0.000002
  136   80 :    0.000002
  177   46 :    0.000002
  141    7 :    0.000002
  149  113 :    0.000002
  142   23 :    0.000002
  141  194 :    0.000002
  134  125 :    0.000002
  141   11 :    0.000002
  146   67 :    0.000002
  161   77 :    0.000002
  168  196 :    0.000002
  178  132 :    0.000002
  148   63 :    0.000002
  165    9 :    0.000002
  174   93 :    0.000002
  149   16 :    0.000002
  136  122 :    0.000002
  142  186 :    0.000002
  139  124 :    0.000002
  146   15 :    0.000002
  138  124 :    0.000002
  146  109 :    0.000002
  173  191 :    0.000002
  157    3 :    0.000002
  133  127 :    0.000002
  142   64 :    0.000002
  137  131 :    0.000002
  147   95 :    0.000002
  135   88 :    0.000002
  140  109 :    0.000002
  168  191 :    0.000002
  135   72 :    0.000002
  150   68 :    0.000002
  137   10 :    0.000002
  145   94 :    0.000002
  137    3 :    0.000002
  153   64 :    0.000002
  142  119 :    0.000002
  178    9 :    0.000002
  155  108 :    0.000002
  153   14 :    0.000002
  176   86 :    0.000002
   13    5 :    0.000002
  133  105 :    0.000002
  168   67 :    0.000002
  160   77 :    0.000002
  152  108 :    0.000002
  179   47 :    0.000002
  139  192 :    0.000002
  175  125 :    0.000002
  138    4 :    0.000002
  133  114 :    0.000002
  159   94 :    0.000002
  133   84 :    0.000002
  157  123 :    0.000001
  135  122 :    0.000001
  148    3 :    0.000001
  179   79 :    0.000001
  177   82 :    0.000001
  133  108 :    0.000001
  169  197 :    0.000001
  136   21 :    0.000001
  166   79 :    0.000001
  149    5 :    0.000001
  147   64 :    0.000001
  158   99 :    0.000001
  157   92 :    0.000001
  155  112 :    0.000001
  133  124 :    0.000001
  149  117 :    0.000001
  155   19 :    0.000001
  158  103 :    0.000001
  147  198 :    0.000001
  177  122 :    0.000001
  141   90 :    0.000001
  134  104 :    0.000001
  156  123 :    0.000001
  176   26 :    0.000001
  154  112 :    0.000001
  151    8 :    0.000001
  160  196 :    0.000001
  144   51 :    0.000001
  172  123 :    0.000001
  133  196 :    0.000001
  179   32 :    0.000001
  133   28 :    0.000001
  140  106 :    0.000001
   13   14 :    0.000001
  133  185 :    0.000001
  140   88 :    0.000001
  170   21 :    0.000001
  134  198 :    0.000001
  174  195 :    0.000001
  135   21 :    0.000001
  141   89 :    0.000001
  157    4 :    0.000001
  174  120 :    0.000001
  143   33 :    0.000001
  141   82 :    0.000001
  142  103 :    0.000001
  136   86 :    0.000001
  134  105 :    0.000001
  176   85 :    0.000001
  152   65 :    0.000001
  142  115 :    0.000001
  171   33 :    0.000001
  142   24 :    0.000001
  178   26 :    0.000001
  135  182 :    0.000001
  135  200 :    0.000001
  171  181 :    0.000001
  176  132 :    0.000001
  137   34 :    0.000001
  153   72 :    0.000001
  153  117 :    0.000001
  170  123 :    0.000001
  138  109 :    0.000001
  157    5 :    0.000001
  150   62 :    0.000001
  138   77 :    0.000001
  143  120 :    0.000001
  139  127 :    0.000001
  177  127 :    0.000001
  136   20 :    0.000001
  135  125 :    0.000001
  158  192 :    0.000001
  161   81 :    0.000001
  157    7 :    0.000001
  138   28 :    0.000001
  136  198 :    0.000001
  156   10 :    0.000001
  178   30 :    0.000001
  176   82 :    0.000001
  134  184 :    0.000001
  171   28 :    0.000001
  146  100 :    0.000001
  146   95 :    0.000001
  172  192 :    0.000001
  134   67 :    0.000001
  147  105 :    0.000001
  141   16 :    0.000001
  142  200 :    0.000001
  137  195 :    0.000001
  144  128 :    0.000001
  133  186 :    0.000001
  145  194 :    0.000001
  140    1 :    0.000001
  174  122 :    0.000001
  139   24 :    0.000001
  136   22 :    0.000001
  177  120 :    0.000001
  140  104 :    0.000001
  157   15 :    0.000001
  141  198 :    0.000001
  179   25 :    0.000001
  169   81 :    0.000001
  144   62 :    0.000001
  145   19 :    0.000001
  149  195 :    0.000001
  179  188 :    0.000001
  148  114 :    0.000001
  156  195 :    0.000001
  151  115 :    0.000001
  148   97 :    0.000000
  159   86 :    0.000000
  159   11 :    0.000000
  138   18 :    0.000000
  149  201 :    0.000000
  152    8 :    0.000000
  170   16 :    0.000000
  157   84 :    0.000000
  174  131 :    0.000000
  161   90 :    0.000000
  133   24 :    0.000000
  150   86 :    0.000000
  133  111 :    0.000000
  140   93 :    0.000000
  162    6 :    0.000000
  147  112 :    0.000000
  134   57 :    0.000000
  174   14 :    0.000000
  143   99 :    0.000000
  136   10 :    0.000000
  135  190 :    0.000000
  167   77 :    0.000000
  146  108 :    0.000000
  159   83 :    0.000000
  159   80 :    0.000000
  161   84 :    0.000000
  149   11 :    0.000000
  135   17 :    0.000000
  140   84 :    0.000000
  152   76 :    0.000000
  135   67 :    0.000000
  151  108 :    0.000000
  137   36 :    0.000000
  158   94 :    0.000000
  155   69 :    0.000000
  149   19 :    0.000000
  135  109 :    0.000000
  150   72 :    0.000000
  143  115 :    0.000000
  145  110 :    0.000000
  142  184 :    0.000000
  147   19 :    0.000000
  167    6 :    0.000000
  133   27 :    0.000000
  174  127 :    0.000000
  133  195 :    0.000000
  140  108 :    0.000000
  173   12 :    0.000000
  167  197 :    0.000000
  136    2 :    0.000000
  144  103 :    0.000000
  133   23 :    0.000000
  158   81 :    0.000000
  166   12 :    0.000000
  137   85 :    0.000000
  146  113 :    0.000000
  169  193 :    0.000000
  141  120 :    0.000000
  140  114 :    0.000000
  136   78 :    0.000000
  161  200 :    0.000000
  147  118 :    0.000000
  161   86 :    0.000000
  173   91 :    0.000000
  144  118 :    0.000000
  134   34 :    0.000000
  164    6 :    0.000000
  155  110 :    0.000000
  149   10 :    0.000000
  146  117 :    0.000000
  134   24 :    0.000000
  135   93 :    0.000000
  172  193 :    0.000000
  157   16 :    0.000000
  140  182 :    0.000000
  173  128 :    0.000000
  158    5 :    0.000000
  154  110 :    0.000000
  142  195 :    0.000000
  142  112 :    0.000000
  144  125 :    0.000000
  177  123 :    0.000000
  134   33 :    0.000000
  140  199 :    0.000000
  142  122 :    0.000000
  168   71 :    0.000000
  149   95 :    0.000000
  136  190 :    0.000000
  152  112 :    0.000000
  134  102 :    0.000000
  163    9 :    0.000000
  144  116 :    0.000000
  157   11 :    0.000000
  146  106 :    0.000000
  133   72 :    0.000000
  136    4 :    0.000000
  176  106 :    0.000000
  143   46 :    0.000000
  166  191 :    0.000000
  150   64 :    0.000000
  145  115 :    0.000000
  153    4 :    0.000000
  177  131 :    0.000000
  140  124 :    0.000000
  170  131 :    0.000000
  153  113 :    0.000000
  175  131 :    0.000000
  138   80 :    0.000000
  160   81 :    0.000000
  169   90 :    0.000000
  172  131 :    0.000000
  145  123 :    0.000000
  153  201 :    0.000000
  171  189 :    0.000000
  176   30 :    0.000000
  142   33 :    0.000000
  143   57 :    0.000000
  148  111 :    0.000000
  147  100 :    0.000000
   13   94 :    0.000000
   13   99 :    0.000000
  138   19 :    0.000000
  140  111 :    0.000000
  176  191 :    0.000000
  145   64 :    0.000000
  158   95 :    0.000000
  178  119 :    0.000000
  145  105 :    0.000000
  150    4 :    0.000000
  150  201 :    0.000000
  167   81 :    0.000000
  159  196 :    0.000000
  136  182 :    0.000000
  155  195 :    0.000000
  144   65 :    0.000000
  138   20 :    0.000000
  143  185 :    0.000000
  169   77 :    0.000000
  171   89 :    0.000000
  161  192 :    0.000000
  149   57 :    0.000000
  149  108 :    0.000000
  135  119 :    0.000000
  155   56 :    0.000000
  157   63 :    0.000000
  137  196 :    0.000000
  137   79 :    0.000000
  136  180 :    0.000000
  172    5 :    0.000000
  138  129 :    0.000000
   13   95 :    0.000000
   13  103 :    0.000000
  177  106 :    0.000000
  133  131 :    0.000000
  144  184 :    0.000000
  138  195 :    0.000000
  170   14 :    0.000000
  147  194 :    0.000000
  145  182 :    0.000000
  161    8 :    0.000000
  159   95 :    0.000000
  141  102 :    0.000000
  141   15 :    0.000000
  158   22 :    0.000000
  137  119 :    0.000000
  152   57 :    0.000000
  143  112 :    0.000000
  146   92 :    0.000000
  144   58 :    0.000000
  159   87 :    0.000000
   13   10 :    0.000000
  157   72 :    0.000000
  141   77 :    0.000000
  154   65 :    0.000000
  141  125 :    0.000000
  153   61 :    0.000000
  146   97 :    0.000000
  156   72 :    0.000000
  139   72 :    0.000000
  152    3 :    0.000000
  141    3 :    0.000000
  179   41 :    0.000000
  166  196 :    0.000000
  171  191 :    0.000000
  140   18 :    0.000000
  136   17 :    0.000000
  159   14 :    0.000000
  146  192 :    0.000000
  147   92 :    0.000000
  168  200 :    0.000000
  149  123 :    0.000000
  160   79 :    0.000000
  154   76 :    0.000000
  147   57 :    0.000000
  155   15 :    0.000000
  136   83 :    0.000000
  144  183 :    0.000000
  170  127 :    0.000000
  148   92 :    0.000000
  179   20 :    0.000000
  176    3 :    0.000000
  145    1 :    0.000000
