# Supplementary material for: Highly Acidic Electron-Rich Brønsted Acids Accelerate Asymmetric Pictet–Spengler Reactions by Virtue of Stabilizing Cation–π Interactions
Source: J Am Chem Soc. 2024 Oct 3;146(41):28339–49. doi: 10.1021/jacs.4c09421 (PMC11487569; doi:10.1021/jacs.4c09421)
Supplement: Supplementary file 1 — ja4c09421_si_001.zip [file ja4c09421_si_001.zip › IBSIW_cis-TS4'.txt]

 Sum of related IBSIW for each atom in fragment  1
 Atom  140 :   16.259932
 Atom  173 :    3.522239
 Atom  172 :    1.932946
 Atom  135 :    1.716261
 Atom  150 :    1.707630
 Atom  141 :    1.693754
 Atom  155 :    1.487066
 Atom  170 :    1.156248
 Atom  165 :    0.963945
 Atom  175 :    0.905052
 Atom  136 :    0.899621
 Atom  171 :    0.849414
 Atom  137 :    0.779102
 Atom  146 :    0.721068
 Atom  149 :    0.716160
 Atom  174 :    0.713844
 Atom  152 :    0.696598
 Atom  176 :    0.646181
 Atom  177 :    0.643203
 Atom  138 :    0.597990
 Atom  134 :    0.493419
 Atom  162 :    0.490589
 Atom  156 :    0.476167
 Atom  154 :    0.465314
 Atom  178 :    0.463504
 Atom  157 :    0.449734
 Atom  164 :    0.422633
 Atom  148 :    0.396904
 Atom  145 :    0.367789
 Atom  151 :    0.361442
 Atom  163 :    0.302769
 Atom  133 :    0.190553
 Atom  142 :    0.121909
 Atom  153 :    0.096165
 Atom   13 :    0.078182
 Atom  167 :    0.062006
 Atom  158 :    0.048675
 Atom  160 :    0.037706
 Atom  139 :    0.036698
 Atom  166 :    0.030972
 Atom  179 :    0.024480
 Atom  143 :    0.021925
 Atom  147 :    0.017637
 Atom  169 :    0.016352
 Atom  161 :    0.005273
 Atom  144 :    0.005164
 Atom  159 :    0.003872
 Atom  168 :    0.001538

 Sum of related IBSIW for each atom in fragment  2
 Atom    9 :   18.476799
 Atom   11 :    2.450406
 Atom    6 :    1.776378
 Atom    5 :    1.543895
 Atom  197 :    1.414724
 Atom  190 :    1.161509
 Atom   92 :    1.023344
 Atom    7 :    0.982676
 Atom   91 :    0.982264
 Atom   94 :    0.919841
 Atom   99 :    0.893390
 Atom   82 :    0.770862
 Atom   97 :    0.764127
 Atom   80 :    0.738958
 Atom   87 :    0.689132
 Atom  101 :    0.647970
 Atom   79 :    0.633609
 Atom   96 :    0.596693
 Atom   12 :    0.454836
 Atom   83 :    0.425331
 Atom   78 :    0.418575
 Atom   93 :    0.390042
 Atom   21 :    0.389909
 Atom  103 :    0.378058
 Atom   77 :    0.376955
 Atom   89 :    0.371101
 Atom   88 :    0.365421
 Atom   95 :    0.318471
 Atom   98 :    0.300551
 Atom  193 :    0.248352
 Atom    8 :    0.236671
 Atom  100 :    0.230350
 Atom   16 :    0.223890
 Atom  104 :    0.220171
 Atom   84 :    0.181330
 Atom   85 :    0.173189
 Atom  182 :    0.167231
 Atom   90 :    0.143473
 Atom   34 :    0.141747
 Atom  200 :    0.124136
 Atom   10 :    0.121046
 Atom  191 :    0.118099
 Atom   67 :    0.117919
 Atom   17 :    0.111537
 Atom  180 :    0.095403
 Atom   22 :    0.094735
 Atom   81 :    0.087931
 Atom   36 :    0.084382
 Atom   71 :    0.083978
 Atom   14 :    0.070473
 Atom  196 :    0.069526
 Atom    2 :    0.060172
 Atom  102 :    0.044526
 Atom   86 :    0.029740
 Atom   28 :    0.019243
 Atom  184 :    0.017578
 Atom   15 :    0.014479
 Atom   33 :    0.012254
 Atom   20 :    0.011932
 Atom  192 :    0.010354
 Atom   63 :    0.008257
 Atom  181 :    0.007106
 Atom    1 :    0.006705
 Atom   27 :    0.006147
 Atom  189 :    0.004875
 Atom  198 :    0.004361
 Atom    4 :    0.004018
 Atom   29 :    0.003913
 Atom   68 :    0.003377
 Atom   62 :    0.003106
 Atom   35 :    0.002286
 Atom  128 :    0.001645
 Atom  194 :    0.001593
 Atom    3 :    0.001501
 Atom  123 :    0.001382
 Atom  185 :    0.001366
 Atom   18 :    0.001332
 Atom  125 :    0.001320
 Atom   72 :    0.001290
 Atom   64 :    0.001244
 Atom   46 :    0.001163
 Atom  120 :    0.000842
 Atom  183 :    0.000813
 Atom  114 :    0.000784
 Atom  122 :    0.000676
 Atom  109 :    0.000666
 Atom  195 :    0.000624
 Atom  186 :    0.000604
 Atom   26 :    0.000437
 Atom  127 :    0.000332
 Atom   30 :    0.000315
 Atom  111 :    0.000241
 Atom   61 :    0.000214
 Atom  106 :    0.000176
 Atom   19 :    0.000158
 Atom  201 :    0.000118
 Atom  131 :    0.000116
 Atom   25 :    0.000089
 Atom  119 :    0.000089
 Atom   65 :    0.000076
 Atom  124 :    0.000074
 Atom   23 :    0.000058
 Atom  117 :    0.000054
 Atom   57 :    0.000050
 Atom  113 :    0.000050
 Atom  108 :    0.000044
 Atom   40 :    0.000038
 Atom   32 :    0.000037
 Atom  129 :    0.000032
 Atom   66 :    0.000027
 Atom   47 :    0.000025
 Atom  105 :    0.000023
 Atom   76 :    0.000019
 Atom   73 :    0.000017
 Atom  126 :    0.000015
 Atom   24 :    0.000012
 Atom   41 :    0.000006
 Atom   56 :    0.000003
 Atom   69 :    0.000002
 Atom  121 :    0.000001
 Atom  115 :    0.000001
 Atom  188 :    0.000001
 Atom  132 :    0.000001
 Atom  199 :    0.000000
 Atom   45 :    0.000000
 Atom   31 :    0.000000
 Atom  130 :    0.000000
 Atom   39 :    0.000000
 Atom  118 :    0.000000
 Atom  187 :    0.000000
 Atom  116 :    0.000000
 Atom  112 :    0.000000
 Atom  110 :    0.000000
 Atom  107 :    0.000000
 Atom   75 :    0.000000
 Atom   74 :    0.000000
 Atom   70 :    0.000000
 Atom   60 :    0.000000
 Atom   59 :    0.000000
 Atom   58 :    0.000000
 Atom   55 :    0.000000
 Atom   54 :    0.000000
 Atom   53 :    0.000000
 Atom   52 :    0.000000
 Atom   51 :    0.000000
 Atom   50 :    0.000000
 Atom   49 :    0.000000
 Atom   48 :    0.000000
 Atom   44 :    0.000000
 Atom   43 :    0.000000
 Atom   42 :    0.000000
 Atom   38 :    0.000000
 Atom   37 :    0.000000

 IBSIW index (zero terms are not shown)
  140    9 :   14.549921
  135    9 :    1.401207
  140    6 :    1.158152
  173    5 :    0.880532
  141   11 :    0.846669
  146    9 :    0.487272
  173  190 :    0.440160
  134    9 :    0.410566
  150   80 :    0.408862
  173   91 :    0.377907
  173   92 :    0.348419
  155  197 :    0.344775
  174   11 :    0.339072
  172  190 :    0.334458
  155   79 :    0.324587
  156    9 :    0.301721
  150   82 :    0.296539
  173   11 :    0.283334
  165   87 :    0.278569
  170   94 :    0.276522
  141    7 :    0.274236
  145    9 :    0.271297
  148    9 :    0.268825
  141    5 :    0.268003
  149  197 :    0.265482
  172   91 :    0.252492
  151  197 :    0.245635
  173    7 :    0.240323
  150   78 :    0.239682
  164   11 :    0.233546
  172   11 :    0.231138
  170   96 :    0.225011
  136    9 :    0.218790
  177   99 :    0.216984
  175  190 :    0.210677
  171   99 :    0.202786
  140   12 :    0.199741
  176   99 :    0.189950
  170   92 :    0.189802
  173   21 :    0.187890
  172    5 :    0.184941
  172   92 :    0.184144
  177  103 :    0.174108
  137   94 :    0.171147
  138   97 :    0.168566
  152  197 :    0.166677
  136   11 :    0.164827
  165   88 :    0.161627
  176  101 :    0.160839
  165   83 :    0.159530
  174  190 :    0.157336
  135    6 :    0.157294
  171  101 :    0.156400
  155   82 :    0.156117
  178  101 :    0.149440
  171   97 :    0.148888
  140    8 :    0.148182
  175   91 :    0.147110
  150   77 :    0.134973
  170   91 :    0.127834
  150   87 :    0.125462
  155   77 :    0.125181
  137   97 :    0.118480
  173   95 :    0.117987
  165   80 :    0.117220
  152   79 :    0.115130
  173   16 :    0.115099
  154   89 :    0.114503
  162   87 :    0.114295
  149    9 :    0.112259
  172    7 :    0.110126
  157    9 :    0.109566
  175   93 :    0.108877
  154   82 :    0.106530
  137   92 :    0.106493
  150  197 :    0.105142
  172   93 :    0.104461
  146  197 :    0.104412
  142    9 :    0.103277
  138   94 :    0.099423
  177  101 :    0.098761
  152   82 :    0.097670
  172   21 :    0.095819
  150   79 :    0.094338
  178   99 :    0.093894
  178  104 :    0.091081
  138   99 :    0.088315
  155   67 :    0.086141
  171   98 :    0.085590
  176  103 :    0.084005
  136    6 :    0.083935
  170   93 :    0.082228
  163   83 :    0.081766
  171   94 :    0.080965
  162   83 :    0.080504
  162   88 :    0.079814
  172   94 :    0.079483
  136    5 :    0.077682
  150   89 :    0.077291
  175   21 :    0.076155
  173   94 :    0.073459
  163   84 :    0.072879
  174    7 :    0.071987
  172   96 :    0.071132
  173   17 :    0.069180
  171   96 :    0.068345
  136    7 :    0.068246
  170   97 :    0.068139
  173  182 :    0.066853
  173   93 :    0.066756
  154   90 :    0.066046
  162   11 :    0.065160
  157   11 :    0.064993
  163   87 :    0.064588
  155  200 :    0.064498
  177   97 :    0.061634
   13   11 :    0.061027
  152   89 :    0.060502
  154   79 :    0.059994
  133    9 :    0.059538
  155   71 :    0.059312
  137   96 :    0.058614
  176   97 :    0.058399
  155   89 :    0.058091
  175   34 :    0.057403
  176  104 :    0.056617
  164    7 :    0.055147
  148  197 :    0.053392
  136   92 :    0.051376
  155   22 :    0.051287
  157   12 :    0.050964
  170   98 :    0.048212
  175   92 :    0.048051
  174    5 :    0.047084
  175   36 :    0.046860
  138  100 :    0.046521
  156    6 :    0.046405
  165   84 :    0.046198
  140  191 :    0.046015
  175   96 :    0.046006
  155  193 :    0.045604
  172  182 :    0.044087
  178   98 :    0.043984
  146    6 :    0.043958
  173    2 :    0.042219
  172   95 :    0.042195
  146  193 :    0.041727
  173   34 :    0.041076
  164   88 :    0.040134
  176   98 :    0.040110
  141    9 :    0.039796
  173   96 :    0.039775
  149   82 :    0.039313
  163   88 :    0.039304
  134    6 :    0.039249
  145  197 :    0.038999
  149   80 :    0.038738
  177  104 :    0.038439
  152   77 :    0.038290
  162   84 :    0.038257
  173  180 :    0.038083
  150   83 :    0.037445
  157    6 :    0.037428
  171  103 :    0.036745
  138   96 :    0.036337
  178  103 :    0.036259
  135   12 :    0.036087
  136   95 :    0.035803
  149   78 :    0.035780
  172   34 :    0.035701
  137  100 :    0.035460
  157    7 :    0.034852
  136   94 :    0.034715
  137   95 :    0.033968
  141    6 :    0.033764
  155   80 :    0.033645
  138  101 :    0.033474
  137   91 :    0.033319
  149   77 :    0.033284
  137    9 :    0.033071
  133   97 :    0.033004
  155   78 :    0.032934
  150   81 :    0.032788
  137   99 :    0.032442
  165   85 :    0.032428
  154   85 :    0.032295
  141   12 :    0.031817
  141   16 :    0.031757
  136   12 :    0.031219
  150   85 :    0.030767
  165   78 :    0.030740
  152  200 :    0.030481
  162   80 :    0.030192
  141   92 :    0.030119
  152   90 :    0.030073
  172   16 :    0.030051
  148    6 :    0.029909
  156   11 :    0.029151
  164   87 :    0.028940
  149  193 :    0.028605
  149    6 :    0.028392
  165   82 :    0.027651
  165   11 :    0.027561
  151  193 :    0.027285
  155   90 :    0.026871
  141   95 :    0.026296
  174  182 :    0.026190
  155  196 :    0.025780
  152  193 :    0.025736
  145    6 :    0.025175
  153  197 :    0.025161
  140  197 :    0.025015
  175   94 :    0.024514
  170   95 :    0.024305
  138   92 :    0.024226
  136   97 :    0.023911
  158   11 :    0.023589
  156   12 :    0.023515
  162    7 :    0.023503
  164   10 :    0.023406
  152   80 :    0.023373
  157   78 :    0.023368
  171  104 :    0.023047
  136    8 :    0.022872
  172   17 :    0.022706
  150   12 :    0.022671
  133  100 :    0.022461
  154   80 :    0.022427
  146  191 :    0.022216
  149   12 :    0.021666
  149   79 :    0.021432
  133   99 :    0.021390
  141   10 :    0.021229
  171  100 :    0.021190
  140  193 :    0.020518
  137   11 :    0.020494
  138   98 :    0.020371
  138  103 :    0.020325
  175    5 :    0.020182
  137    6 :    0.020064
  175  182 :    0.019946
  135    8 :    0.019914
  153  200 :    0.019491
  138    9 :    0.019424
  150    9 :    0.019421
  165   10 :    0.019307
  165    7 :    0.019274
  172   36 :    0.019152
  172  180 :    0.018867
  135   11 :    0.018678
  152   67 :    0.018396
  140   14 :    0.018383
  170   99 :    0.017940
  176   94 :    0.017912
  137    5 :    0.017886
  177  100 :    0.017840
  150   88 :    0.017788
  157   10 :    0.017658
  140  100 :    0.017467
  137   98 :    0.017206
  157   80 :    0.017013
  143    9 :    0.016931
  178   97 :    0.016698
  176   96 :    0.016091
  170  101 :    0.015981
  163   85 :    0.015431
  151    9 :    0.015397
  136  100 :    0.015078
  162   85 :    0.014918
  149   89 :    0.014738
  165   89 :    0.014671
  136   16 :    0.014600
  152   78 :    0.014567
  145  193 :    0.014460
  177   98 :    0.014371
  157   81 :    0.014351
  174  180 :    0.014251
  137   93 :    0.014216
  137  101 :    0.014117
  154   77 :    0.013906
  170   21 :    0.013755
  162   10 :    0.013671
  149   87 :    0.013606
  173   36 :    0.013511
  152  196 :    0.013295
  152   71 :    0.013288
  150   22 :    0.013118
  152   22 :    0.012911
  175    7 :    0.012663
  157   87 :    0.012556
  170    5 :    0.012547
  156    7 :    0.012432
  172   97 :    0.012427
  133    6 :    0.012346
  175   11 :    0.012150
  150    6 :    0.012145
  151   82 :    0.012083
  176  100 :    0.011821
  137    7 :    0.011804
  175   17 :    0.011630
  172   98 :    0.011575
  135    7 :    0.011400
  133   94 :    0.011322
  167   83 :    0.011295
  137    8 :    0.011278
  136   91 :    0.011254
  164   83 :    0.011136
  140   97 :    0.010968
  178  102 :    0.010967
  156  197 :    0.010929
  152   85 :    0.010804
  177   94 :    0.010793
  174   91 :    0.010722
  178   96 :    0.010666
  148  193 :    0.010505
  140   95 :    0.010484
  165   81 :    0.010434
  142    6 :    0.010366
  167   85 :    0.010295
  141   94 :    0.010066
  157    5 :    0.010050
  170  100 :    0.009620
  157  197 :    0.009549
  148   12 :    0.009547
  141   14 :    0.009464
  163   80 :    0.009402
  141  190 :    0.009394
  172    2 :    0.009327
  141   91 :    0.009321
  173   97 :    0.009321
  133  103 :    0.009100
  175   98 :    0.009041
  170   11 :    0.009022
  141  180 :    0.008980
  171   92 :    0.008829
  138    6 :    0.008640
  167   87 :    0.008501
  171  102 :    0.008484
   13    7 :    0.008467
  154   83 :    0.008459
  150  193 :    0.008450
  140   92 :    0.008216
  147    9 :    0.008193
  149   81 :    0.008140
  157   88 :    0.008104
  174   92 :    0.008088
  175   95 :    0.007986
  149  191 :    0.007913
  150   90 :    0.007870
  149   22 :    0.007856
  139   99 :    0.007797
  151   77 :    0.007757
  157   14 :    0.007699
  175   28 :    0.007667
  134   97 :    0.007566
  135    5 :    0.007539
  162   78 :    0.007461
  136   96 :    0.007380
  160   11 :    0.007375
  135   97 :    0.007354
  160   87 :    0.007309
  145  191 :    0.007307
  134  100 :    0.007286
  154   78 :    0.007225
  167   89 :    0.007191
  162   82 :    0.007191
  154   86 :    0.007189
  153  193 :    0.007189
  158    9 :    0.007147
  135  100 :    0.007115
  166   83 :    0.007109
  139   97 :    0.007087
  173   33 :    0.007063
  151  196 :    0.006952
  164   84 :    0.006839
  154   87 :    0.006836
  140   94 :    0.006808
  136   14 :    0.006805
  170    7 :    0.006779
  178   94 :    0.006753
  173   10 :    0.006718
  176  102 :    0.006652
  179   99 :    0.006651
  153   79 :    0.006584
  141    8 :    0.006477
  155   85 :    0.006429
  151   79 :    0.006396
  134    8 :    0.006396
  167   80 :    0.006369
  140    5 :    0.006342
  138   95 :    0.006277
  177   96 :    0.006266
  164   80 :    0.006194
  146  196 :    0.006161
  173   28 :    0.006115
  167   82 :    0.006104
  156   78 :    0.006054
  154  197 :    0.006002
  138   91 :    0.006002
  135   94 :    0.005987
  157   77 :    0.005951
  149   83 :    0.005934
  149   85 :    0.005902
  155   63 :    0.005814
  153  196 :    0.005811
  135  191 :    0.005791
  135   92 :    0.005788
  175   16 :    0.005716
  173  184 :    0.005713
  158    7 :    0.005635
  174   21 :    0.005624
  170  102 :    0.005593
  151   80 :    0.005589
  141  182 :    0.005588
  174   16 :    0.005578
  153   82 :    0.005549
  156   80 :    0.005430
  175  180 :    0.005306
  140    7 :    0.005302
  139  103 :    0.005287
  151   89 :    0.005278
  166   87 :    0.005258
  151  200 :    0.005258
  135   14 :    0.005244
  165   77 :    0.005090
  135   95 :    0.005083
  179  101 :    0.005065
  155   20 :    0.005051
  160   83 :    0.005021
  137   16 :    0.004999
  151    6 :    0.004934
  146   12 :    0.004934
  139    9 :    0.004913
  172  184 :    0.004842
  135  197 :    0.004802
  149  196 :    0.004762
  138  104 :    0.004759
  153   67 :    0.004758
  162   89 :    0.004754
  133  101 :    0.004747
  173    1 :    0.004697
  172   28 :    0.004669
  155   87 :    0.004649
  138    8 :    0.004580
  153   89 :    0.004579
  152   87 :    0.004572
  140  192 :    0.004557
  139  100 :    0.004550
  137   21 :    0.004546
  166   85 :    0.004521
  169   83 :    0.004459
  170  190 :    0.004357
  155  191 :    0.004325
  137  103 :    0.004315
  147  197 :    0.004309
  173   15 :    0.004302
  151   78 :    0.004258
  165   86 :    0.004194
  136   10 :    0.004187
  148  191 :    0.004179
  144    9 :    0.004151
  164  180 :    0.004149
  140   16 :    0.004107
  156   87 :    0.004086
  173    6 :    0.004061
  163   86 :    0.004052
  175  184 :    0.004030
  150   14 :    0.004028
  136   99 :    0.003916
  141   15 :    0.003876
  173   98 :    0.003869
  156  193 :    0.003833
  157   82 :    0.003831
  156   14 :    0.003827
  141   97 :    0.003822
  154   67 :    0.003820
  153   90 :    0.003804
  133    8 :    0.003712
  156    5 :    0.003707
  173   14 :    0.003685
  138   93 :    0.003655
  135  193 :    0.003649
  179  103 :    0.003639
  174   94 :    0.003617
  170   34 :    0.003578
  148   80 :    0.003557
  155   81 :    0.003541
  152   83 :    0.003529
  148   78 :    0.003462
  160   88 :    0.003438
  149   14 :    0.003435
  163   11 :    0.003426
  145   12 :    0.003417
  156   10 :    0.003404
  156   81 :    0.003400
  133   92 :    0.003344
  171   93 :    0.003326
  134   12 :    0.003294
  163   89 :    0.003185
  140   11 :    0.003180
  149   90 :    0.003177
  157   16 :    0.003168
  134   94 :    0.003103
  137   12 :    0.003091
  169   85 :    0.003090
  153   77 :    0.003066
  175   97 :    0.003061
  141   21 :    0.003021
  162   81 :    0.003000
  170   16 :    0.002991
  149   88 :    0.002977
  155    6 :    0.002975
  167   84 :    0.002954
  175  102 :    0.002937
  135   16 :    0.002917
  172   99 :    0.002906
  156  191 :    0.002898
  160   80 :    0.002891
  133   96 :    0.002885
  163   82 :    0.002885
  174   96 :    0.002884
  157  193 :    0.002865
  172  101 :    0.002823
  166   84 :    0.002794
  170   36 :    0.002788
  173   27 :    0.002786
  151  191 :    0.002775
  172  100 :    0.002720
  173   12 :    0.002720
  171   91 :    0.002714
  136  190 :    0.002710
  141    2 :    0.002694
  153   71 :    0.002667
  150   84 :    0.002651
  134   99 :    0.002636
  134  191 :    0.002632
  174   95 :    0.002625
  169   84 :    0.002601
  152    9 :    0.002590
  173  100 :    0.002578
  162   86 :    0.002576
  167   86 :    0.002546
  172   33 :    0.002542
  160    7 :    0.002535
  166   80 :    0.002509
  174  184 :    0.002501
  146    8 :    0.002498
  160   84 :    0.002467
  179   97 :    0.002464
  143    6 :    0.002453
  154   22 :    0.002453
  175    2 :    0.002450
  172  102 :    0.002445
  150   71 :    0.002439
  165   79 :    0.002415
  178  100 :    0.002401
  155   83 :    0.002393
  155   12 :    0.002379
  174   34 :    0.002377
  141  100 :    0.002375
  164   78 :    0.002343
  157   83 :    0.002341
  173  181 :    0.002320
  138  102 :    0.002313
  179  104 :    0.002310
  149   71 :    0.002294
  156   77 :    0.002288
  136   21 :    0.002276
  152  191 :    0.002265
  146  192 :    0.002244
  141   96 :    0.002236
  156   88 :    0.002230
  175  189 :    0.002212
  155   62 :    0.002205
  175   29 :    0.002199
  164    5 :    0.002192
  148   82 :    0.002187
  155   68 :    0.002180
  148   77 :    0.002163
  158   87 :    0.002161
  166   89 :    0.002148
  174   93 :    0.002146
  155    9 :    0.002126
  154   71 :    0.002110
  156    8 :    0.002092
  157  191 :    0.002083
  151   22 :    0.002065
  174   17 :    0.002036
  141   17 :    0.002026
  152    6 :    0.001994
   13    9 :    0.001987
  137  102 :    0.001973
  172   10 :    0.001967
  150    7 :    0.001952
  175   33 :    0.001949
  145  196 :    0.001936
  152   86 :    0.001931
  173    8 :    0.001915
  169   87 :    0.001906
  159    9 :    0.001892
  141   81 :    0.001885
  150   20 :    0.001873
  176   92 :    0.001871
  136   93 :    0.001871
  158    6 :    0.001869
  139  101 :    0.001867
  163    7 :    0.001863
  167   88 :    0.001862
  150   86 :    0.001862
  172    6 :    0.001840
  150   10 :    0.001830
  147  193 :    0.001812
  177  102 :    0.001805
  137  190 :    0.001804
  166   82 :    0.001792
  149  200 :    0.001749
  175   27 :    0.001748
  170   17 :    0.001729
  136  180 :    0.001728
  133   98 :    0.001725
  164   81 :    0.001699
  136   15 :    0.001683
  156   82 :    0.001666
  174   10 :    0.001658
  170    6 :    0.001654
  151   90 :    0.001640
  150   67 :    0.001631
  150  191 :    0.001628
  157    8 :    0.001610
  139   94 :    0.001597
  140   78 :    0.001588
  166   88 :    0.001564
  160   85 :    0.001564
  134  193 :    0.001545
  149   67 :    0.001536
  134   92 :    0.001532
  155  198 :    0.001519
  175   35 :    0.001504
  142  197 :    0.001500
  179   98 :    0.001493
  140   81 :    0.001491
  147    6 :    0.001488
  149   20 :    0.001486
  163   78 :    0.001486
  148   87 :    0.001484
  161   11 :    0.001482
  140   15 :    0.001479
  153   22 :    0.001469
  146  200 :    0.001469
  142  191 :    0.001463
  169   86 :    0.001440
  142  193 :    0.001434
  167   78 :    0.001400
  151   67 :    0.001393
  152   63 :    0.001385
  140  196 :    0.001384
  136  182 :    0.001382
  136   98 :    0.001381
  152   81 :    0.001380
  158   88 :    0.001379
  172   27 :    0.001376
  139    6 :    0.001376
  175  101 :    0.001372
  166   86 :    0.001370
  164   85 :    0.001348
   13    5 :    0.001340
  151   71 :    0.001325
  135   99 :    0.001324
  173   99 :    0.001303
  136  191 :    0.001302
  167   90 :    0.001301
  154  193 :    0.001287
  133   95 :    0.001265
  136    2 :    0.001263
  140   99 :    0.001246
  174   36 :    0.001244
  155   14 :    0.001243
  172  189 :    0.001238
  137  104 :    0.001235
  165   90 :    0.001230
  156   16 :    0.001222
  151   12 :    0.001210
  134  197 :    0.001207
  157   22 :    0.001199
  158   80 :    0.001171
  137   14 :    0.001160
  148   14 :    0.001156
  136  101 :    0.001143
  152   20 :    0.001134
  170  103 :    0.001126
  135   10 :    0.001116
  171   95 :    0.001105
  153   80 :    0.001100
  163   10 :    0.001093
  134  103 :    0.001088
  151   87 :    0.001088
  160   82 :    0.001082
  151   85 :    0.001068
  162   77 :    0.001064
  172  181 :    0.001061
  145    8 :    0.001044
  162  180 :    0.001036
  156   83 :    0.001035
  137   17 :    0.001031
  152   12 :    0.001030
  173    9 :    0.001028
  138   11 :    0.001024
  148   81 :    0.001012
  141   78 :    0.001009
  164  181 :    0.001009
  177   92 :    0.001006
  164  182 :    0.001003
  136   17 :    0.000996
  157   15 :    0.000995
  135   91 :    0.000991
  155   64 :    0.000981
  134   95 :    0.000966
  140    3 :    0.000964
  173   18 :    0.000952
  164   82 :    0.000941
  179   94 :    0.000935
  161   87 :    0.000934
  135   78 :    0.000934
  165   12 :    0.000928
  173  189 :    0.000925
   13   10 :    0.000922
  170  104 :    0.000916
  172   14 :    0.000911
  134   11 :    0.000907
  140   77 :    0.000902
  169   89 :    0.000887
  141   93 :    0.000875
  157   79 :    0.000873
  173  101 :    0.000873
  174  181 :    0.000872
  155   86 :    0.000865
  158   83 :    0.000858
  149    7 :    0.000852
  175   99 :    0.000845
  155   72 :    0.000842
  172   29 :    0.000835
  160   78 :    0.000831
  135   81 :    0.000829
  172    1 :    0.000821
  173   46 :    0.000817
  154   84 :    0.000811
  137   34 :    0.000811
  146  198 :    0.000810
  148  196 :    0.000808
  135   96 :    0.000807
  170  182 :    0.000802
  174   97 :    0.000798
  138    5 :    0.000795
  150  196 :    0.000793
  133  104 :    0.000792
  153   78 :    0.000775
  142  100 :    0.000773
  179   96 :    0.000773
  160   89 :    0.000772
  138    7 :    0.000772
  157    4 :    0.000769
  137    2 :    0.000768
  173   29 :    0.000767
  157   89 :    0.000763
  158   10 :    0.000752
  161   83 :    0.000751
  141  181 :    0.000745
  150    4 :    0.000743
  172   15 :    0.000742
  172   12 :    0.000740
  136   81 :    0.000738
  140   91 :    0.000731
  165    5 :    0.000729
  142   12 :    0.000728
  162    5 :    0.000726
  155    4 :    0.000723
  172    8 :    0.000720
  153   85 :    0.000719
   13    6 :    0.000717
  142    8 :    0.000712
  176   93 :    0.000712
  149   86 :    0.000702
  157   95 :    0.000697
  170    9 :    0.000692
  158    5 :    0.000689
  149   84 :    0.000688
  174    2 :    0.000687
  159   11 :    0.000680
  141    1 :    0.000672
  134    7 :    0.000669
  179  100 :    0.000656
   13   88 :    0.000655
  144    6 :    0.000651
  152   68 :    0.000648
  136  103 :    0.000646
  161   88 :    0.000644
  141   88 :    0.000643
  170    8 :    0.000643
  152  198 :    0.000641
  154   81 :    0.000639
  147  191 :    0.000637
   13   87 :    0.000636
  167   77 :    0.000623
  140   10 :    0.000622
  169   80 :    0.000616
  173  102 :    0.000612
  157   85 :    0.000609
  172    9 :    0.000603
  169   88 :    0.000603
  157   20 :    0.000602
  158   78 :    0.000600
  146   14 :    0.000588
  140  123 :    0.000580
  136  193 :    0.000578
  145  192 :    0.000577
  154   88 :    0.000565
  137  182 :    0.000564
  142   97 :    0.000561
  178   92 :    0.000560
  156   95 :    0.000558
  133   12 :    0.000558
  154  196 :    0.000556
  157  180 :    0.000554
  173  125 :    0.000552
  148   89 :    0.000548
  140   20 :    0.000547
  133   91 :    0.000547
  165    9 :    0.000546
  174   28 :    0.000545
  149    4 :    0.000543
  133  191 :    0.000541
  173  185 :    0.000539
  150   11 :    0.000538
  167   79 :    0.000536
  174   98 :    0.000533
  152   62 :    0.000531
  165  180 :    0.000530
  148    7 :    0.000528
  165    6 :    0.000524
  138   12 :    0.000519
  160    9 :    0.000513
  140  195 :    0.000511
  140    4 :    0.000511
  151   83 :    0.000510
  146  194 :    0.000509
  134   96 :    0.000509
  166   78 :    0.000508
  176   91 :    0.000505
  161   84 :    0.000502
  163   81 :    0.000499
  174  189 :    0.000495
  178   93 :    0.000495
  148    8 :    0.000494
  137   36 :    0.000491
  165   14 :    0.000490
  158   12 :    0.000489
  140   22 :    0.000485
  149  192 :    0.000484
  135  192 :    0.000484
  140   96 :    0.000484
  154  200 :    0.000479
  135   15 :    0.000479
  138   21 :    0.000475
  141   99 :    0.000471
  155   88 :    0.000471
  157   84 :    0.000463
  151   81 :    0.000462
  136   78 :    0.000462
  170    2 :    0.000462
  149   10 :    0.000460
  175  100 :    0.000460
  160   10 :    0.000453
  153   63 :    0.000453
  143  191 :    0.000452
  139  104 :    0.000450
  148   22 :    0.000449
  143  100 :    0.000445
  164   89 :    0.000444
  135   80 :    0.000444
  137  180 :    0.000442
  169   82 :    0.000441
  140   80 :    0.000441
  147  196 :    0.000438
  134  101 :    0.000438
  136  197 :    0.000437
  134   14 :    0.000437
  153   68 :    0.000436
  153  191 :    0.000436
  172   35 :    0.000435
  139   96 :    0.000435
  156   92 :    0.000432
  143  193 :    0.000432
  161    7 :    0.000429
  149    8 :    0.000425
  139   98 :    0.000425
  146  100 :    0.000424
  156   22 :    0.000421
  173  128 :    0.000419
  155  192 :    0.000417
  148   83 :    0.000414
  141   34 :    0.000412
  140  194 :    0.000409
  159    6 :    0.000403
  152   88 :    0.000401
  145   78 :    0.000401
  141  191 :    0.000395
  157   92 :    0.000394
   13  180 :    0.000393
  141   87 :    0.000386
  145   14 :    0.000386
  148   88 :    0.000384
  160   86 :    0.000384
  165   22 :    0.000382
  152   14 :    0.000381
  148   79 :    0.000380
  141   80 :    0.000379
  140  103 :    0.000379
  164   16 :    0.000377
  145   77 :    0.000375
  171    6 :    0.000374
  135   77 :    0.000368
  162   90 :    0.000366
  156   89 :    0.000359
  173  122 :    0.000355
  173  183 :    0.000355
  172  185 :    0.000338
  170  180 :    0.000337
  174    6 :    0.000335
  145  200 :    0.000335
  166   90 :    0.000332
  146   77 :    0.000332
  145   80 :    0.000332
  149   11 :    0.000332
  135  103 :    0.000331
  174   33 :    0.000331
  158   82 :    0.000325
  162   79 :    0.000323
  156  100 :    0.000322
  153  198 :    0.000319
  134    5 :    0.000319
  179  102 :    0.000316
  148   11 :    0.000314
  139    8 :    0.000313
  137  128 :    0.000307
  149  198 :    0.000303
  159    7 :    0.000300
  175  181 :    0.000299
  136   34 :    0.000299
  139   92 :    0.000295
  173  120 :    0.000294
  138   16 :    0.000290
  158   81 :    0.000288
  171    9 :    0.000286
  173   35 :    0.000285
  141  184 :    0.000285
  158   84 :    0.000283
  160   81 :    0.000283
  168   87 :    0.000281
  165  114 :    0.000281
  143   97 :    0.000280
  156   85 :    0.000280
  163   90 :    0.000280
  137   15 :    0.000277
  145   82 :    0.000275
  166   11 :    0.000275
  155  194 :    0.000274
  137   10 :    0.000274
  153   62 :    0.000272
  164  186 :    0.000272
  162  181 :    0.000270
  168   83 :    0.000269
  153    9 :    0.000268
  172  125 :    0.000268
  145  100 :    0.000268
  162    9 :    0.000267
  134  192 :    0.000265
  152   84 :    0.000264
  156   94 :    0.000261
  156   97 :    0.000257
  162   12 :    0.000257
  141   98 :    0.000256
  135   87 :    0.000256
  156   15 :    0.000252
  156   79 :    0.000248
  164   77 :    0.000247
   13   80 :    0.000245
  148   85 :    0.000243
  176   95 :    0.000243
  165  197 :    0.000242
  175  185 :    0.000242
  140  198 :    0.000242
  172  128 :    0.000242
  153   87 :    0.000239
  146   78 :    0.000235
  177    9 :    0.000234
  164  190 :    0.000231
  137  191 :    0.000229
  177    6 :    0.000227
  165   16 :    0.000226
  133   11 :    0.000226
  143  197 :    0.000225
  178   91 :    0.000222
  153    6 :    0.000221
  167   81 :    0.000215
   13   83 :    0.000214
  135  101 :    0.000214
  151  198 :    0.000214
  167    9 :    0.000214
  146   22 :    0.000214
  149   63 :    0.000213
  163   77 :    0.000210
  142   99 :    0.000210
  174  185 :    0.000208
  164   86 :    0.000208
  162    6 :    0.000206
  172  103 :    0.000206
  154   20 :    0.000204
  156  196 :    0.000204
  156   84 :    0.000203
  172  104 :    0.000203
  174  100 :    0.000202
  173   26 :    0.000202
  161   80 :    0.000201
  167  197 :    0.000199
   13   12 :    0.000197
  141   33 :    0.000196
   13  182 :    0.000195
  151   20 :    0.000195
  173  123 :    0.000194
  158  197 :    0.000194
  156   20 :    0.000194
  175   30 :    0.000192
  133  193 :    0.000192
  151   14 :    0.000191
  134   91 :    0.000191
  141  193 :    0.000188
  133    7 :    0.000187
  160    6 :    0.000187
  177   91 :    0.000185
  165  181 :    0.000185
  172   46 :    0.000185
  153   83 :    0.000184
  135   88 :    0.000184
  136   88 :    0.000183
  174   27 :    0.000181
  140  120 :    0.000179
  143    8 :    0.000179
  162  182 :    0.000178
  172   18 :    0.000178
  166    9 :    0.000177
  135  196 :    0.000177
  173   81 :    0.000177
  134   98 :    0.000176
  163  180 :    0.000175
  160   77 :    0.000174
  175    1 :    0.000174
  141   77 :    0.000173
  170   12 :    0.000172
  177   95 :    0.000172
  138  191 :    0.000172
   13   16 :    0.000171
  154   63 :    0.000171
  136  123 :    0.000170
  150  114 :    0.000170
  155   61 :    0.000169
  148  192 :    0.000168
  152  192 :    0.000165
  173  109 :    0.000164
  164   12 :    0.000164
  174    1 :    0.000164
  176    9 :    0.000163
  141    4 :    0.000163
  168   80 :    0.000163
  155   84 :    0.000163
  138  128 :    0.000162
  137  125 :    0.000161
  166    7 :    0.000160
  177   93 :    0.000160
  158   85 :    0.000159
  145  198 :    0.000159
  172  183 :    0.000159
  156  180 :    0.000158
  136   80 :    0.000158
  169   90 :    0.000158
  157  182 :    0.000157
  170   28 :    0.000157
  166   77 :    0.000156
  147   12 :    0.000156
  154    6 :    0.000156
  174   14 :    0.000155
  156  192 :    0.000155
  176    6 :    0.000155
  153   86 :    0.000154
  141  197 :    0.000154
  150  200 :    0.000153
  135   98 :    0.000152
  140    2 :    0.000152
  174   99 :    0.000152
  171    8 :    0.000151
  154    9 :    0.000151
  177    8 :    0.000151
  152   64 :    0.000149
  157  196 :    0.000149
  158   77 :    0.000149
  156    4 :    0.000148
  173  127 :    0.000147
  142  196 :    0.000146
  141  109 :    0.000146
  135  180 :    0.000146
  168   85 :    0.000145
  154  191 :    0.000145
  143   99 :    0.000144
  175   26 :    0.000143
  142   94 :    0.000142
  174   12 :    0.000141
  162   16 :    0.000140
   13  190 :    0.000140
  136  192 :    0.000139
  174  101 :    0.000138
  142  192 :    0.000136
   13   78 :    0.000136
  174    9 :    0.000135
  157   71 :    0.000133
  133  102 :    0.000133
  153   20 :    0.000133
  140  101 :    0.000132
  133   93 :    0.000131
  175   10 :    0.000130
  157  100 :    0.000129
  143  103 :    0.000129
  146   97 :    0.000129
  141   36 :    0.000128
  145   22 :    0.000128
  140   82 :    0.000127
  136   87 :    0.000127
  157   94 :    0.000127
  146   80 :    0.000126
  141  101 :    0.000124
  159   87 :    0.000124
  133    5 :    0.000124
  158  180 :    0.000124
  152   72 :    0.000124
  140   87 :    0.000124
  142  103 :    0.000123
  157  192 :    0.000122
  149    5 :    0.000121
  170  128 :    0.000121
  174   15 :    0.000120
  174  183 :    0.000120
  168   84 :    0.000119
  145   81 :    0.000119
  175  125 :    0.000118
  175  104 :    0.000117
  174  102 :    0.000117
  138   14 :    0.000117
  146   82 :    0.000116
  162   14 :    0.000116
   13   81 :    0.000116
  136   36 :    0.000116
  136  102 :    0.000115
  168   82 :    0.000115
  136  181 :    0.000114
  172  122 :    0.000113
  148   20 :    0.000112
  137  123 :    0.000111
  135   21 :    0.000111
  175   46 :    0.000111
  134   16 :    0.000111
  136    1 :    0.000111
  149   72 :    0.000110
  135   22 :    0.000109
  161   85 :    0.000109
  168   89 :    0.000108
  175    6 :    0.000108
  158   89 :    0.000108
  141    3 :    0.000108
  170   14 :    0.000107
  152    4 :    0.000107
  158   16 :    0.000106
  164    6 :    0.000105
  146   71 :    0.000105
  135   82 :    0.000104
  151  192 :    0.000104
  160    5 :    0.000103
  149   16 :    0.000103
  145   97 :    0.000103
  136   77 :    0.000103
  174   29 :    0.000103
  145   87 :    0.000103
  158  193 :    0.000103
   13   92 :    0.000103
  139   95 :    0.000102
  151   86 :    0.000101
  164    9 :    0.000101
  141  123 :    0.000101
  157  181 :    0.000100
  157    3 :    0.000100
  154   12 :    0.000100
  136    3 :    0.000099
  164   14 :    0.000099
  168   88 :    0.000098
  150   63 :    0.000098
  147  200 :    0.000096
  136  120 :    0.000096
  141   18 :    0.000096
  167    7 :    0.000095
  167   11 :    0.000094
  140   19 :    0.000094
  150    5 :    0.000094
  171   21 :    0.000093
  149  194 :    0.000093
  166   81 :    0.000093
  175  128 :    0.000093
  173  103 :    0.000092
  152  194 :    0.000092
  158   14 :    0.000092
  134  196 :    0.000092
  179   92 :    0.000091
  148   71 :    0.000091
  165   20 :    0.000091
  151   63 :    0.000089
   13   84 :    0.000089
  157  109 :    0.000088
  151   88 :    0.000086
  165  186 :    0.000086
  172   26 :    0.000086
  135    3 :    0.000085
  135   20 :    0.000085
  157   97 :    0.000085
  172  127 :    0.000084
  150   16 :    0.000084
  147   82 :    0.000083
  145  194 :    0.000082
  165  109 :    0.000081
  146   20 :    0.000081
  176    8 :    0.000081
  158  191 :    0.000081
  146   81 :    0.000081
  135    4 :    0.000080
  159   88 :    0.000080
  140   98 :    0.000080
  165  193 :    0.000079
  139  191 :    0.000079
  144  193 :    0.000079
  136  104 :    0.000078
  155  114 :    0.000078
  165    4 :    0.000078
  162  186 :    0.000077
  135    2 :    0.000077
  162  114 :    0.000077
  153   81 :    0.000077
  146  195 :    0.000076
  135  182 :    0.000076
  140   21 :    0.000075
  135  190 :    0.000075
  148  200 :    0.000075
  170  125 :    0.000074
  168    9 :    0.000074
  143   12 :    0.000074
  135  123 :    0.000074
  160  180 :    0.000074
  141  120 :    0.000074
  173  186 :    0.000073
  154   68 :    0.000073
  145   89 :    0.000072
  155  201 :    0.000072
  160   12 :    0.000072
  133   14 :    0.000072
  160   90 :    0.000072
  137  120 :    0.000071
  148   90 :    0.000071
  155   65 :    0.000071
  169   78 :    0.000071
  172  120 :    0.000071
  140   88 :    0.000071
  136  128 :    0.000071
  136    4 :    0.000071
  138   34 :    0.000070
  175  183 :    0.000069
  163   79 :    0.000069
  157   90 :    0.000068
  159   80 :    0.000068
  175   15 :    0.000068
  157   91 :    0.000068
  133  192 :    0.000067
  140   72 :    0.000067
  147   80 :    0.000067
  165  182 :    0.000067
  166   79 :    0.000067
  148   10 :    0.000067
  170   33 :    0.000067
  138   17 :    0.000066
   13   95 :    0.000066
  150  111 :    0.000065
  150   72 :    0.000065
   13   94 :    0.000064
  167    6 :    0.000064
  140   71 :    0.000063
  164  109 :    0.000063
  165  111 :    0.000063
  145    7 :    0.000063
  175  127 :    0.000062
  148    5 :    0.000062
  135   93 :    0.000062
  138   36 :    0.000061
  173  124 :    0.000060
  173   30 :    0.000060
  148  100 :    0.000060
  143  192 :    0.000060
  175   18 :    0.000060
  164  184 :    0.000059
  137  122 :    0.000059
  136  184 :    0.000059
  153   12 :    0.000059
  156   91 :    0.000059
  141   20 :    0.000058
  147   77 :    0.000058
  136   33 :    0.000058
  155  111 :    0.000058
  172   30 :    0.000057
  149   15 :    0.000057
  140   17 :    0.000056
  145   79 :    0.000056
  133  197 :    0.000055
  164  183 :    0.000055
  142   92 :    0.000055
  159   83 :    0.000055
  144  191 :    0.000055
  144  197 :    0.000054
  138  190 :    0.000054
  163  181 :    0.000054
  141  103 :    0.000054
  177  128 :    0.000054
  174   35 :    0.000054
  170  184 :    0.000053
  142   14 :    0.000053
  158   92 :    0.000053
  175   14 :    0.000052
  173   23 :    0.000052
  172  123 :    0.000052
  154   62 :    0.000052
  147   78 :    0.000052
  135   17 :    0.000052
  157  190 :    0.000051
  173  119 :    0.000051
  173  104 :    0.000051
  178   95 :    0.000050
  157   86 :    0.000050
  175  103 :    0.000050
  148   67 :    0.000050
  174    8 :    0.000050
  143  196 :    0.000050
  146   67 :    0.000049
  137   33 :    0.000049
  166    6 :    0.000049
  137  193 :    0.000048
  166  197 :    0.000048
  162   22 :    0.000048
  158   95 :    0.000047
  156   71 :    0.000047
  138  125 :    0.000047
  142   95 :    0.000046
  175   25 :    0.000046
  144  100 :    0.000046
  159   12 :    0.000045
  156  182 :    0.000045
  136  125 :    0.000045
  147  192 :    0.000044
  145   71 :    0.000044
  157   67 :    0.000044
  157  114 :    0.000043
  173  106 :    0.000043
  146   79 :    0.000043
  168   86 :    0.000043
  141   28 :    0.000043
  134  104 :    0.000042
  172   81 :    0.000042
  148   84 :    0.000042
  167  193 :    0.000042
  149   64 :    0.000042
  141  106 :    0.000041
  140  200 :    0.000041
  157    2 :    0.000041
  141  183 :    0.000041
  164  114 :    0.000041
  175    8 :    0.000040
  140  128 :    0.000040
  141  186 :    0.000040
  141   22 :    0.000039
  142   11 :    0.000039
  140  180 :    0.000039
  173   78 :    0.000039
  165   71 :    0.000039
  161   82 :    0.000039
  150  192 :    0.000039
  137   81 :    0.000038
  176  128 :    0.000038
  143   94 :    0.000038
  134   78 :    0.000038
   13   14 :    0.000038
  157  106 :    0.000038
  165   15 :    0.000037
  173  131 :    0.000037
  133   16 :    0.000037
  144   97 :    0.000037
  162  197 :    0.000036
  158  182 :    0.000036
  175  122 :    0.000036
  150   15 :    0.000036
  136   20 :    0.000036
  153  192 :    0.000036
  158    8 :    0.000036
  136  122 :    0.000036
  142    7 :    0.000036
  173   88 :    0.000036
  141  192 :    0.000036
   13   97 :    0.000035
  137   28 :    0.000035
  173   40 :    0.000035
  140   79 :    0.000035
  141   83 :    0.000035
  161   78 :    0.000035
  140   93 :    0.000035
  163    5 :    0.000034
  141   82 :    0.000034
  145   20 :    0.000034
  155  117 :    0.000034
  135   83 :    0.000034
  147   89 :    0.000034
  155  113 :    0.000034
  149    3 :    0.000034
  153  194 :    0.000034
  154  198 :    0.000033
  167   22 :    0.000033
  155   57 :    0.000033
  174   88 :    0.000033
   13   82 :    0.000033
  154   14 :    0.000033
  158   94 :    0.000033
   13  181 :    0.000033
  168   78 :    0.000033
  145   11 :    0.000032
  153   64 :    0.000032
  146   95 :    0.000032
  157    1 :    0.000032
  144   12 :    0.000032
  134   81 :    0.000031
  139   91 :    0.000031
  157   72 :    0.000031
  169   11 :    0.000031
  160  197 :    0.000031
  156   99 :    0.000031
  159    5 :    0.000031
  175  131 :    0.000031
  172  131 :    0.000031
  171  128 :    0.000031
  139  102 :    0.000031
  160   79 :    0.000030
  164   79 :    0.000030
  165  191 :    0.000030
  162  109 :    0.000030
  173    3 :    0.000030
  138  123 :    0.000030
  163  114 :    0.000029
  156   90 :    0.000029
  138  193 :    0.000029
  175   12 :    0.000029
  159   78 :    0.000029
  149  114 :    0.000029
  174   18 :    0.000029
   13   91 :    0.000029
  141   27 :    0.000028
  161   10 :    0.000028
  173   25 :    0.000028
  148  198 :    0.000028
  152   61 :    0.000028
  161   89 :    0.000028
  147  198 :    0.000028
  141   46 :    0.000027
  137  184 :    0.000027
  172  109 :    0.000027
  141  122 :    0.000027
  174   81 :    0.000027
  149   62 :    0.000027
  165  106 :    0.000027
  148   95 :    0.000026
  155   66 :    0.000026
  145   67 :    0.000026
  145   83 :    0.000026
  164   90 :    0.000026
  165   67 :    0.000026
  141  185 :    0.000026
  156    3 :    0.000026
  145   95 :    0.000025
  151  194 :    0.000025
  167   12 :    0.000025
  148   16 :    0.000025
  156   96 :    0.000025
  147    8 :    0.000025
  141  128 :    0.000025
  168   90 :    0.000025
  138    2 :    0.000025
  173   32 :    0.000025
  136   22 :    0.000024
  158   97 :    0.000024
  171   36 :    0.000024
  140  122 :    0.000024
  158  100 :    0.000024
  139   12 :    0.000023
  161   86 :    0.000023
  148    4 :    0.000023
  161    9 :    0.000023
  179    9 :    0.000023
  151   84 :    0.000022
  141  125 :    0.000022
  146   99 :    0.000022
  137  192 :    0.000022
  139  193 :    0.000022
  179   91 :    0.000022
  157   17 :    0.000022
  135  120 :    0.000022
  135  194 :    0.000021
  150    8 :    0.000021
  146   87 :    0.000021
  145   88 :    0.000021
   13  100 :    0.000021
  155    3 :    0.000020
  145   85 :    0.000020
  146   89 :    0.000020
  146   94 :    0.000020
  136  109 :    0.000020
  173  129 :    0.000020
  153  201 :    0.000020
  138  182 :    0.000020
  156   86 :    0.000020
  141  102 :    0.000019
  149   95 :    0.000019
  174   46 :    0.000019
  137  127 :    0.000019
  170   15 :    0.000019
  159   84 :    0.000019
  179   93 :    0.000019
  167   10 :    0.000019
  145   94 :    0.000019
  157  111 :    0.000019
   13   85 :    0.000019
  159  197 :    0.000019
  150  198 :    0.000019
  149   68 :    0.000019
  133   21 :    0.000018
  142   78 :    0.000018
  162  190 :    0.000018
  173  191 :    0.000018
  146    3 :    0.000018
  138  192 :    0.000018
  146  103 :    0.000018
  135  195 :    0.000018
  146   63 :    0.000018
  149  100 :    0.000018
  147   87 :    0.000017
  170   27 :    0.000017
  163  182 :    0.000017
  151   68 :    0.000017
  157   21 :    0.000017
  173  105 :    0.000017
  152  201 :    0.000017
  168   11 :    0.000017
  140  119 :    0.000017
  178  128 :    0.000017
  173   47 :    0.000017
  156  190 :    0.000017
  153   61 :    0.000017
  157  186 :    0.000017
  145   99 :    0.000017
  173    4 :    0.000017
  159   82 :    0.000016
  155   10 :    0.000016
  174  186 :    0.000016
  156   67 :    0.000016
  170  122 :    0.000016
   13   77 :    0.000016
  134   80 :    0.000016
  154  114 :    0.000015
  140  125 :    0.000015
  155   76 :    0.000015
  148   86 :    0.000015
  152  114 :    0.000015
  133  128 :    0.000015
  164   15 :    0.000015
  136   82 :    0.000015
  134   77 :    0.000015
  169   77 :    0.000015
  144    8 :    0.000015
  170   10 :    0.000015
  148   97 :    0.000015
  172   25 :    0.000015
  136   18 :    0.000014
  175   73 :    0.000014
  167   67 :    0.000014
  151   62 :    0.000014
  172   88 :    0.000014
  166   10 :    0.000014
  141   19 :    0.000014
  169    7 :    0.000014
  146    7 :    0.000014
  153   88 :    0.000014
  159  193 :    0.000014
  158   86 :    0.000014
  166   12 :    0.000014
  165  108 :    0.000014
  142  101 :    0.000014
  153   72 :    0.000014
  157  123 :    0.000014
  136  196 :    0.000014
  173  126 :    0.000014
  140  182 :    0.000014
  147   22 :    0.000014
  170  127 :    0.000014
  179   95 :    0.000014
   13    8 :    0.000013
  161  180 :    0.000013
  175    9 :    0.000013
  154    4 :    0.000013
  163  186 :    0.000013
  158  190 :    0.000013
  174  109 :    0.000013
  149  111 :    0.000013
  137    1 :    0.000013
  137   78 :    0.000013
  135  198 :    0.000013
  164  185 :    0.000013
  157   19 :    0.000013
  150   64 :    0.000013
  134   93 :    0.000013
  159   81 :    0.000012
  146   92 :    0.000012
  136   28 :    0.000012
  159   10 :    0.000012
  140   57 :    0.000012
  147   79 :    0.000012
  161   81 :    0.000012
  145   90 :    0.000012
  155    8 :    0.000012
  144   99 :    0.000012
  153   84 :    0.000012
  137  181 :    0.000012
   13   96 :    0.000012
  142   80 :    0.000012
  145   92 :    0.000012
  157  108 :    0.000012
  137  197 :    0.000012
  140   67 :    0.000012
  170  123 :    0.000012
  134  123 :    0.000012
  156  181 :    0.000012
  168  197 :    0.000011
  135  104 :    0.000011
  164  106 :    0.000011
  171   34 :    0.000011
   13  191 :    0.000011
  175  120 :    0.000011
  162  193 :    0.000011
  155    7 :    0.000011
  166  193 :    0.000011
  171    5 :    0.000011
  176   21 :    0.000011
  145  103 :    0.000011
  150  109 :    0.000011
  172  186 :    0.000011
  134  194 :    0.000011
  142  198 :    0.000010
  142   77 :    0.000010
   13  197 :    0.000010
  169   81 :    0.000010
  148  194 :    0.000010
  140   83 :    0.000010
  154   72 :    0.000010
  155   19 :    0.000010
  157   96 :    0.000010
  174  103 :    0.000010
  147   90 :    0.000010
  154   64 :    0.000010
  141  119 :    0.000010
  158   79 :    0.000010
  159  191 :    0.000010
  147  100 :    0.000009
  138  120 :    0.000009
  134   15 :    0.000009
  159   85 :    0.000009
  144   11 :    0.000009
  153   14 :    0.000009
  133  123 :    0.000009
  135   79 :    0.000009
  174  104 :    0.000009
  160  193 :    0.000009
  168    6 :    0.000009
  146    4 :    0.000009
  168   77 :    0.000009
  158   22 :    0.000009
  146  201 :    0.000009
  148   92 :    0.000009
  172  124 :    0.000009
  146   72 :    0.000009
  170   29 :    0.000009
  136   19 :    0.000009
  142   96 :    0.000009
  169   79 :    0.000009
  160   16 :    0.000009
  160  182 :    0.000009
  147   81 :    0.000009
  147   85 :    0.000009
  159  100 :    0.000009
  138  180 :    0.000008
  143  101 :    0.000008
  161    5 :    0.000008
   13  193 :    0.000008
  164   22 :    0.000008
  134   10 :    0.000008
  159   97 :    0.000008
  179    6 :    0.000008
  163   12 :    0.000008
  162  111 :    0.000008
  170  120 :    0.000008
  140  190 :    0.000008
  170   35 :    0.000008
  140   63 :    0.000008
  164   95 :    0.000008
  175   32 :    0.000008
  150  108 :    0.000008
  139  192 :    0.000008
  150  113 :    0.000008
  170  131 :    0.000008
  147   67 :    0.000008
  142  194 :    0.000008
  135   89 :    0.000008
  137    3 :    0.000008
  136   83 :    0.000008
  173   19 :    0.000008
  158  181 :    0.000007
  140   64 :    0.000007
  174   26 :    0.000007
  162  183 :    0.000007
  145    5 :    0.000007
  137  131 :    0.000007
  164    1 :    0.000007
  146  123 :    0.000007
  162   20 :    0.000007
  144   94 :    0.000007
  136  195 :    0.000007
  156  198 :    0.000007
  168    7 :    0.000007
  140    1 :    0.000007
  175  123 :    0.000007
  160  181 :    0.000007
  140  104 :    0.000007
  140   89 :    0.000007
  167   71 :    0.000007
  143   92 :    0.000007
  135  128 :    0.000007
  160   14 :    0.000007
  156  109 :    0.000007
  138  122 :    0.000007
  159   94 :    0.000007
  140   24 :    0.000007
  159   92 :    0.000007
  142   81 :    0.000007
  147  194 :    0.000007
  141   84 :    0.000007
  147   71 :    0.000007
  142    5 :    0.000006
  144  103 :    0.000006
  143   95 :    0.000006
  175  129 :    0.000006
   13   89 :    0.000006
  134  102 :    0.000006
  147   14 :    0.000006
  150  117 :    0.000006
  134  198 :    0.000006
  172  129 :    0.000006
  148   15 :    0.000006
  136  119 :    0.000006
  151   72 :    0.000006
  137   27 :    0.000006
  162   15 :    0.000006
  152  111 :    0.000006
  156    2 :    0.000006
  156   72 :    0.000006
  175   47 :    0.000006
  147   83 :    0.000006
  177  191 :    0.000006
  156   21 :    0.000006
  158   90 :    0.000006
  171   11 :    0.000006
  162    4 :    0.000006
  157  198 :    0.000006
  134   21 :    0.000006
  135   71 :    0.000006
  138   15 :    0.000006
  151    4 :    0.000006
  173   41 :    0.000006
  156  103 :    0.000006
  173   87 :    0.000006
  156  123 :    0.000006
  159   95 :    0.000006
  172   78 :    0.000006
  152  117 :    0.000006
   13   21 :    0.000006
  140  109 :    0.000006
  151    8 :    0.000006
  135   19 :    0.000005
  135  102 :    0.000005
  173   80 :    0.000005
  155  108 :    0.000005
  168   81 :    0.000005
  134  195 :    0.000005
  157   63 :    0.000005
  133  196 :    0.000005
  141  105 :    0.000005
  156  194 :    0.000005
  150    3 :    0.000005
  161    6 :    0.000005
  174   87 :    0.000005
  143  198 :    0.000005
  151   64 :    0.000005
  159   89 :    0.000005
  146   11 :    0.000005
  164  111 :    0.000005
  156  200 :    0.000005
  174   30 :    0.000005
  139   93 :    0.000005
  157  194 :    0.000005
  163    9 :    0.000005
  134   87 :    0.000005
  137   88 :    0.000004
  177  125 :    0.000004
   13   15 :    0.000004
  154  117 :    0.000004
  172   32 :    0.000004
  135   34 :    0.000004
  146   64 :    0.000004
  142   82 :    0.000004
  150  106 :    0.000004
  152   65 :    0.000004
  159   77 :    0.000004
  174   78 :    0.000004
  172  191 :    0.000004
  141  104 :    0.000004
  162  106 :    0.000004
  158   91 :    0.000004
  157  200 :    0.000004
  141   23 :    0.000004
  173   24 :    0.000004
  164   92 :    0.000004
  171  125 :    0.000004
  135   85 :    0.000004
  149   19 :    0.000004
  152   10 :    0.000004
  148   94 :    0.000004
  165  190 :    0.000004
  158   15 :    0.000004
  136   27 :    0.000004
   13  184 :    0.000004
  165  183 :    0.000004
  165   95 :    0.000004
  146   90 :    0.000004
  178   36 :    0.000004
  178   21 :    0.000004
  155   15 :    0.000004
  163  109 :    0.000004
  171    7 :    0.000004
  159    8 :    0.000004
  143  194 :    0.000004
  176   36 :    0.000004
  165  113 :    0.000004
  160   22 :    0.000004
  141  189 :    0.000004
  156   17 :    0.000004
  152    7 :    0.000004
  157   99 :    0.000004
  135  181 :    0.000004
  154  111 :    0.000003
  146   88 :    0.000003
  145  195 :    0.000003
  172  119 :    0.000003
  163   22 :    0.000003
  164    4 :    0.000003
  150  180 :    0.000003
  174  125 :    0.000003
  178    6 :    0.000003
  154  192 :    0.000003
  178    8 :    0.000003
  141  196 :    0.000003
  162  184 :    0.000003
  164  197 :    0.000003
  134   22 :    0.000003
  134   88 :    0.000003
   13   99 :    0.000003
  149   92 :    0.000003
  174  128 :    0.000003
  155   56 :    0.000003
  157  120 :    0.000003
  150   62 :    0.000003
  136  106 :    0.000003
  163    6 :    0.000003
  168  193 :    0.000003
  146    5 :    0.000003
  144    7 :    0.000003
  175  124 :    0.000003
  152    8 :    0.000003
  142   87 :    0.000003
  141  114 :    0.000003
  142  200 :    0.000003
  167  196 :    0.000003
  145    4 :    0.000003
  136   46 :    0.000003
  150   68 :    0.000003
  138  197 :    0.000003
  135   84 :    0.000003
  176  125 :    0.000003
  149  109 :    0.000003
  165  117 :    0.000002
  166   22 :    0.000002
  170  181 :    0.000002
  162  191 :    0.000002
  141  108 :    0.000002
  165  196 :    0.000002
  178    9 :    0.000002
  172   47 :    0.000002
  152  113 :    0.000002
  165    1 :    0.000002
  167  191 :    0.000002
  135    1 :    0.000002
  159  180 :    0.000002
  149   57 :    0.000002
  150  194 :    0.000002
  138  127 :    0.000002
  135  109 :    0.000002
  144  196 :    0.000002
  163   16 :    0.000002
  139  197 :    0.000002
  146   83 :    0.000002
  154   10 :    0.000002
  147   88 :    0.000002
  135   72 :    0.000002
  146   85 :    0.000002
  155   69 :    0.000002
  172  106 :    0.000002
  157   18 :    0.000002
  149  180 :    0.000002
  168   79 :    0.000002
  145   63 :    0.000002
  172   23 :    0.000002
  134    3 :    0.000002
  135  122 :    0.000002
  145   10 :    0.000002
  139   11 :    0.000002
  161  182 :    0.000002
  134   82 :    0.000002
  169    9 :    0.000002
  170    1 :    0.000002
  140  102 :    0.000002
  161   77 :    0.000002
  146   15 :    0.000002
  153    4 :    0.000002
  136  127 :    0.000002
  153   76 :    0.000002
  134  128 :    0.000002
  175  109 :    0.000002
  156  114 :    0.000002
  140  106 :    0.000002
  172   40 :    0.000002
  148   63 :    0.000002
  173   73 :    0.000002
  157   57 :    0.000002
  161   12 :    0.000002
  140   34 :    0.000002
  157  184 :    0.000002
  164   20 :    0.000002
  146   16 :    0.000002
  175   40 :    0.000002
  141   72 :    0.000002
  134   20 :    0.000002
  152   76 :    0.000002
  179    8 :    0.000002
  146   62 :    0.000002
  158   96 :    0.000001
  173   20 :    0.000001
  163   14 :    0.000001
  177   21 :    0.000001
  144   95 :    0.000001
  144   92 :    0.000001
  174  123 :    0.000001
  138  131 :    0.000001
  161   90 :    0.000001
  157   64 :    0.000001
  173   77 :    0.000001
  162   95 :    0.000001
  145   16 :    0.000001
  160  191 :    0.000001
  135  125 :    0.000001
  150   95 :    0.000001
  137  119 :    0.000001
  170  191 :    0.000001
  149   97 :    0.000001
  172   73 :    0.000001
  137   18 :    0.000001
  134  180 :    0.000001
   13   17 :    0.000001
  148   72 :    0.000001
  173  121 :    0.000001
  174  122 :    0.000001
  141   24 :    0.000001
  174   80 :    0.000001
  155  115 :    0.000001
  171   17 :    0.000001
  133  125 :    0.000001
  142   22 :    0.000001
  143   96 :    0.000001
  158  196 :    0.000001
  165    8 :    0.000001
  157  105 :    0.000001
  177  123 :    0.000001
  151    7 :    0.000001
  136  194 :    0.000001
  163  111 :    0.000001
  140   85 :    0.000001
  133  195 :    0.000001
  167   14 :    0.000001
  145    3 :    0.000001
  141  127 :    0.000001
  143   14 :    0.000001
  147   97 :    0.000001
  172  126 :    0.000001
  154  113 :    0.000001
  174  120 :    0.000001
  164  108 :    0.000001
  164  193 :    0.000001
  142   91 :    0.000001
  137   80 :    0.000001
  136  183 :    0.000001
  141   85 :    0.000001
  156   19 :    0.000001
  138   10 :    0.000001
  141   79 :    0.000001
  152   66 :    0.000001
  158   99 :    0.000001
  149  108 :    0.000001
  144   80 :    0.000001
  144  192 :    0.000001
  154  194 :    0.000001
  142   98 :    0.000001
  135   36 :    0.000001
  156  106 :    0.000001
  157  183 :    0.000001
  134  120 :    0.000001
  163  183 :    0.000001
  141  124 :    0.000001
  173  193 :    0.000001
  158   20 :    0.000001
  149  113 :    0.000001
  148    3 :    0.000001
  156    1 :    0.000001
  154    7 :    0.000001
  169   10 :    0.000001
  168   12 :    0.000001
  139    5 :    0.000001
  164   91 :    0.000001
  175  126 :    0.000001
  141  195 :    0.000001
  146   68 :    0.000001
  141   89 :    0.000001
  147   20 :    0.000001
  171   12 :    0.000001
  162   71 :    0.000001
  133   17 :    0.000001
  173  188 :    0.000001
  172   87 :    0.000001
  139  128 :    0.000001
  167   20 :    0.000001
  145   84 :    0.000001
  137  195 :    0.000001
  146   19 :    0.000001
  159   14 :    0.000001
  175   81 :    0.000001
  144   78 :    0.000001
  137   87 :    0.000001
  141   29 :    0.000001
  149  117 :    0.000001
  172    3 :    0.000001
  178  125 :    0.000001
  159   99 :    0.000001
   13   22 :    0.000001
  162   67 :    0.000001
  164   17 :    0.000001
  146   10 :    0.000001
  152    3 :    0.000001
  156  101 :    0.000001
  133  120 :    0.000001
  139    7 :    0.000001
  173  132 :    0.000001
  142   88 :    0.000001
  177  192 :    0.000001
  134    2 :    0.000001
  162  108 :    0.000001
  151   10 :    0.000000
  152   57 :    0.000000
  149  106 :    0.000000
  145  123 :    0.000000
  153   65 :    0.000000
  174   25 :    0.000000
  167  114 :    0.000000
  143  200 :    0.000000
  165   72 :    0.000000
   13   86 :    0.000000
  149  195 :    0.000000
  147    7 :    0.000000
  140  181 :    0.000000
  137   29 :    0.000000
  165  184 :    0.000000
  140   33 :    0.000000
  137   46 :    0.000000
  133  194 :    0.000000
  143  104 :    0.000000
  176   34 :    0.000000
  173   45 :    0.000000
  173  192 :    0.000000
  137    4 :    0.000000
  134   17 :    0.000000
  147   11 :    0.000000
  159   86 :    0.000000
  161  181 :    0.000000
  145   86 :    0.000000
  157  113 :    0.000000
   13  109 :    0.000000
  140   18 :    0.000000
  137  124 :    0.000000
  178  131 :    0.000000
  146  199 :    0.000000
  149  123 :    0.000000
  136   84 :    0.000000
  175   31 :    0.000000
  145   72 :    0.000000
  157  103 :    0.000000
  141  111 :    0.000000
  159   16 :    0.000000
  156   63 :    0.000000
  160   95 :    0.000000
  165   92 :    0.000000
  175  132 :    0.000000
  138  195 :    0.000000
  154   61 :    0.000000
  164  191 :    0.000000
  174  106 :    0.000000
  144   87 :    0.000000
  145   15 :    0.000000
  169  197 :    0.000000
  157  195 :    0.000000
  137   77 :    0.000000
  136  186 :    0.000000
  135   67 :    0.000000
  137   35 :    0.000000
  174  127 :    0.000000
  155  109 :    0.000000
  147   86 :    0.000000
  156   98 :    0.000000
   13   98 :    0.000000
  133   81 :    0.000000
  176  191 :    0.000000
  136  185 :    0.000000
  175  186 :    0.000000
  153   66 :    0.000000
  135  119 :    0.000000
  163  197 :    0.000000
  135  200 :    0.000000
  148  180 :    0.000000
  173  108 :    0.000000
  178   34 :    0.000000
  160  190 :    0.000000
  173  130 :    0.000000
  170  189 :    0.000000
  171   16 :    0.000000
  136   72 :    0.000000
  171  191 :    0.000000
  138   81 :    0.000000
  133   36 :    0.000000
  150   19 :    0.000000
  171  123 :    0.000000
  160  114 :    0.000000
  166  191 :    0.000000
  173   39 :    0.000000
  166    5 :    0.000000
  175  188 :    0.000000
  164   21 :    0.000000
  159  182 :    0.000000
  162    1 :    0.000000
  158    4 :    0.000000
  167    5 :    0.000000
  155  106 :    0.000000
  136  124 :    0.000000
  133   15 :    0.000000
  142  104 :    0.000000
  139  123 :    0.000000
  149   94 :    0.000000
  166  180 :    0.000000
  155  195 :    0.000000
  139   14 :    0.000000
  144  101 :    0.000000
   13    2 :    0.000000
  141   57 :    0.000000
  144   81 :    0.000000
  156  195 :    0.000000
  155   16 :    0.000000
  140  124 :    0.000000
  175   41 :    0.000000
  171  131 :    0.000000
  150   57 :    0.000000
  174  191 :    0.000000
  172   80 :    0.000000
  133   34 :    0.000000
  136   24 :    0.000000
  177  131 :    0.000000
   13   93 :    0.000000
  166   67 :    0.000000
  162   92 :    0.000000
  156  120 :    0.000000
  140  199 :    0.000000
  168   10 :    0.000000
  137  109 :    0.000000
  176  131 :    0.000000
  177   12 :    0.000000
  144   82 :    0.000000
  134  182 :    0.000000
  143   98 :    0.000000
  175  119 :    0.000000
  147   84 :    0.000000
  140   36 :    0.000000
  144   77 :    0.000000
  141   71 :    0.000000
  143   11 :    0.000000
  140  114 :    0.000000
  170   46 :    0.000000
  179  128 :    0.000000
  155   11 :    0.000000
  139  196 :    0.000000
  173   31 :    0.000000
  134    4 :    0.000000
  135  184 :    0.000000
  144    5 :    0.000000
  158  109 :    0.000000
  138    3 :    0.000000
  174   32 :    0.000000
  144   14 :    0.000000
  140   84 :    0.000000
  133    2 :    0.000000
  157   33 :    0.000000
  142  195 :    0.000000
  175   23 :    0.000000
  172    4 :    0.000000
  170   18 :    0.000000
  142   16 :    0.000000
  141   35 :    0.000000
  177   36 :    0.000000
  158  192 :    0.000000
  143   78 :    0.000000
  136  131 :    0.000000
  163  190 :    0.000000
  166   14 :    0.000000
  156  111 :    0.000000
   13  183 :    0.000000
  159   96 :    0.000000
   13  101 :    0.000000
  135   33 :    0.000000
  176  123 :    0.000000
  157  119 :    0.000000
   13   79 :    0.000000
  162  185 :    0.000000
  155  118 :    0.000000
  142   89 :    0.000000
  167  200 :    0.000000
  133   10 :    0.000000
   13  186 :    0.000000
  151   11 :    0.000000
  144   96 :    0.000000
  172  105 :    0.000000
  168  191 :    0.000000
  159   91 :    0.000000
  175   88 :    0.000000
  138   28 :    0.000000
  141  194 :    0.000000
  140   90 :    0.000000
  142  123 :    0.000000
  164   94 :    0.000000
  142   10 :    0.000000
  167  180 :    0.000000
  137   20 :    0.000000
  147   95 :    0.000000
  160   92 :    0.000000
  172  132 :    0.000000
   13   34 :    0.000000
  136  198 :    0.000000
  163  106 :    0.000000
  133   78 :    0.000000
  164    8 :    0.000000
  160  109 :    0.000000
  170   81 :    0.000000
  150  181 :    0.000000
  142   20 :    0.000000
  134  190 :    0.000000
  137   19 :    0.000000
  144   88 :    0.000000
