# Supplementary material for: Highly Acidic Electron-Rich Brønsted Acids Accelerate Asymmetric Pictet–Spengler Reactions by Virtue of Stabilizing Cation–π Interactions
Source: J Am Chem Soc. 2024 Oct 3;146(41):28339–49. doi: 10.1021/jacs.4c09421 (PMC11487569; doi:10.1021/jacs.4c09421)
Supplement: Supplementary file 1 — ja4c09421_si_001.zip [file ja4c09421_si_001.zip › IBSIW_trans-TS4.txt]

 Sum of related IBSIW for each atom in fragment  1
 Atom  140 :   13.839705
 Atom  177 :    2.244355
 Atom  143 :    2.172350
 Atom  147 :    1.723963
 Atom  146 :    1.541941
 Atom  135 :    1.526355
 Atom  179 :    1.507352
 Atom  176 :    1.496854
 Atom  164 :    1.494712
 Atom  139 :    1.483420
 Atom  142 :    1.394954
 Atom  145 :    1.384406
 Atom  134 :    1.000303
 Atom   13 :    0.905272
 Atom  144 :    0.893866
 Atom  133 :    0.833800
 Atom  151 :    0.670027
 Atom  136 :    0.526707
 Atom  159 :    0.494897
 Atom  152 :    0.488456
 Atom  158 :    0.477459
 Atom  153 :    0.462160
 Atom  155 :    0.436630
 Atom  148 :    0.430991
 Atom  162 :    0.384740
 Atom  149 :    0.378532
 Atom  178 :    0.377500
 Atom  138 :    0.314201
 Atom  156 :    0.288723
 Atom  137 :    0.214400
 Atom  160 :    0.149152
 Atom  171 :    0.103832
 Atom  161 :    0.083402
 Atom  141 :    0.074476
 Atom  150 :    0.068882
 Atom  165 :    0.068590
 Atom  163 :    0.060475
 Atom  154 :    0.038143
 Atom  157 :    0.024475
 Atom  170 :    0.013285
 Atom  173 :    0.011566
 Atom  166 :    0.009609
 Atom  172 :    0.007120
 Atom  168 :    0.005325
 Atom  167 :    0.002662
 Atom  169 :    0.001587
 Atom  174 :    0.000811
 Atom  175 :    0.000340

 Sum of related IBSIW for each atom in fragment  2
 Atom   11 :   16.169612
 Atom    7 :    2.409813
 Atom    5 :    1.891139
 Atom   96 :    1.404970
 Atom   12 :    1.339844
 Atom   94 :    1.305989
 Atom   86 :    1.270833
 Atom   85 :    1.259735
 Atom    9 :    1.217882
 Atom   92 :    0.996794
 Atom    6 :    0.884516
 Atom   89 :    0.882432
 Atom   98 :    0.710613
 Atom   83 :    0.701346
 Atom   93 :    0.647144
 Atom   97 :    0.647119
 Atom   95 :    0.571597
 Atom   87 :    0.542767
 Atom   91 :    0.532443
 Atom   82 :    0.522684
 Atom   16 :    0.490061
 Atom  190 :    0.466701
 Atom   90 :    0.457083
 Atom   80 :    0.445759
 Atom   10 :    0.424560
 Atom   14 :    0.414691
 Atom   84 :    0.377035
 Atom  101 :    0.356344
 Atom   99 :    0.302296
 Atom    8 :    0.235126
 Atom   15 :    0.231746
 Atom  100 :    0.219507
 Atom   88 :    0.200911
 Atom   78 :    0.178552
 Atom   79 :    0.175372
 Atom  197 :    0.164707
 Atom  102 :    0.146924
 Atom  182 :    0.110600
 Atom  180 :    0.101650
 Atom   77 :    0.093915
 Atom   21 :    0.091207
 Atom   81 :    0.057564
 Atom  104 :    0.049147
 Atom    2 :    0.041054
 Atom  103 :    0.040268
 Atom    4 :    0.032666
 Atom   34 :    0.032467
 Atom   36 :    0.032192
 Atom  193 :    0.029702
 Atom  191 :    0.024418
 Atom   17 :    0.024133
 Atom   22 :    0.015610
 Atom  184 :    0.013952
 Atom    1 :    0.012534
 Atom   20 :    0.011341
 Atom  109 :    0.010165
 Atom    3 :    0.009883
 Atom  181 :    0.008833
 Atom  189 :    0.007842
 Atom  106 :    0.007463
 Atom  114 :    0.005072
 Atom  123 :    0.005029
 Atom  111 :    0.003875
 Atom  108 :    0.003638
 Atom  196 :    0.003456
 Atom  128 :    0.003232
 Atom  120 :    0.003015
 Atom  125 :    0.002622
 Atom  192 :    0.002420
 Atom   71 :    0.002236
 Atom   28 :    0.002220
 Atom   18 :    0.001891
 Atom   33 :    0.001837
 Atom   19 :    0.001557
 Atom  105 :    0.001409
 Atom  122 :    0.001307
 Atom   67 :    0.001215
 Atom  200 :    0.001121
 Atom  185 :    0.000906
 Atom  127 :    0.000904
 Atom   72 :    0.000855
 Atom  186 :    0.000767
 Atom  183 :    0.000659
 Atom  119 :    0.000625
 Atom  113 :    0.000612
 Atom  131 :    0.000592
 Atom  110 :    0.000498
 Atom   27 :    0.000466
 Atom   23 :    0.000440
 Atom   29 :    0.000365
 Atom   46 :    0.000344
 Atom   35 :    0.000329
 Atom   24 :    0.000295
 Atom   57 :    0.000288
 Atom  195 :    0.000216
 Atom  198 :    0.000204
 Atom  117 :    0.000181
 Atom   63 :    0.000154
 Atom  194 :    0.000117
 Atom  124 :    0.000112
 Atom  115 :    0.000084
 Atom  129 :    0.000077
 Atom  112 :    0.000074
 Atom   64 :    0.000064
 Atom  107 :    0.000040
 Atom  126 :    0.000016
 Atom   30 :    0.000013
 Atom   26 :    0.000011
 Atom   62 :    0.000007
 Atom  121 :    0.000007
 Atom  132 :    0.000006
 Atom   68 :    0.000006
 Atom   45 :    0.000005
 Atom   40 :    0.000004
 Atom   58 :    0.000003
 Atom   51 :    0.000003
 Atom  118 :    0.000002
 Atom  116 :    0.000002
 Atom  188 :    0.000001
 Atom   25 :    0.000001
 Atom   47 :    0.000001
 Atom  130 :    0.000000
 Atom   73 :    0.000000
 Atom   65 :    0.000000
 Atom  201 :    0.000000
 Atom  199 :    0.000000
 Atom  187 :    0.000000
 Atom   76 :    0.000000
 Atom   75 :    0.000000
 Atom   74 :    0.000000
 Atom   70 :    0.000000
 Atom   69 :    0.000000
 Atom   66 :    0.000000
 Atom   61 :    0.000000
 Atom   60 :    0.000000
 Atom   59 :    0.000000
 Atom   56 :    0.000000
 Atom   55 :    0.000000
 Atom   54 :    0.000000
 Atom   53 :    0.000000
 Atom   52 :    0.000000
 Atom   50 :    0.000000
 Atom   49 :    0.000000
 Atom   48 :    0.000000
 Atom   44 :    0.000000
 Atom   43 :    0.000000
 Atom   42 :    0.000000
 Atom   41 :    0.000000
 Atom   39 :    0.000000
 Atom   38 :    0.000000
 Atom   37 :    0.000000
 Atom   32 :    0.000000
 Atom   31 :    0.000000

 IBSIW index (zero terms are not shown)
  140   11 :   12.226420
  135   11 :    1.272009
  140    7 :    1.090608
  147   12 :    0.554838
  164   86 :    0.523289
  143    5 :    0.514780
  177   96 :    0.508968
  134   11 :    0.500791
  144    9 :    0.472159
  136   11 :    0.458693
  164   85 :    0.403451
  177   93 :    0.383658
  176   96 :    0.380098
  159   11 :    0.348668
  139   94 :    0.345351
  139   92 :    0.331523
  146    7 :    0.325026
  177   94 :    0.297945
  179   96 :    0.292748
  146    5 :    0.274958
  140    5 :    0.264717
  177   91 :    0.260109
  142    5 :    0.259930
  164   83 :    0.257746
  143   95 :    0.246539
  179   94 :    0.245085
   13   86 :    0.243432
  179   98 :    0.223204
  145   12 :    0.219405
  176   94 :    0.217562
   13   85 :    0.216464
  176   98 :    0.216032
  143   12 :    0.215124
  177   92 :    0.212468
  164   84 :    0.208765
  139   97 :    0.205876
  143    6 :    0.205802
  146   11 :    0.200363
  142    9 :    0.190814
  144    6 :    0.186801
  133   11 :    0.176885
  179   97 :    0.175840
  142    6 :    0.175255
  179  101 :    0.174500
  143   16 :    0.172039
  142   12 :    0.170438
  134    5 :    0.170202
  146   10 :    0.158758
  135    7 :    0.153379
  158   11 :    0.153164
  179   99 :    0.153081
  147   82 :    0.151789
   13   89 :    0.150401
  155   87 :    0.148136
  134    7 :    0.147953
  145    5 :    0.147282
  137   11 :    0.146964
  156   11 :    0.145651
  177   98 :    0.143295
  176   93 :    0.142871
  162   86 :    0.141238
  147    6 :    0.139928
  145   89 :    0.130635
  147   89 :    0.129028
  147    9 :    0.123664
  147   14 :    0.121007
  143    8 :    0.119776
  145    7 :    0.119224
   13   90 :    0.118259
  139   95 :    0.113940
  152   87 :    0.110742
  148   89 :    0.109963
  151    9 :    0.109440
  151   80 :    0.108332
  162   85 :    0.105244
  153  197 :    0.104776
  143   92 :    0.104571
  177  190 :    0.104221
  146   90 :    0.103359
  143   14 :    0.103293
  142    7 :    0.103068
  138   11 :    0.102875
  133   92 :    0.102192
  142   11 :    0.102068
  143    9 :    0.101758
  146   89 :    0.098858
  147   79 :    0.098012
  151   87 :    0.097860
  178   98 :    0.096952
  140   10 :    0.096174
  148   85 :    0.093824
  145   11 :    0.092741
  176  101 :    0.091006
  155   88 :    0.090670
  133    5 :    0.086944
  178   96 :    0.085755
  176   92 :    0.084331
  158   86 :    0.083982
  143    7 :    0.083841
  146   16 :    0.083826
  145    6 :    0.082280
  145   82 :    0.082077
  139   96 :    0.081911
  133   94 :    0.081274
  176   97 :    0.080987
  152   80 :    0.079436
  143   15 :    0.079168
  144   12 :    0.079126
  139   91 :    0.078737
  139  100 :    0.078297
  138  190 :    0.076099
  151   82 :    0.075865
  176   91 :    0.075766
  158   85 :    0.074638
  160   86 :    0.071892
  133  190 :    0.071478
  159    7 :    0.071212
  145   14 :    0.069380
  142   16 :    0.066986
  145    9 :    0.066290
  141   11 :    0.063629
  149   85 :    0.062965
  145   90 :    0.062149
  162   83 :    0.060457
  177   97 :    0.060348
  155   83 :    0.060041
  149   83 :    0.059593
  133    7 :    0.058744
  142   95 :    0.057922
  155   80 :    0.056874
  153   80 :    0.056758
  153   78 :    0.055983
  153    9 :    0.054901
  176   99 :    0.054145
  145   16 :    0.053410
  142   14 :    0.053242
  179   92 :    0.051296
  147   90 :    0.051254
  161   86 :    0.050799
  162   84 :    0.050253
  147   80 :    0.050176
  133   97 :    0.049744
  151   83 :    0.049732
  152    9 :    0.049522
  149   89 :    0.048064
  142    8 :    0.047335
  177   21 :    0.047145
  164   89 :    0.046821
  149   87 :    0.046677
  152   88 :    0.045850
  179   93 :    0.045590
  145   85 :    0.045520
  133   95 :    0.045073
  140  180 :    0.044822
  135    5 :    0.043770
   13   11 :    0.043761
  153   87 :    0.043685
  158    7 :    0.043429
  146   82 :    0.043254
  176  102 :    0.042899
  146   12 :    0.041454
  146   15 :    0.041358
  143   11 :    0.041246
  144    8 :    0.041142
  140  190 :    0.040861
  158   89 :    0.040756
  139    5 :    0.039920
  178  102 :    0.039372
  160   85 :    0.038954
  151   89 :    0.038578
  139   99 :    0.038506
  147   77 :    0.038095
  148   82 :    0.037295
  159   10 :    0.036860
  146   14 :    0.036799
  145   15 :    0.036731
  136    7 :    0.036708
  142   92 :    0.036410
  152   83 :    0.036068
  178   93 :    0.035930
  152   78 :    0.035884
  177  101 :    0.035251
  156    7 :    0.035234
  178  101 :    0.034211
  147   15 :    0.034000
  149   82 :    0.033885
  133   91 :    0.033559
  176  190 :    0.033439
  151   85 :    0.033275
  149   80 :    0.033132
  147   85 :    0.032548
  179  102 :    0.032394
  171  190 :    0.032279
  145   79 :    0.031505
  148   90 :    0.031341
   13   10 :    0.031186
  151   78 :    0.031174
  143   94 :    0.031087
  137  190 :    0.030079
  142   15 :    0.030029
   13    7 :    0.029761
  148   83 :    0.029183
  177  102 :    0.029120
  145   10 :    0.028903
  146   85 :    0.028700
  153   81 :    0.028306
  143  100 :    0.028036
   13   83 :    0.027739
  179   91 :    0.027078
  152  197 :    0.026795
  158   90 :    0.026169
  148   86 :    0.026141
  179  104 :    0.025338
  140  182 :    0.025272
  177   95 :    0.025183
  177   99 :    0.025037
  164   87 :    0.024454
  134   92 :    0.024186
  153   88 :    0.024096
  133   96 :    0.024088
  139   93 :    0.024074
  151    6 :    0.023943
  179  100 :    0.023822
  156   85 :    0.023751
  178   94 :    0.023737
  151   12 :    0.023222
  163   86 :    0.023220
  134   95 :    0.023051
  152   82 :    0.022851
  158   10 :    0.022592
  143    2 :    0.022544
  139  190 :    0.022403
  138    7 :    0.022217
  179  103 :    0.022125
  144  100 :    0.021848
  140   16 :    0.021670
  147   78 :    0.021555
  134   16 :    0.021458
  147   16 :    0.021340
  133  100 :    0.021212
  177   34 :    0.021184
  177   36 :    0.021068
  147    5 :    0.020859
  143   97 :    0.020703
  150   83 :    0.020417
  155   84 :    0.019951
  148   11 :    0.019823
  145   80 :    0.019729
  134  190 :    0.019028
  156   89 :    0.018340
  156   86 :    0.017902
  147    4 :    0.017651
  146   79 :    0.017136
  161   85 :    0.017135
  151   88 :    0.017068
  139   98 :    0.016719
   13   82 :    0.016669
  142  100 :    0.016624
  165   86 :    0.016484
  155   78 :    0.016441
  149   86 :    0.016422
  165   85 :    0.016362
  143   91 :    0.016180
  138   94 :    0.016041
  137    7 :    0.015945
  139   11 :    0.015858
  154    9 :    0.015370
  138   92 :    0.015298
  147   87 :    0.015167
  149   84 :    0.014989
  165   83 :    0.014947
  148    7 :    0.014899
  144   95 :    0.014868
  139    7 :    0.014593
  171   96 :    0.013969
  142   94 :    0.013930
  163   84 :    0.013706
  153   82 :    0.013569
  162   89 :    0.013496
  153    6 :    0.013486
  147    7 :    0.013429
  149    9 :    0.013427
  144   14 :    0.013399
  148   80 :    0.013375
  165   84 :    0.013242
  151  197 :    0.013214
  177  182 :    0.013207
  152   81 :    0.013128
  139  101 :    0.012997
  153   77 :    0.012916
  138    5 :    0.012903
  134   94 :    0.012701
  133   16 :    0.012538
  150   85 :    0.012353
  158   83 :    0.012324
  142   97 :    0.012263
  151   77 :    0.012260
  153  193 :    0.012186
  147   83 :    0.012008
  148   87 :    0.011960
  135   10 :    0.011922
  155   82 :    0.011907
  163   85 :    0.011892
  171   94 :    0.011741
  145   83 :    0.011688
  138  182 :    0.011655
  178   91 :    0.011597
  176  104 :    0.011564
  155   85 :    0.011502
  152   85 :    0.011206
  145   86 :    0.011163
  178   99 :    0.011103
  176   21 :    0.011003
  152    6 :    0.010627
  133  182 :    0.010622
  139   16 :    0.010579
  164   90 :    0.010573
  146    6 :    0.010569
  147  197 :    0.010553
  133   99 :    0.010504
  139   21 :    0.010469
  150   87 :    0.010156
  160   83 :    0.010028
  156   90 :    0.010009
  136  190 :    0.009886
  144   97 :    0.009745
  176   95 :    0.009669
  149   90 :    0.009553
  176  100 :    0.009460
  138   96 :    0.009430
  145   77 :    0.009429
  146   86 :    0.009412
  160   89 :    0.009240
  163   83 :    0.009047
  150   84 :    0.008964
  138   91 :    0.008860
  178   97 :    0.008785
  151   79 :    0.008770
  147    8 :    0.008739
  152   89 :    0.008676
  152   77 :    0.008522
  153   83 :    0.008517
  149   88 :    0.008467
  134   97 :    0.008391
  145   87 :    0.008358
  144   92 :    0.008338
  173   11 :    0.008325
  164   82 :    0.008307
  152   84 :    0.008299
  134    6 :    0.008295
  135  190 :    0.008150
  159   86 :    0.008110
  144    5 :    0.007960
  145   95 :    0.007712
  138   97 :    0.007702
  153   12 :    0.007644
  142   10 :    0.007582
  147   22 :    0.007568
  156   83 :    0.007508
  178   92 :    0.007410
  177  100 :    0.007379
  177    5 :    0.007356
  170   11 :    0.007296
  156    5 :    0.007261
   13   84 :    0.007183
  137  182 :    0.007151
  178  104 :    0.007141
  141    7 :    0.007111
  134   10 :    0.006987
  133   93 :    0.006963
  145    8 :    0.006897
  179   95 :    0.006819
  134  182 :    0.006686
  171   92 :    0.006667
  157   11 :    0.006664
  148   12 :    0.006634
  151   84 :    0.006580
  149    6 :    0.006533
  155   81 :    0.006518
  147   20 :    0.006401
  135   16 :    0.006295
  135  180 :    0.006282
  152   12 :    0.006258
  136    5 :    0.006193
  134  100 :    0.006148
  145    4 :    0.006080
  134   91 :    0.006053
  134  180 :    0.006041
  133   21 :    0.006039
  176   36 :    0.005930
  164   80 :    0.005875
  139  103 :    0.005873
  143   17 :    0.005829
  146   80 :    0.005828
  177   17 :    0.005811
  176  103 :    0.005775
  143   10 :    0.005760
  147  191 :    0.005757
  156   10 :    0.005720
  159   90 :    0.005714
  133  180 :    0.005669
  160   84 :    0.005650
  162   87 :    0.005646
  145   78 :    0.005611
  144   94 :    0.005596
  155   89 :    0.005567
  171   98 :    0.005553
  171   91 :    0.005534
  146  109 :    0.005515
  134    9 :    0.005511
  144   16 :    0.005483
  149   12 :    0.005433
  148    9 :    0.005412
  148    5 :    0.005399
  146  180 :    0.005364
  147   86 :    0.005338
  149   78 :    0.005319
  139    6 :    0.005238
  148    6 :    0.005210
  159   85 :    0.005209
  176   34 :    0.005136
  139    8 :    0.005073
  143   21 :    0.004980
  135  182 :    0.004968
  176  182 :    0.004955
  136  182 :    0.004926
  151   81 :    0.004913
  158   82 :    0.004908
  133   98 :    0.004900
  142   91 :    0.004892
  138   95 :    0.004884
  156   82 :    0.004848
  172   11 :    0.004832
  146   83 :    0.004788
   13   87 :    0.004743
  142    2 :    0.004723
  147  193 :    0.004634
  159    5 :    0.004603
  146    1 :    0.004543
  171   97 :    0.004533
  159   89 :    0.004512
  177    7 :    0.004504
  143    3 :    0.004438
  164   88 :    0.004389
  151   90 :    0.004382
  177  184 :    0.004358
  160   90 :    0.004356
  160   11 :    0.004340
  177  189 :    0.004334
  134   12 :    0.004296
  148   84 :    0.004295
  171   11 :    0.004257
  157   85 :    0.004231
  146   95 :    0.004223
  138  180 :    0.004206
  139  182 :    0.004205
  150   89 :    0.004118
  152  193 :    0.004109
  146    4 :    0.004107
  136  180 :    0.004071
  159  180 :    0.004070
  158    5 :    0.004028
  146  106 :    0.003990
  144    7 :    0.003950
  158   84 :    0.003911
  153  191 :    0.003908
  140  181 :    0.003889
  161   89 :    0.003874
   13   80 :    0.003833
  133    6 :    0.003783
  154   87 :    0.003767
  137    5 :    0.003704
  178  190 :    0.003661
  142   89 :    0.003658
  162   90 :    0.003657
  153   79 :    0.003648
  171  182 :    0.003634
  157   86 :    0.003602
  144  191 :    0.003562
  147   10 :    0.003559
  143  190 :    0.003534
  152   79 :    0.003534
  161   83 :    0.003526
  133  101 :    0.003513
  150   86 :    0.003511
  147   11 :    0.003454
  134   14 :    0.003445
  177  104 :    0.003412
  149   79 :    0.003406
  151   86 :    0.003390
  143  180 :    0.003375
  148   79 :    0.003368
  177   11 :    0.003353
  166   86 :    0.003331
  142   82 :    0.003318
  168   11 :    0.003292
  143   96 :    0.003259
  143  191 :    0.003237
  146   77 :    0.003230
  137  180 :    0.003177
  170  190 :    0.003170
  143    1 :    0.003162
  147   95 :    0.003152
  139   17 :    0.003152
  153   89 :    0.003144
   13    5 :    0.003127
  146    9 :    0.003123
  150   80 :    0.003121
  139    2 :    0.003117
  140   95 :    0.003023
  143  123 :    0.003002
  177   16 :    0.003001
  144   11 :    0.002914
  171   93 :    0.002910
  151   14 :    0.002890
  165   89 :    0.002885
  138   98 :    0.002882
  145   92 :    0.002842
  142  190 :    0.002838
  144   15 :    0.002826
  154  197 :    0.002801
  138   93 :    0.002781
  140   92 :    0.002737
  178   36 :    0.002729
  154    6 :    0.002728
  134   15 :    0.002711
  138   99 :    0.002663
  153   85 :    0.002653
  143    4 :    0.002652
  161   90 :    0.002540
  142  180 :    0.002531
  142  191 :    0.002523
  148   14 :    0.002503
  155   77 :    0.002494
  143  182 :    0.002460
  153   22 :    0.002458
  161   84 :    0.002448
  165   87 :    0.002429
  177  180 :    0.002408
  142   90 :    0.002379
  153  196 :    0.002377
  140   90 :    0.002369
  154   80 :    0.002364
  171  101 :    0.002350
  147    3 :    0.002347
  149   77 :    0.002344
  146   87 :    0.002321
  138  100 :    0.002305
  179   21 :    0.002280
  166   11 :    0.002276
  147   81 :    0.002240
  136   10 :    0.002212
  171   99 :    0.002208
  150   82 :    0.002208
  150   88 :    0.002193
  133   17 :    0.002190
  176    5 :    0.002178
  135   89 :    0.002150
  134    8 :    0.002133
  134   96 :    0.002128
  157   89 :    0.002119
  154   88 :    0.002117
  138   21 :    0.002115
  138   16 :    0.002114
  151  193 :    0.002101
  139    9 :    0.002099
  157    7 :    0.002072
  148   10 :    0.002053
  135   95 :    0.002026
  176   11 :    0.002026
  133    2 :    0.002004
  135   92 :    0.002000
  162   82 :    0.001986
  156   84 :    0.001962
  148   16 :    0.001925
  146    2 :    0.001911
  177  103 :    0.001873
  143  120 :    0.001858
  176    7 :    0.001855
  142  182 :    0.001852
  145  197 :    0.001845
  145   22 :    0.001821
  148   78 :    0.001820
  145  191 :    0.001815
  157   83 :    0.001810
  135   90 :    0.001805
  178   21 :    0.001782
  139  180 :    0.001781
  145   20 :    0.001772
  171    7 :    0.001767
  158   87 :    0.001747
  133    8 :    0.001724
  140   15 :    0.001719
  133    9 :    0.001719
  140   89 :    0.001703
  134   21 :    0.001679
  156   87 :    0.001668
  146  108 :    0.001656
  177    2 :    0.001643
  166   85 :    0.001642
  133  103 :    0.001638
  176  189 :    0.001622
  160    7 :    0.001615
  154   83 :    0.001615
  138  101 :    0.001610
  138  184 :    0.001603
   13   79 :    0.001590
  156   16 :    0.001584
  147   88 :    0.001581
  144  193 :    0.001579
  146  182 :    0.001577
  146   92 :    0.001570
  140  184 :    0.001567
  142   17 :    0.001558
  139  102 :    0.001555
  134    2 :    0.001542
  145  180 :    0.001535
  135   85 :    0.001530
  177   28 :    0.001530
  146  114 :    0.001498
  142    4 :    0.001493
  176  184 :    0.001486
  178   34 :    0.001485
  145  109 :    0.001484
  139   34 :    0.001479
  149    7 :    0.001464
  153   84 :    0.001458
  152  191 :    0.001445
  155   86 :    0.001439
  149   14 :    0.001435
  143   99 :    0.001412
  146   78 :    0.001408
   13  114 :    0.001402
  145    2 :    0.001383
  156   80 :    0.001381
  142   21 :    0.001375
  146  111 :    0.001372
  145    1 :    0.001366
  148   77 :    0.001362
  159  182 :    0.001359
  133   10 :    0.001337
  145  106 :    0.001328
  142   79 :    0.001322
  179  190 :    0.001318
  144  197 :    0.001317
  143   82 :    0.001308
  155  197 :    0.001306
  143   93 :    0.001301
  158  180 :    0.001294
  134   99 :    0.001286
  145  193 :    0.001283
  142   96 :    0.001277
  143   89 :    0.001269
  135    6 :    0.001266
  144   82 :    0.001262
  145   84 :    0.001261
  142    3 :    0.001244
  178  103 :    0.001232
  162   80 :    0.001229
  137   92 :    0.001221
  152   86 :    0.001218
  176   17 :    0.001202
  161   11 :    0.001193
  170  182 :    0.001177
  135   86 :    0.001173
  142   85 :    0.001170
  148   88 :    0.001151
  158   80 :    0.001149
  154   78 :    0.001142
  140   91 :    0.001140
  140   14 :    0.001132
  139   14 :    0.001131
  133   14 :    0.001126
  163   89 :    0.001116
  134   17 :    0.001096
  170    7 :    0.001096
  149   11 :    0.001096
  139   12 :    0.001088
  173    7 :    0.001080
  147   84 :    0.001080
  142    1 :    0.001070
  137   94 :    0.001070
  142   99 :    0.001068
  134   89 :    0.001064
  142   77 :    0.001064
  139  104 :    0.001064
  142  193 :    0.001060
  140    1 :    0.001059
   13   16 :    0.001058
  144   99 :    0.001055
  144   89 :    0.001047
  143   90 :    0.001024
  133   12 :    0.001020
  171   95 :    0.001018
  153   14 :    0.001017
  145    3 :    0.001000
  142   80 :    0.000993
  160   82 :    0.000991
  155   79 :    0.000991
  153   71 :    0.000991
  153  200 :    0.000989
  146    8 :    0.000984
  152   22 :    0.000977
  160   87 :    0.000967
  154  193 :    0.000964
  147  106 :    0.000963
  178  100 :    0.000956
  154   82 :    0.000943
  146  181 :    0.000937
  157   90 :    0.000928
  149   81 :    0.000923
  162   88 :    0.000920
  133   34 :    0.000918
  133  184 :    0.000913
  151  191 :    0.000906
  177  125 :    0.000904
  147  111 :    0.000904
  158   16 :    0.000904
  143  193 :    0.000904
  167   11 :    0.000900
  169   86 :    0.000888
  135   94 :    0.000886
  133   15 :    0.000884
  152   90 :    0.000875
  156   12 :    0.000868
  156    6 :    0.000863
  147   92 :    0.000860
  157   84 :    0.000853
  145  100 :    0.000853
  177  128 :    0.000852
  176   16 :    0.000846
  178  182 :    0.000845
  147  108 :    0.000842
  152   14 :    0.000839
  137  184 :    0.000828
  134   90 :    0.000823
  178   95 :    0.000822
  159   16 :    0.000819
  151   22 :    0.000818
  136   16 :    0.000811
  149  197 :    0.000807
  140   85 :    0.000806
  156  180 :    0.000800
  146   20 :    0.000799
  135   12 :    0.000786
  140   17 :    0.000779
  142  197 :    0.000773
  154   12 :    0.000770
  176  180 :    0.000769
  173  182 :    0.000767
  167   86 :    0.000766
  145   88 :    0.000762
  171  102 :    0.000757
  135   14 :    0.000753
  159  181 :    0.000751
  144   91 :    0.000748
  139  128 :    0.000748
  139   15 :    0.000740
  179   36 :    0.000740
  172    7 :    0.000740
  153   67 :    0.000739
  141  180 :    0.000738
  163   87 :    0.000736
  143   20 :    0.000735
  147  109 :    0.000735
  171   21 :    0.000734
  168    7 :    0.000733
  155    9 :    0.000732
  145  108 :    0.000730
  142  123 :    0.000729
  171    5 :    0.000722
  173  190 :    0.000720
  146  190 :    0.000711
  159   83 :    0.000709
  143   79 :    0.000706
  140    2 :    0.000703
  145  111 :    0.000699
  161    7 :    0.000693
  172  190 :    0.000691
  140   21 :    0.000691
  179   34 :    0.000690
  171  100 :    0.000689
  145  114 :    0.000685
  141  190 :    0.000683
  168   86 :    0.000682
  141  182 :    0.000680
  147   71 :    0.000679
  143   19 :    0.000678
  165   90 :    0.000675
  174   11 :    0.000662
  146   17 :    0.000662
  140   94 :    0.000657
  146  105 :    0.000654
  140   86 :    0.000652
  143  192 :    0.000644
  147  114 :    0.000640
  145  182 :    0.000638
  139   36 :    0.000635
  154   85 :    0.000633
  171  184 :    0.000630
   13  109 :    0.000624
   13  180 :    0.000622
  143   77 :    0.000621
  145   94 :    0.000612
  143   18 :    0.000610
  178  189 :    0.000609
  149    5 :    0.000606
  137   91 :    0.000599
  146   22 :    0.000597
  140    6 :    0.000595
  146   18 :    0.000595
  140   12 :    0.000594
  135    9 :    0.000592
   13  111 :    0.000586
  150   90 :    0.000586
  166    7 :    0.000578
  134   93 :    0.000570
  141    5 :    0.000553
  156   14 :    0.000551
  156    9 :    0.000550
  145   81 :    0.000548
  166   83 :    0.000546
  154   81 :    0.000541
  137   97 :    0.000538
  177   33 :    0.000535
  135   97 :    0.000532
  179  128 :    0.000530
  139  125 :    0.000527
  142   20 :    0.000527
  143  122 :    0.000526
  165   82 :    0.000524
  154   84 :    0.000522
  159   82 :    0.000518
  135   82 :    0.000517
  138   17 :    0.000517
  146   84 :    0.000513
  147  100 :    0.000513
  172  182 :    0.000509
  138   34 :    0.000507
  138  189 :    0.000507
  147   72 :    0.000503
  135   91 :    0.000500
  157   82 :    0.000497
  136   92 :    0.000490
  137   96 :    0.000490
  144   80 :    0.000490
  160   10 :    0.000485
  147  192 :    0.000480
  154   89 :    0.000478
  145   91 :    0.000478
  140  109 :    0.000477
  135   15 :    0.000476
  134   82 :    0.000476
  152  196 :    0.000475
  144   77 :    0.000469
  143   33 :    0.000468
  142   78 :    0.000468
  150    9 :    0.000468
  159  190 :    0.000467
  147    2 :    0.000467
  155   90 :    0.000463
  166   84 :    0.000461
  143  119 :    0.000457
  176  128 :    0.000457
  144   90 :    0.000454
  133  102 :    0.000453
  137   16 :    0.000452
  147    1 :    0.000452
  177  127 :    0.000450
  137   95 :    0.000447
  171  180 :    0.000446
  153   20 :    0.000445
  165   88 :    0.000443
  141   10 :    0.000442
  135  181 :    0.000441
  144   96 :    0.000435
  165   80 :    0.000429
  142   83 :    0.000428
  145  190 :    0.000428
  145   97 :    0.000427
  155    6 :    0.000426
  157   87 :    0.000418
  144  192 :    0.000417
  179    5 :    0.000413
  178  184 :    0.000411
  138  103 :    0.000410
  137   10 :    0.000407
  146    3 :    0.000406
  145   17 :    0.000406
  154  191 :    0.000406
  148   95 :    0.000404
  166   89 :    0.000397
  173  180 :    0.000395
  134   85 :    0.000392
  135  100 :    0.000390
  144    3 :    0.000389
  147   19 :    0.000388
  144  103 :    0.000385
  142   87 :    0.000383
  158  182 :    0.000383
  142   86 :    0.000383
  142  120 :    0.000381
  167   85 :    0.000380
  134  181 :    0.000377
  143   34 :    0.000368
  157    5 :    0.000367
  136  184 :    0.000365
  140  183 :    0.000361
  148   15 :    0.000361
   13   88 :    0.000360
  133   36 :    0.000358
  143   98 :    0.000358
  176  125 :    0.000357
  140  186 :    0.000356
  134    1 :    0.000356
  144    2 :    0.000353
  156  182 :    0.000348
  140   82 :    0.000347
  154   77 :    0.000347
  161   82 :    0.000347
  134   98 :    0.000346
  164   78 :    0.000343
  149  193 :    0.000342
  144  123 :    0.000341
  179  182 :    0.000341
  143  197 :    0.000340
  150   78 :    0.000339
  143  128 :    0.000338
  142   22 :    0.000338
  143  109 :    0.000337
  149   16 :    0.000337
  161   10 :    0.000334
  146   91 :    0.000330
   13   77 :    0.000330
  142  192 :    0.000329
  155  193 :    0.000328
  139  184 :    0.000326
  143  125 :    0.000323
  163   90 :    0.000322
  143  106 :    0.000321
  138   10 :    0.000321
  177   27 :    0.000320
  144   79 :    0.000318
  138  102 :    0.000317
   13   78 :    0.000317
  136   95 :    0.000312
  160   80 :    0.000311
  176   28 :    0.000311
  133  181 :    0.000310
  134  184 :    0.000309
  142   93 :    0.000308
   13   14 :    0.000308
  153   90 :    0.000307
  139  123 :    0.000302
  169   85 :    0.000295
  144   85 :    0.000295
  156   79 :    0.000295
  171  189 :    0.000295
  162   11 :    0.000293
  144    4 :    0.000291
  155   12 :    0.000291
  171   36 :    0.000291
  179  125 :    0.000290
  134  101 :    0.000290
  177   29 :    0.000290
  179   17 :    0.000287
  143   22 :    0.000286
  161   87 :    0.000284
  179    7 :    0.000281
   13  106 :    0.000281
  138   36 :    0.000281
  158   79 :    0.000278
  136  181 :    0.000276
  171   34 :    0.000275
  146  191 :    0.000275
  144   78 :    0.000274
  136   94 :    0.000274
  158  114 :    0.000271
  176    2 :    0.000270
  153  192 :    0.000268
  143  103 :    0.000268
  143  101 :    0.000267
  156   95 :    0.000266
  135   83 :    0.000266
  133  104 :    0.000264
  152   71 :    0.000262
  177  185 :    0.000261
  139  120 :    0.000260
  142  109 :    0.000260
  166   90 :    0.000258
  143  181 :    0.000257
  135  184 :    0.000253
  170  180 :    0.000252
  159   84 :    0.000251
  139  122 :    0.000251
  177  122 :    0.000251
  177  131 :    0.000250
  145  105 :    0.000248
  144   10 :    0.000248
  147  105 :    0.000246
  149  191 :    0.000245
  142  103 :    0.000244
  134  103 :    0.000243
  147  196 :    0.000240
  140  185 :    0.000240
  147  113 :    0.000239
  177   35 :    0.000233
  156  190 :    0.000233
  168   85 :    0.000233
  153   86 :    0.000231
  179   11 :    0.000228
  157   80 :    0.000226
  149   22 :    0.000226
  143   80 :    0.000224
  159  109 :    0.000221
   13   12 :    0.000221
  138  181 :    0.000219
  146   21 :    0.000219
  158  109 :    0.000219
  140   97 :    0.000218
  155   22 :    0.000216
  179   16 :    0.000216
  153    8 :    0.000212
  139   10 :    0.000210
  172  180 :    0.000206
  171  104 :    0.000204
  158  181 :    0.000203
  142  106 :    0.000203
  145   18 :    0.000203
  151    8 :    0.000203
  167    7 :    0.000202
  136   86 :    0.000201
  147  123 :    0.000196
  150    6 :    0.000196
  143   24 :    0.000194
  152   67 :    0.000193
  146   94 :    0.000193
  164   79 :    0.000192
  146   23 :    0.000192
  147  110 :    0.000191
  137  181 :    0.000190
  162    7 :    0.000188
  143   85 :    0.000188
   13  108 :    0.000188
  146  186 :    0.000188
  146  110 :    0.000188
  145  181 :    0.000187
  175   11 :    0.000187
  141   86 :    0.000184
  144   87 :    0.000183
  171  103 :    0.000181
  144   20 :    0.000180
  151    7 :    0.000180
  145   21 :    0.000179
  142  181 :    0.000179
  176  127 :    0.000179
  137  100 :    0.000173
  136   85 :    0.000173
  151   20 :    0.000172
  136   90 :    0.000171
  139   33 :    0.000171
  142   19 :    0.000171
  138    2 :    0.000171
  134   86 :    0.000170
  138    6 :    0.000170
  135   21 :    0.000169
  142   18 :    0.000169
  145   19 :    0.000169
  152   20 :    0.000167
  136   89 :    0.000166
  136   91 :    0.000165
  156   88 :    0.000165
  143  105 :    0.000165
  147  180 :    0.000164
  146   88 :    0.000164
  146  113 :    0.000164
  134   34 :    0.000164
  143   46 :    0.000163
  177  181 :    0.000161
  146  100 :    0.000160
  137  189 :    0.000160
   13   15 :    0.000160
  147   67 :    0.000160
  145  123 :    0.000159
  170  184 :    0.000159
  137   21 :    0.000158
  136   97 :    0.000157
  163   82 :    0.000157
  147   94 :    0.000156
  153  198 :    0.000156
  147   97 :    0.000155
  142  101 :    0.000153
  158   14 :    0.000152
  152    8 :    0.000152
  142   98 :    0.000152
  133    1 :    0.000151
  156   92 :    0.000151
  178   17 :    0.000150
  140  100 :    0.000150
  173  184 :    0.000149
  145  192 :    0.000149
  163   88 :    0.000147
  144   22 :    0.000147
   13  181 :    0.000146
  156   15 :    0.000146
  140  106 :    0.000145
  149    8 :    0.000145
  176  131 :    0.000144
  169   84 :    0.000144
  157   10 :    0.000143
  143   78 :    0.000143
  156   78 :    0.000142
  135   17 :    0.000141
  151   16 :    0.000138
  146  193 :    0.000137
  167   83 :    0.000136
  148   81 :    0.000135
  144   83 :    0.000135
  143  195 :    0.000135
  140   96 :    0.000134
  133   33 :    0.000134
  135   96 :    0.000134
  158   88 :    0.000132
  148   92 :    0.000132
  179    8 :    0.000131
  147   57 :    0.000130
  137   98 :    0.000129
  133  189 :    0.000128
  158   12 :    0.000127
  149   10 :    0.000127
  159  186 :    0.000126
  167   84 :    0.000126
  144  101 :    0.000125
  144   17 :    0.000124
  138  104 :    0.000124
  140    9 :    0.000123
  144  180 :    0.000123
  156   77 :    0.000122
   13  182 :    0.000120
  137   99 :    0.000120
  133  128 :    0.000119
  144  120 :    0.000119
  135    2 :    0.000119
  148  180 :    0.000118
  144   21 :    0.000117
  145   72 :    0.000116
  163   80 :    0.000116
  158  190 :    0.000115
  143   23 :    0.000114
  177    8 :    0.000113
  169   83 :    0.000112
  164    7 :    0.000111
  152  200 :    0.000111
  149   95 :    0.000110
  145  113 :    0.000110
  142   33 :    0.000110
  141   85 :    0.000108
  140   18 :    0.000107
  148    8 :    0.000106
  143  184 :    0.000105
  146   19 :    0.000105
  179  127 :    0.000104
  146   81 :    0.000104
  145   71 :    0.000104
  151    5 :    0.000102
  154   79 :    0.000102
  172  184 :    0.000101
  157    6 :    0.000100
  164  114 :    0.000100
  178    7 :    0.000100
  146  197 :    0.000100
  159  114 :    0.000099
  153    4 :    0.000098
  179    6 :    0.000098
  147   18 :    0.000098
  151   15 :    0.000097
  140   33 :    0.000097
  179  131 :    0.000097
  140   34 :    0.000097
  159   87 :    0.000097
  155  191 :    0.000096
  161   80 :    0.000096
  143   72 :    0.000095
  157    9 :    0.000095
  135    1 :    0.000095
  145  110 :    0.000095
  146   33 :    0.000095
  149   15 :    0.000095
  151    4 :    0.000095
  164   11 :    0.000094
  149  100 :    0.000094
  138  185 :    0.000094
  171   16 :    0.000094
  139   28 :    0.000094
  154   86 :    0.000094
  135   80 :    0.000094
  178   28 :    0.000093
  154   14 :    0.000093
  164   77 :    0.000093
  174    7 :    0.000093
  147   17 :    0.000092
  154  196 :    0.000092
  133  125 :    0.000092
  177  120 :    0.000092
  158  111 :    0.000092
  148  100 :    0.000092
  178   11 :    0.000092
  142   34 :    0.000091
  139    1 :    0.000090
  165   11 :    0.000090
  144  190 :    0.000088
  160   88 :    0.000088
  137   93 :    0.000087
  148  114 :    0.000087
  159  184 :    0.000087
  139  127 :    0.000086
  178    5 :    0.000086
  133  123 :    0.000086
  136  100 :    0.000085
  134  191 :    0.000085
  160    5 :    0.000084
  167   89 :    0.000082
  146   97 :    0.000082
  148   22 :    0.000082
  143   57 :    0.000080
  144  182 :    0.000079
  153   63 :    0.000079
  178  128 :    0.000079
  147   91 :    0.000079
  139  181 :    0.000079
  142  122 :    0.000078
  168   10 :    0.000078
  169   11 :    0.000078
  148  191 :    0.000078
   13  113 :    0.000077
  179  180 :    0.000077
  159   80 :    0.000076
  140   83 :    0.000075
  158  106 :    0.000075
  179    2 :    0.000074
   13    6 :    0.000074
  134   80 :    0.000074
  177    6 :    0.000074
  152  192 :    0.000074
  179  184 :    0.000072
  134  109 :    0.000072
  135   87 :    0.000072
  158   78 :    0.000071
  148  197 :    0.000071
  168   89 :    0.000071
  168   90 :    0.000070
  158   15 :    0.000070
  134   33 :    0.000070
  144   98 :    0.000070
  147  120 :    0.000070
  151   71 :    0.000070
  143  108 :    0.000070
  141   90 :    0.000069
  142  119 :    0.000069
  176   33 :    0.000068
  158   77 :    0.000068
  134   83 :    0.000067
  178  180 :    0.000067
  133  120 :    0.000067
  151  196 :    0.000067
  143   36 :    0.000066
  171   17 :    0.000066
  157   12 :    0.000066
  145  120 :    0.000066
  135  109 :    0.000066
  146   46 :    0.000065
  137  101 :    0.000065
  134  123 :    0.000065
  178  131 :    0.000065
  160  180 :    0.000065
  141   89 :    0.000065
  142  184 :    0.000065
  158    6 :    0.000064
  150   12 :    0.000064
  133   28 :    0.000064
  176  122 :    0.000063
  142  128 :    0.000062
  141  184 :    0.000062
  136   96 :    0.000062
  176  185 :    0.000062
  178  125 :    0.000062
  149   20 :    0.000062
  156  109 :    0.000061
  150   77 :    0.000061
  154   22 :    0.000060
  168  180 :    0.000060
  147   63 :    0.000060
  148    4 :    0.000059
  159  106 :    0.000059
  135   84 :    0.000059
  147  117 :    0.000059
  141  181 :    0.000059
  157   16 :    0.000059
  140  189 :    0.000059
  156  181 :    0.000058
  143  124 :    0.000058
  176    8 :    0.000058
  142  105 :    0.000058
  133   90 :    0.000057
  148  193 :    0.000057
  146  123 :    0.000057
  145   23 :    0.000057
  155   14 :    0.000057
  157   88 :    0.000056
  177  123 :    0.000056
  144  196 :    0.000056
  155   67 :    0.000056
  142  108 :    0.000056
  146  184 :    0.000055
  135    8 :    0.000055
  156  100 :    0.000055
  177  129 :    0.000055
  177  183 :    0.000054
  133  185 :    0.000054
  176   35 :    0.000053
  155   71 :    0.000053
  133  122 :    0.000053
  133   89 :    0.000052
  178  127 :    0.000052
  148  109 :    0.000052
  147  115 :    0.000052
  142   81 :    0.000052
  137  185 :    0.000051
  162   78 :    0.000051
   13    1 :    0.000051
  151  100 :    0.000051
  175  190 :    0.000051
  136    6 :    0.000050
  153  194 :    0.000050
  145   96 :    0.000050
  154   90 :    0.000050
  146   72 :    0.000050
  156  114 :    0.000050
  139  191 :    0.000050
  144   86 :    0.000050
  154    8 :    0.000049
  167   90 :    0.000049
  138    9 :    0.000048
  165    7 :    0.000048
  148  111 :    0.000048
  147   64 :    0.000048
  175  182 :    0.000048
  176   29 :    0.000048
  135   99 :    0.000047
  159  183 :    0.000047
  147   23 :    0.000047
  161  114 :    0.000047
  134   79 :    0.000047
  176    6 :    0.000046
  142  125 :    0.000046
  166   10 :    0.000045
  139  189 :    0.000045
  149    4 :    0.000045
  137   17 :    0.000044
  147  112 :    0.000044
  142   84 :    0.000044
  134   18 :    0.000044
  155  196 :    0.000044
  138    8 :    0.000044
  144   81 :    0.000044
  136   21 :    0.000044
  179  122 :    0.000043
  177   15 :    0.000043
  144   19 :    0.000043
  157  180 :    0.000043
  150   81 :    0.000043
  137   34 :    0.000042
  148   20 :    0.000042
  159   15 :    0.000042
  152    4 :    0.000042
  144   93 :    0.000041
  138   14 :    0.000041
  145  196 :    0.000041
   13  117 :    0.000041
  140   93 :    0.000040
  170    5 :    0.000040
  142   72 :    0.000040
  147  182 :    0.000040
  152  100 :    0.000040
  138   15 :    0.000040
  159    1 :    0.000039
  141   16 :    0.000039
  173  181 :    0.000039
  134   77 :    0.000039
  160  114 :    0.000038
  146  117 :    0.000038
  138   28 :    0.000038
  143   87 :    0.000038
  140    8 :    0.000038
  143   86 :    0.000037
  134   36 :    0.000037
  144  195 :    0.000037
   13  186 :    0.000037
  156   94 :    0.000037
  178   35 :    0.000037
  149  114 :    0.000036
  154  100 :    0.000036
  147   24 :    0.000036
  143   83 :    0.000036
  142   88 :    0.000035
  145   33 :    0.000035
  140  114 :    0.000035
  140   80 :    0.000035
  145   57 :    0.000034
  134  120 :    0.000034
  149   92 :    0.000034
  176   27 :    0.000034
  146  120 :    0.000034
  164   81 :    0.000033
  151   67 :    0.000033
  151   95 :    0.000033
  143   27 :    0.000033
  158  108 :    0.000033
  177  124 :    0.000032
  138   12 :    0.000032
  168   83 :    0.000032
  169   89 :    0.000032
  179   28 :    0.000031
  139  131 :    0.000031
  159   14 :    0.000031
  153   72 :    0.000031
  144  128 :    0.000031
  144    1 :    0.000031
  146  183 :    0.000031
  176  181 :    0.000030
  164  111 :    0.000030
  173   10 :    0.000029
  161  180 :    0.000029
  140   79 :    0.000029
  139   27 :    0.000029
  142  114 :    0.000029
  142  111 :    0.000029
  142  196 :    0.000029
  178   16 :    0.000029
  156   97 :    0.000029
  135   79 :    0.000029
  134    4 :    0.000028
  142   46 :    0.000028
  145   99 :    0.000028
  143   28 :    0.000028
  168   84 :    0.000028
  173    5 :    0.000028
  138  183 :    0.000028
  175    7 :    0.000027
  142  195 :    0.000027
  142   24 :    0.000027
  145  117 :    0.000027
  134   87 :    0.000027
  153  100 :    0.000027
  146   71 :    0.000027
  148  106 :    0.000027
  177   14 :    0.000026
  147   21 :    0.000026
  143  196 :    0.000026
  151   11 :    0.000026
  168  182 :    0.000026
  134  106 :    0.000026
  133  191 :    0.000026
  150   79 :    0.000026
  134    3 :    0.000025
  147  119 :    0.000025
  147  194 :    0.000025
  177    1 :    0.000025
  164   10 :    0.000025
  159  111 :    0.000025
  133  183 :    0.000024
  158   95 :    0.000024
  150   11 :    0.000024
  138   33 :    0.000024
  144   88 :    0.000024
  150    7 :    0.000024
  148   97 :    0.000024
  146   57 :    0.000023
  142   23 :    0.000023
  137   36 :    0.000023
  179  189 :    0.000023
  149  111 :    0.000022
  136  185 :    0.000022
  177   46 :    0.000022
  146  107 :    0.000022
  158  186 :    0.000022
  143  127 :    0.000022
  166   87 :    0.000022
  174  182 :    0.000022
  162  114 :    0.000022
  161   88 :    0.000021
   13  190 :    0.000021
  178   29 :    0.000021
  133   18 :    0.000021
  162   79 :    0.000021
  148   94 :    0.000021
  157   14 :    0.000021
  135  183 :    0.000021
  162   10 :    0.000021
  148  182 :    0.000020
  152  198 :    0.000020
  149   97 :    0.000020
  136   17 :    0.000020
  159   79 :    0.000020
  165   78 :    0.000020
  137  183 :    0.000020
  174  190 :    0.000020
  166  180 :    0.000020
  155   20 :    0.000020
  170   92 :    0.000020
  146  112 :    0.000020
  156  106 :    0.000020
  170   94 :    0.000020
  143  111 :    0.000020
  133   27 :    0.000019
  145  119 :    0.000019
  157   95 :    0.000019
  177   10 :    0.000019
  146  115 :    0.000019
  133   82 :    0.000019
  136   12 :    0.000019
  151  192 :    0.000019
  148  108 :    0.000019
  143  102 :    0.000019
  169    7 :    0.000019
  147  198 :    0.000019
  140  108 :    0.000019
  176  120 :    0.000018
  159   95 :    0.000018
  139   18 :    0.000018
  144  122 :    0.000018
  145   46 :    0.000018
  134  102 :    0.000018
  166   82 :    0.000018
  139    3 :    0.000018
  136  183 :    0.000018
  140   36 :    0.000018
  142   57 :    0.000018
  139  119 :    0.000018
  172    5 :    0.000018
  179  123 :    0.000017
  158    1 :    0.000017
  169   90 :    0.000017
  136   82 :    0.000017
  156  111 :    0.000017
  159   12 :    0.000017
  140   46 :    0.000017
  143  194 :    0.000017
  156   91 :    0.000017
  146   24 :    0.000017
  134  183 :    0.000017
  145   24 :    0.000017
  135  106 :    0.000016
  140  105 :    0.000016
  145   67 :    0.000016
  136    9 :    0.000016
  157   78 :    0.000016
  139  185 :    0.000016
  154  192 :    0.000016
  136   99 :    0.000016
  134  185 :    0.000016
  135  185 :    0.000016
  146  119 :    0.000016
  159  185 :    0.000016
   13   95 :    0.000016
  137  102 :    0.000015
  146  192 :    0.000015
  136   15 :    0.000015
  140   87 :    0.000015
  179  120 :    0.000015
  161    5 :    0.000015
  134  193 :    0.000015
  135   77 :    0.000015
  176  123 :    0.000015
  141   92 :    0.000015
  136   14 :    0.000015
  146   96 :    0.000015
  145  184 :    0.000015
  139  124 :    0.000015
  136   83 :    0.000015
   13  105 :    0.000015
  157  182 :    0.000014
  173  189 :    0.000014
  170   96 :    0.000014
  143  110 :    0.000014
  143  114 :    0.000014
  158    9 :    0.000014
  147  195 :    0.000014
   13   81 :    0.000014
  145  186 :    0.000014
  135   34 :    0.000014
  153   15 :    0.000014
   13    9 :    0.000013
  170  189 :    0.000013
  173  185 :    0.000013
  136  189 :    0.000013
  147  190 :    0.000013
  175  184 :    0.000013
  134   78 :    0.000013
  177  126 :    0.000013
  179    9 :    0.000013
  144  194 :    0.000013
  147  181 :    0.000013
  147  107 :    0.000013
  177   30 :    0.000013
  159  108 :    0.000013
  135   93 :    0.000013
  144   72 :    0.000013
  156    8 :    0.000013
  142   36 :    0.000013
  140   27 :    0.000012
  140   28 :    0.000012
  143   81 :    0.000012
  140  111 :    0.000012
  152   15 :    0.000012
  156    1 :    0.000012
  157   79 :    0.000012
  145  115 :    0.000012
  144  119 :    0.000012
  170   91 :    0.000012
  144   84 :    0.000012
  175  180 :    0.000012
  143  104 :    0.000012
  144  125 :    0.000012
  149   71 :    0.000012
  134  104 :    0.000012
  140   99 :    0.000012
   13   22 :    0.000012
  134  128 :    0.000012
  133   85 :    0.000012
  137    6 :    0.000012
  141   95 :    0.000011
  142   71 :    0.000011
  178  185 :    0.000011
  174  180 :    0.000011
   13    4 :    0.000011
  176  129 :    0.000011
  153   64 :    0.000011
  171  185 :    0.000011
  177   26 :    0.000011
  154   71 :    0.000011
  152   63 :    0.000011
  178    2 :    0.000011
  137  103 :    0.000011
  145  112 :    0.000010
  139   46 :    0.000010
  160   79 :    0.000010
  133  127 :    0.000010
  158  184 :    0.000010
  157  100 :    0.000010
  177   18 :    0.000010
  163   11 :    0.000010
  140   77 :    0.000010
  162   77 :    0.000010
  134  122 :    0.000010
  154   67 :    0.000009
  135  186 :    0.000009
  140   84 :    0.000009
  168    5 :    0.000009
  144  109 :    0.000009
  171   28 :    0.000009
  143   71 :    0.000009
  164  117 :    0.000009
  133  109 :    0.000009
  154  200 :    0.000009
  143  183 :    0.000009
  172  189 :    0.000009
  149  196 :    0.000009
  159   92 :    0.000008
  157   92 :    0.000008
  140    4 :    0.000008
  141   83 :    0.000008
  134  125 :    0.000008
  135   98 :    0.000008
  158   92 :    0.000008
  153    3 :    0.000008
  157   77 :    0.000008
  138    1 :    0.000008
  146  185 :    0.000008
  179   33 :    0.000008
  135  114 :    0.000007
  172  181 :    0.000007
  139   90 :    0.000007
  134   28 :    0.000007
  160  182 :    0.000007
  149   94 :    0.000007
  135   78 :    0.000007
  154   20 :    0.000007
  166    5 :    0.000007
  153   62 :    0.000007
  160  109 :    0.000007
  144   71 :    0.000007
  146   34 :    0.000007
  156  184 :    0.000007
  140   23 :    0.000007
  134  189 :    0.000007
  155  200 :    0.000007
  143  121 :    0.000007
  161  109 :    0.000007
  147   33 :    0.000007
  133   46 :    0.000007
  135   18 :    0.000007
  144  106 :    0.000007
  160   16 :    0.000007
  144  104 :    0.000007
  134   46 :    0.000006
  134   84 :    0.000006
  152    7 :    0.000006
  147   46 :    0.000006
  156  108 :    0.000006
  156   81 :    0.000006
  164  113 :    0.000006
  158  113 :    0.000006
  134   20 :    0.000006
  167   87 :    0.000006
  143  186 :    0.000006
  160   78 :    0.000006
  137   90 :    0.000006
  157  190 :    0.000006
  152   95 :    0.000006
  173  183 :    0.000006
  176  183 :    0.000006
  142  110 :    0.000006
  177  132 :    0.000006
  151  114 :    0.000006
  148  190 :    0.000006
  142  194 :    0.000006
  137    2 :    0.000006
  135   33 :    0.000006
  153   68 :    0.000006
  178   33 :    0.000006
  161  111 :    0.000005
  151   10 :    0.000005
  167   10 :    0.000005
  143  185 :    0.000005
  171  181 :    0.000005
  139  183 :    0.000005
  140   98 :    0.000005
  139   89 :    0.000005
  149   67 :    0.000005
  151  111 :    0.000005
  135  103 :    0.000005
  166  182 :    0.000005
  159    6 :    0.000005
  138   27 :    0.000005
  168  181 :    0.000005
  134  197 :    0.000005
  136   98 :    0.000005
  149  180 :    0.000005
  147   99 :    0.000005
  152   16 :    0.000005
  139  192 :    0.000005
  141   94 :    0.000005
  177   12 :    0.000005
  152  194 :    0.000005
  178  122 :    0.000005
  148    1 :    0.000004
  152    5 :    0.000004
  178   27 :    0.000004
  152   72 :    0.000004
  147   96 :    0.000004
   13   20 :    0.000004
  151   97 :    0.000004
  147  200 :    0.000004
  139  129 :    0.000004
  142  104 :    0.000004
  176   15 :    0.000004
  134  186 :    0.000004
  133    3 :    0.000004
  170   97 :    0.000004
  156    2 :    0.000004
  135  101 :    0.000004
  144   18 :    0.000004
  145  103 :    0.000004
  145  107 :    0.000004
  149  108 :    0.000004
  160  111 :    0.000004
   13  110 :    0.000004
  149  109 :    0.000004
  144  198 :    0.000004
  163    7 :    0.000004
  136    2 :    0.000004
  134   27 :    0.000004
  145  122 :    0.000004
  158  183 :    0.000004
  143   40 :    0.000004
  167   82 :    0.000004
  168  190 :    0.000004
  142  102 :    0.000004
  177  119 :    0.000004
  144   34 :    0.000004
  150  197 :    0.000004
  148  113 :    0.000004
  136   34 :    0.000004
  154   97 :    0.000003
  153   95 :    0.000003
  145   64 :    0.000003
  165   79 :    0.000003
  149  113 :    0.000003
  138  128 :    0.000003
  143   58 :    0.000003
   13   18 :    0.000003
  145   34 :    0.000003
  157   97 :    0.000003
  133   86 :    0.000003
  159   88 :    0.000003
  172   10 :    0.000003
  141   91 :    0.000003
  160  181 :    0.000003
  144   24 :    0.000003
  161  181 :    0.000003
  145   63 :    0.000003
  156   17 :    0.000003
  146   45 :    0.000003
  167    5 :    0.000003
  148   91 :    0.000003
  159   17 :    0.000003
  136  109 :    0.000003
  177    9 :    0.000003
  179  129 :    0.000003
  167  180 :    0.000003
  178  129 :    0.000003
  171    2 :    0.000003
  137   86 :    0.000003
  151   92 :    0.000003
  139   29 :    0.000003
  146   67 :    0.000003
  158  117 :    0.000003
  133  119 :    0.000003
  144   57 :    0.000003
  170   95 :    0.000003
  159   77 :    0.000003
   13   92 :    0.000003
  136    1 :    0.000003
  137   89 :    0.000003
  172  185 :    0.000003
  147  122 :    0.000003
  144   33 :    0.000003
  137  104 :    0.000003
  179   35 :    0.000003
  149  192 :    0.000003
  157   15 :    0.000003
  136   93 :    0.000003
  176  124 :    0.000003
  170  181 :    0.000003
  142  124 :    0.000003
  142  183 :    0.000003
   13  183 :    0.000003
  135   88 :    0.000003
  152   97 :    0.000003
  134  105 :    0.000003
  142   27 :    0.000003
  166   80 :    0.000003
  141   84 :    0.000003
  150   14 :    0.000002
  165   77 :    0.000002
  170   98 :    0.000002
  141  185 :    0.000002
  161   79 :    0.000002
  134   22 :    0.000002
  143  198 :    0.000002
  138  125 :    0.000002
  141   82 :    0.000002
  138   90 :    0.000002
  147  118 :    0.000002
  140   78 :    0.000002
  176    9 :    0.000002
  143   88 :    0.000002
  164   12 :    0.000002
  139  109 :    0.000002
  143  131 :    0.000002
  133  131 :    0.000002
  139   19 :    0.000002
  139   82 :    0.000002
  137   15 :    0.000002
  135  189 :    0.000002
  147   51 :    0.000002
  175  189 :    0.000002
  157   94 :    0.000002
  141  183 :    0.000002
  164    5 :    0.000002
  149  106 :    0.000002
  134  119 :    0.000002
  165   10 :    0.000002
  142  186 :    0.000002
  143  126 :    0.000002
   13  184 :    0.000002
  148    2 :    0.000002
  154  198 :    0.000002
  145   93 :    0.000002
  151   72 :    0.000002
  162  111 :    0.000002
  136   84 :    0.000002
  142   28 :    0.000002
  179   12 :    0.000002
  176   14 :    0.000002
  145  183 :    0.000002
  156   21 :    0.000002
  147  116 :    0.000002
  161  182 :    0.000002
  143   84 :    0.000002
  146   27 :    0.000002
  159   18 :    0.000002
  156   22 :    0.000002
  156  191 :    0.000002
  149  117 :    0.000002
  137    9 :    0.000002
  135  191 :    0.000002
  162   81 :    0.000002
  136  101 :    0.000002
  176   10 :    0.000002
  134  114 :    0.000002
  159   78 :    0.000002
  146  122 :    0.000002
  160   77 :    0.000002
  134   19 :    0.000002
  134  192 :    0.000002
  153   16 :    0.000002
  135   36 :    0.000002
  140  123 :    0.000002
  139  193 :    0.000002
  169   87 :    0.000002
  162    5 :    0.000002
  137   85 :    0.000002
  170  185 :    0.000002
  179   14 :    0.000002
  145  195 :    0.000002
  154   95 :    0.000002
  145  194 :    0.000002
  159   91 :    0.000002
  155    4 :    0.000002
  151    3 :    0.000002
  150    5 :    0.000001
  144  181 :    0.000001
  156    4 :    0.000001
  143   45 :    0.000001
  144  102 :    0.000001
  138   29 :    0.000001
  135  111 :    0.000001
  143   64 :    0.000001
  141   97 :    0.000001
  146  196 :    0.000001
  155    8 :    0.000001
  146   93 :    0.000001
  146   99 :    0.000001
  164  108 :    0.000001
  139   35 :    0.000001
  144  108 :    0.000001
  179   29 :    0.000001
  159  105 :    0.000001
  179   27 :    0.000001
  143  107 :    0.000001
  179   15 :    0.000001
  174  184 :    0.000001
  165   81 :    0.000001
  158  105 :    0.000001
  150  193 :    0.000001
  141  100 :    0.000001
  163   78 :    0.000001
  163  114 :    0.000001
  164  109 :    0.000001
  133   29 :    0.000001
  178  181 :    0.000001
  144  105 :    0.000001
  138  123 :    0.000001
  136  186 :    0.000001
  139  126 :    0.000001
  133  124 :    0.000001
  134  108 :    0.000001
  138   35 :    0.000001
  153   97 :    0.000001
  158   81 :    0.000001
  157  114 :    0.000001
  165  114 :    0.000001
  159    2 :    0.000001
  167  182 :    0.000001
  139    4 :    0.000001
  148  181 :    0.000001
  142  185 :    0.000001
  148  117 :    0.000001
   13  115 :    0.000001
  137   28 :    0.000001
  137   12 :    0.000001
  177  188 :    0.000001
  179  124 :    0.000001
  151  113 :    0.000001
  174    5 :    0.000001
  153  113 :    0.000001
  143  129 :    0.000001
  152  114 :    0.000001
  140  120 :    0.000001
   13    2 :    0.000001
  135    4 :    0.000001
  134   23 :    0.000001
  177   25 :    0.000001
  152  111 :    0.000001
  159   21 :    0.000001
  168   82 :    0.000001
  138   89 :    0.000001
  153  111 :    0.000001
  170   21 :    0.000001
  135  108 :    0.000001
  147  103 :    0.000001
  140  101 :    0.000001
  179  185 :    0.000001
  176   12 :    0.000001
  144  114 :    0.000001
  151  108 :    0.000001
  177   47 :    0.000001
  145  128 :    0.000001
  152    3 :    0.000001
  144  184 :    0.000001
  140  191 :    0.000001
  140   20 :    0.000001
  139   24 :    0.000001
  134   88 :    0.000001
  142  113 :    0.000001
  169   10 :    0.000001
  140    3 :    0.000001
  148   71 :    0.000001
  133  106 :    0.000001
  153  117 :    0.000001
  155  192 :    0.000001
  139  195 :    0.000001
  148    3 :    0.000001
  151  200 :    0.000001
  136  103 :    0.000001
  156   96 :    0.000001
  150  100 :    0.000000
  166   88 :    0.000000
  136    8 :    0.000000
  133    4 :    0.000000
  144   67 :    0.000000
  172   92 :    0.000000
  136   36 :    0.000000
  143   51 :    0.000000
  144  111 :    0.000000
  178    8 :    0.000000
  143  113 :    0.000000
  142   67 :    0.000000
  146   64 :    0.000000
  153    5 :    0.000000
  156  193 :    0.000000
  157  109 :    0.000000
  153  114 :    0.000000
  156  186 :    0.000000
  171   35 :    0.000000
  161   78 :    0.000000
  156   20 :    0.000000
  150  191 :    0.000000
   13   17 :    0.000000
  148   17 :    0.000000
  170   10 :    0.000000
  142  198 :    0.000000
  155  117 :    0.000000
  149    3 :    0.000000
  170   99 :    0.000000
  155  114 :    0.000000
  176  132 :    0.000000
  161  106 :    0.000000
  157   81 :    0.000000
  159    9 :    0.000000
   13   23 :    0.000000
  152  113 :    0.000000
  161   16 :    0.000000
  158    4 :    0.000000
  153  195 :    0.000000
  142  127 :    0.000000
  155   63 :    0.000000
  137   14 :    0.000000
  151  117 :    0.000000
  137   33 :    0.000000
  144   36 :    0.000000
  147  128 :    0.000000
  137    1 :    0.000000
  152  117 :    0.000000
  143   67 :    0.000000
  171   10 :    0.000000
  133  193 :    0.000000
  141   21 :    0.000000
  146  116 :    0.000000
  151   94 :    0.000000
  165    5 :    0.000000
  146  118 :    0.000000
  163   10 :    0.000000
  165    9 :    0.000000
  164   14 :    0.000000
  170  100 :    0.000000
  145  198 :    0.000000
  171  183 :    0.000000
  147   62 :    0.000000
  172   91 :    0.000000
  154  194 :    0.000000
  136   87 :    0.000000
  167   80 :    0.000000
  171   33 :    0.000000
  151  198 :    0.000000
  157  181 :    0.000000
  176  126 :    0.000000
  140  103 :    0.000000
  147  186 :    0.000000
  138  122 :    0.000000
  160  106 :    0.000000
  148  105 :    0.000000
  164    9 :    0.000000
  153   19 :    0.000000
  133   80 :    0.000000
  138  120 :    0.000000
  152   11 :    0.000000
  145   98 :    0.000000
  133  186 :    0.000000
  179  181 :    0.000000
  133   35 :    0.000000
  170  101 :    0.000000
  157    8 :    0.000000
  158  185 :    0.000000
  156   99 :    0.000000
  151   63 :    0.000000
  143  189 :    0.000000
  136   80 :    0.000000
  154    4 :    0.000000
  156  197 :    0.000000
  161  108 :    0.000000
  158   22 :    0.000000
  164   22 :    0.000000
  159  113 :    0.000000
  158   91 :    0.000000
  161  117 :    0.000000
  135  123 :    0.000000
  158  100 :    0.000000
  134  111 :    0.000000
  150   22 :    0.000000
  170   36 :    0.000000
  178  183 :    0.000000
  146   40 :    0.000000
  153  123 :    0.000000
  172   94 :    0.000000
  155  111 :    0.000000
  175  185 :    0.000000
  152   64 :    0.000000
  155  113 :    0.000000
  141  109 :    0.000000
  146   63 :    0.000000
  164    6 :    0.000000
  138   18 :    0.000000
  151  109 :    0.000000
  149  182 :    0.000000
  168   87 :    0.000000
  169   82 :    0.000000
  177  130 :    0.000000
  146   28 :    0.000000
  171  128 :    0.000000
  158   18 :    0.000000
  139  106 :    0.000000
  154  103 :    0.000000
  155  100 :    0.000000
  143   63 :    0.000000
  166  181 :    0.000000
  178  132 :    0.000000
  141  189 :    0.000000
  176    1 :    0.000000
  159   94 :    0.000000
  156  113 :    0.000000
  164  106 :    0.000000
  133   79 :    0.000000
  158    2 :    0.000000
  172  183 :    0.000000
  133  192 :    0.000000
  137    8 :    0.000000
  173   86 :    0.000000
  177   73 :    0.000000
  154   15 :    0.000000
  171   29 :    0.000000
  141   96 :    0.000000
  176   46 :    0.000000
  145  101 :    0.000000
  151  106 :    0.000000
  143  112 :    0.000000
  170   93 :    0.000000
  135  105 :    0.000000
  158   17 :    0.000000
  147   45 :    0.000000
  167   88 :    0.000000
  140   22 :    0.000000
  139   85 :    0.000000
  153    7 :    0.000000
  155  198 :    0.000000
  160   12 :    0.000000
  178  120 :    0.000000
  144   46 :    0.000000
  162  117 :    0.000000
  178  123 :    0.000000
  133   83 :    0.000000
  168  184 :    0.000000
  160  190 :    0.000000
  156  183 :    0.000000
  147   65 :    0.000000
  138  127 :    0.000000
  173   92 :    0.000000
  145  125 :    0.000000
  143   26 :    0.000000
  146   36 :    0.000000
  160  108 :    0.000000
  147   58 :    0.000000
   13  112 :    0.000000
  158   94 :    0.000000
  175  181 :    0.000000
  161  113 :    0.000000
  179  132 :    0.000000
  171    6 :    0.000000
  165   12 :    0.000000
  140   88 :    0.000000
  173   91 :    0.000000
  172   96 :    0.000000
  144   23 :    0.000000
  142   64 :    0.000000
  149   99 :    0.000000
  156   18 :    0.000000
  133   19 :    0.000000
  161   77 :    0.000000
  162  109 :    0.000000
  173   16 :    0.000000
  152   92 :    0.000000
  138  109 :    0.000000
  145  185 :    0.000000
  156  105 :    0.000000
  133   77 :    0.000000
  159  117 :    0.000000
  166  114 :    0.000000
  146  128 :    0.000000
  164   16 :    0.000000
  146   51 :    0.000000
  153   57 :    0.000000
  174   10 :    0.000000
  135  193 :    0.000000
  140  110 :    0.000000
  134   81 :    0.000000
  144  124 :    0.000000
  162  180 :    0.000000
  176   30 :    0.000000
  152   68 :    0.000000
  135   20 :    0.000000
  170   34 :    0.000000
  141   87 :    0.000000
  140   26 :    0.000000
  136   33 :    0.000000
  149   72 :    0.000000
  147  125 :    0.000000
