# Supplementary material for: Highly Acidic Electron-Rich Brønsted Acids Accelerate Asymmetric Pictet–Spengler Reactions by Virtue of Stabilizing Cation–π Interactions
Source: J Am Chem Soc. 2024 Oct 3;146(41):28339–49. doi: 10.1021/jacs.4c09421 (PMC11487569; doi:10.1021/jacs.4c09421)
Supplement: Supplementary file 1 — ja4c09421_si_001.zip [file ja4c09421_si_001.zip › IBSIW_trans-TS4'.txt]

 Sum of related IBSIW for each atom in fragment  1
 Atom  140 :   18.071114
 Atom  179 :    2.913429
 Atom  146 :    2.185526
 Atom  139 :    1.847828
 Atom  147 :    1.798475
 Atom  176 :    1.776433
 Atom  144 :    1.726658
 Atom  135 :    1.641339
 Atom  145 :    1.377773
 Atom  159 :    1.314417
 Atom  142 :    1.221731
 Atom  178 :    1.001220
 Atom  171 :    0.887822
 Atom  134 :    0.816869
 Atom  133 :    0.739842
 Atom  177 :    0.710307
 Atom  143 :    0.548926
 Atom  154 :    0.541281
 Atom  170 :    0.537925
 Atom  138 :    0.529249
 Atom  158 :    0.493497
 Atom  136 :    0.457179
 Atom  137 :    0.385441
 Atom  151 :    0.350565
 Atom  156 :    0.316699
 Atom  152 :    0.236829
 Atom   13 :    0.232842
 Atom  172 :    0.215393
 Atom  175 :    0.158866
 Atom  174 :    0.125918
 Atom  148 :    0.116052
 Atom  164 :    0.103993
 Atom  141 :    0.079619
 Atom  149 :    0.058241
 Atom  162 :    0.034321
 Atom  155 :    0.027318
 Atom  160 :    0.024726
 Atom  153 :    0.024016
 Atom  157 :    0.013628
 Atom  165 :    0.012001
 Atom  173 :    0.009189
 Atom  161 :    0.008475
 Atom  150 :    0.001927
 Atom  166 :    0.001661
 Atom  163 :    0.001504
 Atom  167 :    0.000758
 Atom  168 :    0.000437
 Atom  169 :    0.000066

 Sum of related IBSIW for each atom in fragment  2
 Atom    9 :   20.833094
 Atom    6 :    2.189372
 Atom   11 :    2.093910
 Atom   12 :    1.390587
 Atom   82 :    1.376130
 Atom  195 :    1.280405
 Atom   89 :    1.125163
 Atom    5 :    1.107862
 Atom   94 :    0.923424
 Atom    7 :    0.921275
 Atom  190 :    0.854591
 Atom   92 :    0.826355
 Atom   96 :    0.740236
 Atom   97 :    0.733540
 Atom   79 :    0.691372
 Atom   91 :    0.621952
 Atom   90 :    0.611745
 Atom   80 :    0.600534
 Atom   99 :    0.579904
 Atom   83 :    0.500707
 Atom   85 :    0.459331
 Atom   93 :    0.407630
 Atom  103 :    0.382373
 Atom   87 :    0.366289
 Atom   77 :    0.295691
 Atom  100 :    0.286174
 Atom  192 :    0.282562
 Atom   98 :    0.273706
 Atom   14 :    0.267877
 Atom   78 :    0.225757
 Atom   84 :    0.216982
 Atom   16 :    0.216127
 Atom  101 :    0.215412
 Atom    8 :    0.204520
 Atom   95 :    0.194904
 Atom  191 :    0.170323
 Atom  182 :    0.128971
 Atom   10 :    0.125160
 Atom   21 :    0.121787
 Atom   86 :    0.097170
 Atom   88 :    0.074030
 Atom  180 :    0.071027
 Atom   22 :    0.063660
 Atom   15 :    0.057749
 Atom  102 :    0.051025
 Atom  194 :    0.046978
 Atom  104 :    0.039207
 Atom    4 :    0.035736
 Atom   17 :    0.035149
 Atom  199 :    0.029599
 Atom    2 :    0.028169
 Atom   34 :    0.027035
 Atom   20 :    0.026468
 Atom   81 :    0.026465
 Atom   36 :    0.015528
 Atom  184 :    0.013667
 Atom   71 :    0.013353
 Atom  193 :    0.013257
 Atom   67 :    0.006871
 Atom    3 :    0.005153
 Atom  181 :    0.004680
 Atom    1 :    0.004570
 Atom  198 :    0.004517
 Atom  114 :    0.003908
 Atom  189 :    0.003570
 Atom  109 :    0.003363
 Atom  111 :    0.003246
 Atom   33 :    0.002769
 Atom  106 :    0.002673
 Atom   28 :    0.002538
 Atom  196 :    0.002097
 Atom   72 :    0.002078
 Atom  108 :    0.001835
 Atom  123 :    0.001571
 Atom   63 :    0.001355
 Atom  128 :    0.001275
 Atom  125 :    0.001164
 Atom  185 :    0.001037
 Atom  120 :    0.000887
 Atom  113 :    0.000875
 Atom   27 :    0.000822
 Atom   19 :    0.000773
 Atom   18 :    0.000740
 Atom  122 :    0.000651
 Atom  197 :    0.000615
 Atom  183 :    0.000559
 Atom   64 :    0.000473
 Atom  105 :    0.000452
 Atom  117 :    0.000415
 Atom  127 :    0.000295
 Atom   46 :    0.000284
 Atom   29 :    0.000274
 Atom   57 :    0.000268
 Atom  110 :    0.000216
 Atom   62 :    0.000183
 Atom   35 :    0.000156
 Atom  186 :    0.000155
 Atom   68 :    0.000139
 Atom  201 :    0.000125
 Atom  119 :    0.000124
 Atom   23 :    0.000104
 Atom  131 :    0.000094
 Atom  115 :    0.000081
 Atom  124 :    0.000074
 Atom   24 :    0.000058
 Atom  112 :    0.000030
 Atom  129 :    0.000030
 Atom   26 :    0.000027
 Atom  126 :    0.000014
 Atom   65 :    0.000012
 Atom  107 :    0.000008
 Atom   61 :    0.000007
 Atom   30 :    0.000006
 Atom   40 :    0.000004
 Atom  118 :    0.000004
 Atom   51 :    0.000002
 Atom   47 :    0.000002
 Atom   32 :    0.000001
 Atom  121 :    0.000001
 Atom   25 :    0.000001
 Atom  132 :    0.000001
 Atom  200 :    0.000001
 Atom   45 :    0.000000
 Atom   69 :    0.000000
 Atom   76 :    0.000000
 Atom  188 :    0.000000
 Atom   66 :    0.000000
 Atom  130 :    0.000000
 Atom   56 :    0.000000
 Atom   58 :    0.000000
 Atom  116 :    0.000000
 Atom   41 :    0.000000
 Atom  187 :    0.000000
 Atom   75 :    0.000000
 Atom   74 :    0.000000
 Atom   73 :    0.000000
 Atom   70 :    0.000000
 Atom   60 :    0.000000
 Atom   59 :    0.000000
 Atom   55 :    0.000000
 Atom   54 :    0.000000
 Atom   53 :    0.000000
 Atom   52 :    0.000000
 Atom   50 :    0.000000
 Atom   49 :    0.000000
 Atom   48 :    0.000000
 Atom   44 :    0.000000
 Atom   43 :    0.000000
 Atom   42 :    0.000000
 Atom   39 :    0.000000
 Atom   38 :    0.000000
 Atom   37 :    0.000000
 Atom   31 :    0.000000

 IBSIW index (zero terms are not shown)
  140    9 :   16.314827
  135    9 :    1.406649
  140    6 :    1.195336
  139   11 :    0.927650
  146   82 :    0.605881
  159    9 :    0.586624
  159  195 :    0.480289
  147  195 :    0.462106
  179   92 :    0.440116
  134    9 :    0.409017
  179    5 :    0.379203
  177   11 :    0.359940
  147    9 :    0.359607
  179   91 :    0.355171
  136    9 :    0.350236
  139    5 :    0.345224
  146   80 :    0.344342
  158    9 :    0.339470
  139    7 :    0.335536
  144   12 :    0.322340
  179  190 :    0.321664
  146   89 :    0.314665
  145   82 :    0.268644
  147   12 :    0.262647
  140   12 :    0.257089
  176  190 :    0.252006
  156    9 :    0.251615
  179   94 :    0.250785
  144   90 :    0.223558
  179   11 :    0.222332
  178   96 :    0.221381
  146   79 :    0.207454
  176   11 :    0.205820
  171   94 :    0.203139
  144   89 :    0.199314
  142   89 :    0.198038
  176   96 :    0.197689
  176   94 :    0.195488
  133   11 :    0.186845
   13    9 :    0.186051
  154   83 :    0.184835
  171   97 :    0.183358
  170   99 :    0.179565
  142   12 :    0.169880
  176   92 :    0.165979
  147    6 :    0.162802
  177  190 :    0.157696
  179   96 :    0.156352
  179    7 :    0.156121
  143   89 :    0.152889
  144   79 :    0.150826
  144   82 :    0.150584
  145   89 :    0.150190
  142   82 :    0.146090
  178   93 :    0.145536
  145    9 :    0.144720
  145   79 :    0.140856
  135    6 :    0.139573
  154   84 :    0.137369
  176   91 :    0.137157
  134    6 :    0.133688
  142   90 :    0.133221
  179   93 :    0.132592
  146   87 :    0.122386
  146   78 :    0.118250
  143   90 :    0.116699
  170   97 :    0.115707
  171   96 :    0.114341
  170  103 :    0.113866
  138   97 :    0.112812
  146   85 :    0.112558
  142    9 :    0.111865
  140    8 :    0.110654
  133    5 :    0.110450
  134   12 :    0.109267
  176   93 :    0.107957
  178   98 :    0.107151
  145   12 :    0.107033
  178   94 :    0.104772
  146   77 :    0.102747
  144   14 :    0.101163
  178  190 :    0.100523
  145   80 :    0.098153
  147   79 :    0.097757
  171   99 :    0.096118
  179   95 :    0.095268
  159  192 :    0.095018
  176    5 :    0.093973
  144    7 :    0.092386
  151   83 :    0.091854
  137   97 :    0.087488
  133    7 :    0.084567
  178   91 :    0.079266
  176    7 :    0.078459
  172  103 :    0.078423
  146   83 :    0.077917
  147   82 :    0.076390
  154   87 :    0.075929
  152   83 :    0.075455
  138   94 :    0.075197
  144    6 :    0.075189
  142    6 :    0.075184
  179   21 :    0.075156
  175  103 :    0.075100
  147   77 :    0.074523
  133    9 :    0.074182
  145  195 :    0.072544
  142   79 :    0.071382
  158  195 :    0.069724
  159    6 :    0.068250
  144    5 :    0.066111
  145   77 :    0.065881
  145    6 :    0.064169
  172   99 :    0.064120
  151   87 :    0.062724
  137    9 :    0.062592
  151   85 :    0.062059
  154   85 :    0.061950
  176   98 :    0.061780
  177    7 :    0.061725
  143   85 :    0.060632
  171   92 :    0.060247
  141    9 :    0.060130
  179   16 :    0.060105
  176   97 :    0.059399
  137   99 :    0.058037
  146   90 :    0.056907
  133    6 :    0.055869
  178   92 :    0.055763
  147  192 :    0.055508
  137  100 :    0.054308
  143   82 :    0.054201
  140  191 :    0.053828
  171  101 :    0.053378
  171   98 :    0.053172
  174  103 :    0.051350
  144   10 :    0.050509
  179  182 :    0.049727
  138  100 :    0.049345
  164  195 :    0.046426
  179   97 :    0.046337
  145   78 :    0.045919
  144    9 :    0.045704
  138   99 :    0.045530
  144   11 :    0.045513
  136    6 :    0.044779
  140  195 :    0.044564
  170  101 :    0.043698
  133   12 :    0.043408
  175   99 :    0.043041
  139   16 :    0.042747
  145   90 :    0.042267
  142   85 :    0.041488
  170  100 :    0.040169
  145   85 :    0.039607
  152   87 :    0.039425
  142    7 :    0.038985
  152   84 :    0.038502
  142   11 :    0.038284
  143   11 :    0.038264
  148    9 :    0.037096
  144   16 :    0.036899
  138   92 :    0.036775
  135   12 :    0.035565
  142   14 :    0.034890
  159  191 :    0.034711
  158    6 :    0.033562
  147   80 :    0.033143
  152   85 :    0.033036
  147   78 :    0.032954
  151   80 :    0.032941
  177    5 :    0.032473
  176  182 :    0.032338
  171  100 :    0.032018
  147   14 :    0.031423
  138    9 :    0.031407
  151   89 :    0.030623
  140  192 :    0.029614
  178  102 :    0.029010
  147  191 :    0.028500
  174   99 :    0.028424
  176   95 :    0.028126
  178  101 :    0.028075
  172   97 :    0.027110
  145   87 :    0.026956
  144   15 :    0.026739
  156    6 :    0.026546
  137  103 :    0.026366
  134   11 :    0.026359
  147   22 :    0.026335
  179  180 :    0.026275
  154   88 :    0.026015
  139   10 :    0.025950
  137   94 :    0.025538
  176   21 :    0.025021
  178   97 :    0.024776
  158  192 :    0.024732
  143    7 :    0.024412
  177  182 :    0.024193
  144   85 :    0.023993
  151   82 :    0.023830
  179   17 :    0.023328
  133   92 :    0.023201
  176  101 :    0.023188
  176   99 :    0.023146
  147   89 :    0.022849
  179   98 :    0.022793
  133   16 :    0.022435
  142    5 :    0.021999
  138    6 :    0.021815
  137    6 :    0.021275
  138   96 :    0.021182
  142   80 :    0.021030
  144   77 :    0.020924
  138   11 :    0.020224
  143   86 :    0.020086
  140   14 :    0.019879
  171   91 :    0.019459
  133   94 :    0.019456
  145   83 :    0.019370
  134    7 :    0.019208
  154   86 :    0.019134
  145   14 :    0.019092
  139   92 :    0.018736
  179    2 :    0.018678
  134    5 :    0.018671
  142   10 :    0.018444
  164  199 :    0.018071
  133   97 :    0.017076
  170   94 :    0.017010
  151   84 :    0.016930
  139   12 :    0.016750
   13    6 :    0.016744
  176   16 :    0.016314
  134   14 :    0.016312
  164  192 :    0.016166
  142   77 :    0.016137
  174   97 :    0.015825
  144    4 :    0.015692
  138    5 :    0.015468
  178   99 :    0.015197
  174  100 :    0.014950
  146   88 :    0.014885
  172  100 :    0.014760
  144   80 :    0.014745
  139  190 :    0.014707
  133   95 :    0.014691
  159  194 :    0.014371
  172  101 :    0.014307
  175  101 :    0.014170
  145  192 :    0.014083
  154   80 :    0.014076
  146   12 :    0.014066
  136  100 :    0.013993
  156  195 :    0.013825
  178   21 :    0.013701
  146   81 :    0.013663
  146  195 :    0.013591
  162  195 :    0.013589
  176  180 :    0.013432
  138   95 :    0.013359
  148   82 :    0.013309
  143   10 :    0.013248
  159   12 :    0.013204
  133    8 :    0.013157
  171   93 :    0.013082
  179   34 :    0.012994
  134    8 :    0.012801
  138  101 :    0.012683
  145   22 :    0.012589
  139   95 :    0.012503
  146   86 :    0.012357
  135    8 :    0.012337
  133   14 :    0.012318
  143   79 :    0.012182
  133  100 :    0.012166
  152   88 :    0.011942
  177  180 :    0.011858
  139    6 :    0.011746
  146   22 :    0.011744
  136   97 :    0.011723
  139  180 :    0.011635
  154   89 :    0.011605
  164  194 :    0.011570
  137  101 :    0.011283
  178  182 :    0.011191
  138    7 :    0.011129
  176  102 :    0.010984
  138  103 :    0.010901
  142   16 :    0.010831
  152   80 :    0.010796
  158  191 :    0.010761
  143   83 :    0.010730
  171  103 :    0.010663
  148  195 :    0.010658
  140  100 :    0.010657
  176  100 :    0.010655
   13  195 :    0.010651
  178   11 :    0.010625
  138    8 :    0.010474
  179  100 :    0.010340
  139   14 :    0.010018
  147   20 :    0.009946
  175   97 :    0.009855
  151   88 :    0.009828
  157    9 :    0.009821
  143   80 :    0.009749
  171   95 :    0.009692
  136    8 :    0.009688
  179   99 :    0.009602
  142   86 :    0.009497
  151   86 :    0.009383
  152   86 :    0.009234
  139   94 :    0.009227
  152   89 :    0.009191
  142   83 :    0.009029
  160  195 :    0.008827
  137    8 :    0.008742
  138   98 :    0.008741
  148    6 :    0.008737
  171   11 :    0.008703
  177   91 :    0.008655
  175  104 :    0.008616
  177   92 :    0.008605
  135  195 :    0.008549
  170  104 :    0.008425
  160    9 :    0.008373
  148   89 :    0.008368
  149   82 :    0.008229
  141    6 :    0.008219
  139  182 :    0.007987
  134   16 :    0.007968
   13  192 :    0.007960
  138   91 :    0.007933
  147   90 :    0.007852
  177   96 :    0.007751
  148   80 :    0.007750
  139   90 :    0.007706
  147    4 :    0.007609
  178    5 :    0.007537
  177   94 :    0.007512
  170   98 :    0.007457
  134   89 :    0.007442
  178    7 :    0.007378
  142  195 :    0.007373
  146   84 :    0.007318
  155   83 :    0.007253
  149   89 :    0.007199
  179  101 :    0.007088
  149   80 :    0.007083
  149   83 :    0.007035
  134   90 :    0.007001
  154   82 :    0.006951
  142   15 :    0.006868
  139   91 :    0.006863
  153   83 :    0.006848
  145  191 :    0.006816
  139   15 :    0.006681
  156   12 :    0.006556
  137   92 :    0.006519
  162  192 :    0.006519
  171    5 :    0.006484
  149   87 :    0.006450
  149   85 :    0.006440
  135  191 :    0.006417
  176   34 :    0.006368
  139    9 :    0.006327
  142   87 :    0.006240
  178   34 :    0.006236
  152   82 :    0.006179
  137   96 :    0.006177
  142   78 :    0.006164
  178   95 :    0.006058
  133   10 :    0.006035
  155   87 :    0.005978
  178   36 :    0.005937
  147   71 :    0.005933
  138   12 :    0.005925
  146    6 :    0.005911
  176   17 :    0.005861
   13  191 :    0.005792
  136   99 :    0.005750
  134   82 :    0.005617
  143    5 :    0.005604
  144   78 :    0.005569
  146   14 :    0.005568
  144   86 :    0.005557
  144   22 :    0.005491
  145   86 :    0.005403
  172  104 :    0.005390
  170   96 :    0.005293
  143   12 :    0.005270
  147   87 :    0.005241
  146    9 :    0.005225
  147  194 :    0.005219
  179   36 :    0.005198
  133   91 :    0.005102
  144   20 :    0.005099
  158   12 :    0.005071
  135  192 :    0.005056
  140   97 :    0.005055
  171    7 :    0.004987
  145   81 :    0.004981
  156  192 :    0.004962
  174    9 :    0.004883
  136   12 :    0.004862
  153   84 :    0.004775
  140  193 :    0.004736
  179  184 :    0.004707
  143   87 :    0.004677
  155   84 :    0.004662
  133   15 :    0.004647
  135   14 :    0.004636
  159  199 :    0.004628
  171  102 :    0.004594
  138   16 :    0.004555
  153   85 :    0.004524
  171  104 :    0.004447
  147   81 :    0.004435
  133   90 :    0.004430
  144    8 :    0.004409
  144   83 :    0.004370
  164    9 :    0.004357
  162    9 :    0.004354
  142    4 :    0.004341
  145   20 :    0.004267
  148   12 :    0.004213
  139   97 :    0.004212
  135  100 :    0.004184
  137   98 :    0.004156
  133   96 :    0.004120
  151   78 :    0.004102
  147    8 :    0.004084
  145    4 :    0.004068
  144  195 :    0.004026
  147   85 :    0.004021
  177   16 :    0.004016
  175  100 :    0.003997
  136  103 :    0.003913
  178  104 :    0.003768
  176  184 :    0.003730
  174  101 :    0.003703
  134  195 :    0.003701
  176   36 :    0.003700
  134  100 :    0.003697
  148   85 :    0.003665
  133   99 :    0.003626
  162  194 :    0.003613
  179   10 :    0.003610
  179  102 :    0.003610
  172   94 :    0.003563
  177   93 :    0.003511
  148   87 :    0.003495
  133  190 :    0.003477
  158  194 :    0.003456
  142    8 :    0.003453
  161  195 :    0.003444
  155   88 :    0.003440
  139   89 :    0.003434
  144   87 :    0.003391
  134   97 :    0.003352
  176    2 :    0.003351
  142   22 :    0.003324
  162  199 :    0.003314
  173  103 :    0.003305
  145   88 :    0.003245
  142  192 :    0.003226
  134  191 :    0.003225
  134   15 :    0.003209
  179   15 :    0.003145
  160  192 :    0.003137
  142  191 :    0.003092
  144  191 :    0.003048
  156  191 :    0.003047
  135   97 :    0.003036
  178  180 :    0.003001
  138   93 :    0.003000
  178  100 :    0.002985
  134   95 :    0.002973
  143    9 :    0.002967
  151   90 :    0.002956
  143   77 :    0.002866
  133   89 :    0.002844
  136   94 :    0.002842
  143    6 :    0.002829
  134   92 :    0.002823
  165  192 :    0.002796
  148   78 :    0.002793
  146  192 :    0.002715
  141  100 :    0.002713
  159  193 :    0.002708
  134   79 :    0.002689
  148   77 :    0.002684
  146   20 :    0.002672
  165  195 :    0.002667
  177   21 :    0.002663
  137   95 :    0.002663
  148   83 :    0.002660
  139   96 :    0.002596
  171  190 :    0.002595
  147   67 :    0.002593
  134   10 :    0.002591
  176  103 :    0.002556
  139    2 :    0.002519
  146   71 :    0.002504
  176  104 :    0.002493
  177   97 :    0.002465
  177  184 :    0.002451
  145   71 :    0.002428
  177   98 :    0.002407
  139    8 :    0.002404
  165    9 :    0.002400
  144  192 :    0.002391
  172    9 :    0.002390
  153   86 :    0.002389
  134   94 :    0.002365
  173   99 :    0.002338
  143   14 :    0.002331
  159    8 :    0.002311
  179   14 :    0.002305
  134  192 :    0.002294
  139  100 :    0.002262
  148  192 :    0.002248
  178  184 :    0.002239
  142   20 :    0.002218
  133  180 :    0.002218
  140   95 :    0.002206
  164  191 :    0.002193
  170    9 :    0.002189
  179    6 :    0.002184
  148   90 :    0.002179
  137   12 :    0.002177
  147   83 :    0.002173
  149   84 :    0.002114
  172   98 :    0.002098
  144  109 :    0.002087
  149    9 :    0.002057
  178   16 :    0.002055
  153   87 :    0.002048
  177   95 :    0.002020
  138   14 :    0.002011
  141   97 :    0.002000
  148   79 :    0.001997
  178   17 :    0.001996
  144   95 :    0.001984
  139   21 :    0.001968
  137  104 :    0.001951
  136  191 :    0.001950
  145   84 :    0.001940
  140  194 :    0.001938
  146    4 :    0.001937
  156   82 :    0.001931
  149   78 :    0.001915
  155   85 :    0.001886
  161    9 :    0.001882
  179   33 :    0.001856
  143   16 :    0.001830
  174    6 :    0.001820
  144  106 :    0.001818
  155   80 :    0.001810
  157    6 :    0.001803
  133  182 :    0.001799
  159   77 :    0.001762
  147  193 :    0.001762
  143   78 :    0.001740
  170   92 :    0.001739
  145    7 :    0.001694
  149   86 :    0.001688
  165  194 :    0.001679
  179  181 :    0.001665
  138  104 :    0.001663
  177   10 :    0.001650
  146   67 :    0.001644
  149   88 :    0.001642
  159   14 :    0.001639
  139   17 :    0.001630
  144    3 :    0.001623
  160    6 :    0.001619
  175   98 :    0.001616
  171    6 :    0.001594
  140   16 :    0.001582
  149   90 :    0.001566
  179    1 :    0.001558
  138  190 :    0.001550
  141  103 :    0.001540
  140   94 :    0.001527
  174   94 :    0.001509
  135   82 :    0.001503
  147   15 :    0.001496
  140   92 :    0.001469
  171   16 :    0.001469
  154   78 :    0.001457
  143   84 :    0.001446
  134   85 :    0.001438
  135   89 :    0.001438
  141   99 :    0.001416
  178  103 :    0.001416
  134   77 :    0.001413
   13   12 :    0.001410
  179   28 :    0.001381
  159  198 :    0.001377
  145    8 :    0.001375
  175   94 :    0.001373
  140   15 :    0.001361
  179   12 :    0.001360
  152   78 :    0.001356
  164    6 :    0.001345
  176   10 :    0.001342
  153   89 :    0.001338
  170    6 :    0.001328
  151   77 :    0.001314
  171   21 :    0.001300
  144  114 :    0.001280
  156   89 :    0.001273
  151   79 :    0.001269
   13  194 :    0.001263
  174  104 :    0.001260
  133   82 :    0.001240
  135    7 :    0.001239
  140   82 :    0.001227
  145   67 :    0.001223
  158    8 :    0.001219
  141    8 :    0.001218
  140    5 :    0.001218
  144    1 :    0.001215
  172   96 :    0.001213
  159   22 :    0.001211
  134   80 :    0.001207
  154   90 :    0.001206
  179    8 :    0.001199
  178  189 :    0.001190
  140   77 :    0.001178
   13    8 :    0.001173
  144  111 :    0.001170
  133    2 :    0.001168
  173   97 :    0.001159
  176    6 :    0.001140
  140   79 :    0.001137
  164  198 :    0.001135
  145   15 :    0.001112
  144   92 :    0.001111
  140    3 :    0.001084
  162  191 :    0.001067
  147    3 :    0.001061
  144  108 :    0.001058
  166    9 :    0.001056
  146  114 :    0.001053
  136  192 :    0.001051
  139   82 :    0.001049
  145   16 :    0.001043
  149   77 :    0.001043
  177   99 :    0.001041
  137   91 :    0.001038
  135   11 :    0.001033
  136   92 :    0.001032
  135   94 :    0.001028
  137   11 :    0.001015
  139    1 :    0.001008
  142   95 :    0.001003
  146  191 :    0.001002
  152   90 :    0.001001
  145  194 :    0.001000
  144  180 :    0.000993
  147  199 :    0.000990
  135    5 :    0.000990
  176  189 :    0.000989
  172    6 :    0.000981
  177  101 :    0.000954
  147   72 :    0.000950
  133  101 :    0.000949
  133   21 :    0.000947
  161  192 :    0.000946
  162    6 :    0.000945
  133   98 :    0.000944
  179  103 :    0.000936
  135   90 :    0.000923
  149  195 :    0.000919
  139  181 :    0.000911
  137    5 :    0.000904
  156    8 :    0.000900
  138  102 :    0.000899
  177   34 :    0.000897
  147   16 :    0.000892
  177   17 :    0.000890
  142   84 :    0.000888
  146  111 :    0.000852
  156   80 :    0.000852
  179  189 :    0.000852
  159   78 :    0.000851
  133  103 :    0.000849
  149   79 :    0.000836
  137    7 :    0.000828
  160  194 :    0.000825
  156   14 :    0.000821
  159   82 :    0.000819
  136  101 :    0.000815
  138   21 :    0.000814
  135   99 :    0.000810
  158  193 :    0.000806
  139   93 :    0.000805
  140   20 :    0.000803
  136  195 :    0.000793
  160  191 :    0.000793
  165  199 :    0.000790
  148  191 :    0.000783
  149    6 :    0.000780
  174    8 :    0.000780
  133   93 :    0.000771
  158  199 :    0.000767
  140    7 :    0.000761
  140   22 :    0.000760
  145    5 :    0.000755
  140   89 :    0.000754
  135   95 :    0.000753
  146    7 :    0.000748
  176  181 :    0.000745
  147   88 :    0.000743
  145   10 :    0.000739
  136   14 :    0.000728
  140   99 :    0.000715
  177  181 :    0.000712
  173  100 :    0.000709
  159   71 :    0.000708
  135   92 :    0.000706
  139   99 :    0.000703
  147   63 :    0.000699
  165  191 :    0.000691
  144    2 :    0.000689
  159  196 :    0.000683
  136   95 :    0.000676
  155   82 :    0.000675
  156   77 :    0.000673
  153   80 :    0.000667
  140    4 :    0.000667
  175   96 :    0.000650
  133   17 :    0.000649
  142   92 :    0.000649
  179  125 :    0.000648
  135   16 :    0.000647
  133  191 :    0.000633
  155   89 :    0.000629
  176   14 :    0.000628
  134   99 :    0.000625
  178    2 :    0.000622
  171    9 :    0.000614
  134    4 :    0.000611
  177  102 :    0.000608
  148   14 :    0.000599
  179  104 :    0.000598
  177  100 :    0.000596
   13  193 :    0.000596
  138   15 :    0.000591
  148   86 :    0.000588
  153   82 :    0.000587
  171    8 :    0.000578
  176   15 :    0.000576
  141  191 :    0.000568
  142  114 :    0.000566
  158   77 :    0.000566
  173  101 :    0.000560
  179   27 :    0.000558
  158   14 :    0.000556
  159   79 :    0.000554
  167    9 :    0.000554
  176   28 :    0.000552
  171  182 :    0.000547
  135   79 :    0.000546
  147    7 :    0.000546
  143   15 :    0.000544
  159   80 :    0.000543
  174   98 :    0.000539
  145   11 :    0.000539
  138  182 :    0.000537
  140   90 :    0.000537
  135   77 :    0.000533
  177  189 :    0.000531
  165    6 :    0.000529
  157  195 :    0.000529
  140  123 :    0.000516
  148   88 :    0.000516
  153   88 :    0.000515
  179  128 :    0.000507
  142   88 :    0.000499
  139   85 :    0.000498
  146   10 :    0.000495
  142   81 :    0.000494
  134   91 :    0.000493
  147   86 :    0.000486
  178   28 :    0.000485
  133   79 :    0.000482
  176    8 :    0.000479
  177   36 :    0.000476
  141   12 :    0.000474
  135  193 :    0.000472
  144   71 :    0.000469
  158   82 :    0.000468
  147  198 :    0.000467
  137   14 :    0.000463
  136   96 :    0.000463
  170  102 :    0.000457
  151   81 :    0.000457
  140  196 :    0.000452
  140  197 :    0.000452
  134   78 :    0.000452
  176   33 :    0.000450
  156   90 :    0.000448
  142  109 :    0.000448
  176   12 :    0.000444
  145  114 :    0.000440
  138  180 :    0.000440
  155   86 :    0.000434
  164   67 :    0.000429
  142    3 :    0.000426
  179  185 :    0.000424
  139   98 :    0.000423
  142  111 :    0.000423
  149   12 :    0.000421
  134   22 :    0.000420
  173    9 :    0.000413
  145  111 :    0.000411
  134   86 :    0.000410
  159   20 :    0.000410
  163  195 :    0.000410
  179  122 :    0.000407
  134   20 :    0.000404
  148   81 :    0.000403
  150   83 :    0.000400
  137  191 :    0.000400
  144   81 :    0.000398
  156   78 :    0.000397
  139  184 :    0.000397
  156  194 :    0.000396
  179    9 :    0.000394
  156   79 :    0.000393
  133   85 :    0.000390
  159   67 :    0.000389
  174   96 :    0.000388
  170    8 :    0.000387
  135  103 :    0.000386
  177    2 :    0.000383
  164   71 :    0.000383
  161    6 :    0.000368
  144   72 :    0.000368
  143   88 :    0.000368
  139   79 :    0.000366
  156   85 :    0.000366
  148   22 :    0.000365
  138    2 :    0.000365
  144   84 :    0.000362
  143  114 :    0.000362
  144  105 :    0.000358
  172   92 :    0.000357
  146  113 :    0.000357
  141  192 :    0.000357
  142  100 :    0.000356
  142  106 :    0.000354
  137   16 :    0.000350
  134   83 :    0.000349
   13  100 :    0.000348
  170   95 :    0.000346
  142   71 :    0.000345
  142  180 :    0.000344
  145  193 :    0.000344
  168    9 :    0.000344
  147    5 :    0.000343
  155   78 :    0.000341
  163  192 :    0.000338
  162  198 :    0.000338
  148   84 :    0.000337
  172    8 :    0.000331
  135   80 :    0.000329
  137  102 :    0.000328
  164  193 :    0.000327
  143   22 :    0.000325
  134   96 :    0.000321
  140  103 :    0.000318
  179  120 :    0.000310
  143  180 :    0.000308
  150   87 :    0.000306
  158   78 :    0.000306
  157   12 :    0.000305
  140  198 :    0.000301
  144   19 :    0.000301
  143  195 :    0.000300
  150   85 :    0.000300
  149   81 :    0.000299
  179   18 :    0.000299
  138   17 :    0.000298
  141   94 :    0.000297
  134   87 :    0.000297
  144  182 :    0.000294
  158  198 :    0.000293
  137   93 :    0.000293
  143    4 :    0.000292
  133  192 :    0.000289
  135   15 :    0.000288
  136    7 :    0.000286
  144   94 :    0.000285
  147   64 :    0.000284
  135  194 :    0.000284
  160  199 :    0.000283
  147  196 :    0.000280
  138   10 :    0.000279
  154   81 :    0.000279
  145   72 :    0.000279
  156   87 :    0.000276
  158   80 :    0.000276
  157  192 :    0.000272
  152   77 :    0.000269
  176    9 :    0.000268
  139  109 :    0.000266
  136    5 :    0.000265
  145    3 :    0.000265
  142   94 :    0.000263
  144  100 :    0.000263
  142   97 :    0.000258
  179  183 :    0.000258
  142  108 :    0.000253
  134  180 :    0.000252
  165  198 :    0.000252
  134    3 :    0.000252
  136   11 :    0.000252
  176  185 :    0.000250
  146  194 :    0.000250
  158   22 :    0.000249
  176  128 :    0.000245
  140   80 :    0.000245
  166  195 :    0.000244
  140   11 :    0.000244
  154   77 :    0.000244
  164  196 :    0.000243
  163  194 :    0.000242
  176  125 :    0.000242
  134  193 :    0.000241
  161   78 :    0.000239
  140   78 :    0.000238
  138   90 :    0.000236
  171  180 :    0.000235
  146   15 :    0.000235
  146   16 :    0.000233
  135   85 :    0.000233
  161  194 :    0.000233
  152   81 :    0.000233
  159   81 :    0.000232
  156  100 :    0.000232
  161   80 :    0.000230
  139   34 :    0.000230
  176    1 :    0.000227
  144   88 :    0.000227
  163  199 :    0.000227
  133  195 :    0.000227
  144   91 :    0.000226
  139  101 :    0.000226
  139   86 :    0.000226
  173  104 :    0.000225
  149  192 :    0.000224
  153   90 :    0.000223
  146  117 :    0.000223
  133    1 :    0.000223
  136   98 :    0.000222
  159   89 :    0.000222
  144  181 :    0.000219
  144  193 :    0.000218
  179   90 :    0.000214
  141  195 :    0.000213
  138  191 :    0.000210
  164   22 :    0.000205
  179   46 :    0.000203
  150   80 :    0.000202
  143  109 :    0.000200
  164   77 :    0.000200
  144   18 :    0.000198
  164   78 :    0.000198
  144   17 :    0.000197
  160   12 :    0.000195
  144  113 :    0.000194
  171   17 :    0.000194
  179  123 :    0.000193
  174   92 :    0.000193
  147  111 :    0.000192
  152   79 :    0.000191
  177  185 :    0.000191
  175  102 :    0.000190
  147   84 :    0.000190
  150   89 :    0.000189
  171   12 :    0.000188
  136  193 :    0.000187
  156   83 :    0.000186
  170   91 :    0.000186
  143   20 :    0.000185
  146  108 :    0.000185
  144   97 :    0.000184
  150   82 :    0.000183
  145   63 :    0.000180
  143  111 :    0.000179
  147   19 :    0.000177
  166  192 :    0.000176
  134  103 :    0.000175
  172  102 :    0.000174
  154   79 :    0.000174
  178   33 :    0.000172
  158  100 :    0.000172
  133   77 :    0.000170
  133    4 :    0.000170
  173   94 :    0.000169
  142  193 :    0.000168
  158   89 :    0.000167
  179  127 :    0.000167
  135   78 :    0.000167
  177   90 :    0.000166
  157   82 :    0.000165
  156  193 :    0.000165
  177    6 :    0.000164
  178  181 :    0.000163
  158   79 :    0.000161
  135   22 :    0.000161
  142    1 :    0.000156
  163    9 :    0.000154
  142  194 :    0.000153
  171   34 :    0.000152
  133  181 :    0.000150
  134    2 :    0.000149
  133  123 :    0.000149
  146   72 :    0.000148
  139   33 :    0.000147
  138  128 :    0.000146
  161   82 :    0.000146
  146   63 :    0.000146
  144  110 :    0.000145
  161   77 :    0.000145
  145  108 :    0.000145
  145  199 :    0.000144
  177  104 :    0.000144
  134  190 :    0.000144
  139    4 :    0.000143
  176   27 :    0.000143
  161  191 :    0.000143
  143  192 :    0.000143
  145  113 :    0.000142
  156   22 :    0.000142
  133    3 :    0.000142
   13  198 :    0.000141
  179   29 :    0.000140
  141  101 :    0.000140
  133   86 :    0.000140
  157  191 :    0.000138
  140  120 :    0.000137
  164   12 :    0.000137
  157   89 :    0.000137
  134  182 :    0.000137
  139   18 :    0.000136
  158  196 :    0.000134
  140   71 :    0.000133
  178  185 :    0.000133
  144  123 :    0.000132
  147  114 :    0.000132
  161   87 :    0.000132
   13   14 :    0.000132
  177  103 :    0.000131
  136   16 :    0.000130
  143  191 :    0.000130
  146    5 :    0.000130
  159   63 :    0.000129
   13  199 :    0.000129
  142   72 :    0.000128
  138   89 :    0.000128
  148  194 :    0.000128
  166    6 :    0.000127
  144  194 :    0.000122
  173    6 :    0.000122
  148    7 :    0.000122
  158   71 :    0.000120
  137  192 :    0.000119
  176   90 :    0.000118
  164   81 :    0.000117
  147   10 :    0.000117
  178  128 :    0.000117
  171   14 :    0.000116
  177   15 :    0.000115
  162  193 :    0.000115
  135   20 :    0.000115
  178  125 :    0.000114
  142  182 :    0.000113
  156   97 :    0.000112
  142    2 :    0.000111
  177   14 :    0.000111
  147   95 :    0.000110
  140   19 :    0.000109
  143  106 :    0.000109
  139  106 :    0.000108
  176  183 :    0.000108
  136  104 :    0.000108
   13   97 :    0.000107
  146   11 :    0.000107
  160   78 :    0.000106
  144   67 :    0.000106
  140   72 :    0.000105
  147   57 :    0.000104
  176  122 :    0.000103
  171   36 :    0.000103
  139  191 :    0.000103
  143    8 :    0.000103
  164   63 :    0.000102
  143   81 :    0.000102
  144  190 :    0.000102
  142   91 :    0.000101
  160   77 :    0.000101
  138  123 :    0.000101
  159  100 :    0.000100
  142   67 :    0.000100
  147  108 :    0.000100
  139  103 :    0.000099
  165  193 :    0.000099
  134  194 :    0.000099
  144   57 :    0.000098
  135   96 :    0.000098
  177  183 :    0.000098
  161  199 :    0.000098
  145   95 :    0.000097
  134  123 :    0.000097
  150   84 :    0.000097
  177   28 :    0.000096
  143   95 :    0.000096
  173   98 :    0.000096
  140   91 :    0.000095
  175   92 :    0.000094
   13  196 :    0.000094
  159   87 :    0.000093
  156    7 :    0.000093
  140   96 :    0.000093
  143  182 :    0.000092
  164  201 :    0.000092
  172   95 :    0.000091
  133  120 :    0.000090
  174  191 :    0.000089
  147  113 :    0.000089
  136   91 :    0.000089
  133   80 :    0.000087
  139   77 :    0.000087
  161   81 :    0.000086
  145  106 :    0.000086
  149   22 :    0.000084
  148   71 :    0.000084
  178   27 :    0.000084
  135    4 :    0.000082
  160   80 :    0.000082
  144   21 :    0.000082
  155   81 :    0.000081
  159    4 :    0.000080
  134  101 :    0.000080
  140  199 :    0.000080
  138   34 :    0.000079
  177   33 :    0.000079
  133  184 :    0.000078
  133   34 :    0.000077
  171    2 :    0.000077
  147  100 :    0.000077
  164   68 :    0.000077
  140   85 :    0.000077
  133  102 :    0.000076
  177   12 :    0.000076
  133  104 :    0.000075
  145  109 :    0.000075
  144   23 :    0.000075
  141   92 :    0.000075
  159  197 :    0.000074
  175    9 :    0.000074
  158   67 :    0.000074
  162   67 :    0.000073
  144  120 :    0.000073
  174   95 :    0.000073
  135   87 :    0.000072
  177    1 :    0.000072
  133   20 :    0.000072
  146  106 :    0.000072
  153   78 :    0.000071
  139  123 :    0.000071
  147   62 :    0.000071
  178   29 :    0.000071
  148   20 :    0.000071
  135  101 :    0.000071
  139    3 :    0.000071
  135    3 :    0.000070
  137  128 :    0.000070
  142  113 :    0.000070
  157   80 :    0.000070
  158   20 :    0.000070
  176  127 :    0.000070
  155   90 :    0.000069
  143  108 :    0.000069
  146    8 :    0.000069
  143   92 :    0.000069
  138  125 :    0.000069
  164   62 :    0.000068
  147   11 :    0.000068
  178    6 :    0.000068
  133  109 :    0.000068
  145  117 :    0.000068
  178   10 :    0.000067
  150    9 :    0.000067
  161   12 :    0.000066
  167  192 :    0.000065
  159    3 :    0.000065
  142   19 :    0.000064
  176  120 :    0.000064
  160   82 :    0.000064
  179  109 :    0.000063
  167    6 :    0.000063
  146  109 :    0.000062
  148   67 :    0.000062
  179  124 :    0.000061
  162   71 :    0.000061
  159   72 :    0.000061
  171  128 :    0.000061
  179   35 :    0.000061
  158   87 :    0.000060
  145  198 :    0.000060
  162  196 :    0.000060
  136   89 :    0.000059
  159   90 :    0.000059
  134   21 :    0.000059
  139   36 :    0.000059
  139  120 :    0.000059
  141  193 :    0.000058
  160  198 :    0.000058
  133  193 :    0.000058
  138  120 :    0.000058
  178   35 :    0.000058
  151    9 :    0.000058
  145  100 :    0.000058
  147  123 :    0.000057
  139  183 :    0.000057
  162   78 :    0.000056
  134   98 :    0.000055
  162   12 :    0.000055
  176   29 :    0.000055
  139   80 :    0.000055
  135   91 :    0.000055
  157   85 :    0.000054
  165  196 :    0.000054
  150   88 :    0.000054
  134   17 :    0.000054
  147  106 :    0.000054
  135   83 :    0.000054
  145   64 :    0.000053
  138  192 :    0.000053
  141   95 :    0.000053
  136   82 :    0.000053
  158   81 :    0.000053
  149  191 :    0.000053
  151   12 :    0.000053
  138   82 :    0.000052
  162   77 :    0.000052
  160  193 :    0.000052
  136   90 :    0.000052
  167  195 :    0.000051
  170   93 :    0.000051
  173   96 :    0.000051
  150   86 :    0.000051
  142  190 :    0.000050
  151    6 :    0.000050
  157   90 :    0.000049
  178  127 :    0.000049
  148    8 :    0.000049
  144  117 :    0.000049
  137   21 :    0.000049
  155   77 :    0.000048
  136  194 :    0.000048
  163  191 :    0.000048
  156   20 :    0.000047
  139  186 :    0.000047
  133   22 :    0.000047
  179  119 :    0.000047
  147  197 :    0.000047
  143  181 :    0.000047
  176  123 :    0.000047
  142  123 :    0.000047
  151  195 :    0.000046
  161   83 :    0.000046
  135  123 :    0.000046
  142  181 :    0.000045
  156   86 :    0.000045
  144  186 :    0.000045
  151   22 :    0.000045
  140  101 :    0.000045
  175    6 :    0.000045
  149    7 :    0.000045
  134  109 :    0.000044
   13  103 :    0.000044
  158   97 :    0.000044
  161   88 :    0.000044
  158   90 :    0.000044
  142  105 :    0.000043
  161   89 :    0.000043
  164   80 :    0.000043
  137  193 :    0.000043
  161   67 :    0.000042
   13   77 :    0.000042
  169    9 :    0.000042
  179  186 :    0.000042
  179   89 :    0.000042
  145   19 :    0.000042
  149   14 :    0.000041
  157   77 :    0.000041
  137  123 :    0.000041
  137  190 :    0.000041
  176   18 :    0.000040
  179  131 :    0.000040
  139  102 :    0.000040
  146  199 :    0.000040
  139  185 :    0.000039
  144   24 :    0.000039
  134    1 :    0.000039
  156   81 :    0.000039
  146    3 :    0.000039
  139   20 :    0.000038
  143    1 :    0.000037
  141   14 :    0.000037
  156   11 :    0.000037
  146  193 :    0.000037
  177   89 :    0.000037
  137  195 :    0.000037
  145   92 :    0.000036
  174  102 :    0.000036
  161   22 :    0.000036
  144   63 :    0.000036
  159   64 :    0.000036
  159   85 :    0.000036
  139  192 :    0.000036
  138   36 :    0.000035
  154  114 :    0.000035
  133   33 :    0.000035
  134  120 :    0.000035
  143  190 :    0.000035
  137   15 :    0.000035
  133  128 :    0.000035
  135   10 :    0.000034
   13   99 :    0.000034
  168    6 :    0.000034
  142   17 :    0.000034
  147  117 :    0.000034
  144  119 :    0.000034
  156    5 :    0.000034
  146   64 :    0.000034
  163    6 :    0.000033
  135   86 :    0.000033
  162   22 :    0.000033
  178  122 :    0.000033
  178  183 :    0.000033
  178   15 :    0.000033
  177    9 :    0.000033
  147   92 :    0.000033
  171  184 :    0.000033
  160   22 :    0.000032
  176   35 :    0.000032
  158   85 :    0.000032
  157  100 :    0.000032
  141   96 :    0.000032
  178    8 :    0.000032
  150   78 :    0.000032
  140    2 :    0.000032
  140   67 :    0.000031
  147   68 :    0.000031
  156   71 :    0.000031
  147  109 :    0.000031
  138  122 :    0.000031
  160   67 :    0.000030
  168  195 :    0.000030
  146  115 :    0.000030
  172   91 :    0.000030
  144   64 :    0.000030
  157   87 :    0.000029
  156  199 :    0.000029
  160   81 :    0.000029
  161   71 :    0.000029
  164   20 :    0.000029
  133   18 :    0.000029
  139   46 :    0.000029
  140   87 :    0.000029
  166  191 :    0.000029
  134   71 :    0.000028
  162   81 :    0.000028
  133  106 :    0.000028
  145  196 :    0.000028
  157   83 :    0.000028
  134   84 :    0.000028
  134   19 :    0.000028
  171  125 :    0.000028
  163  198 :    0.000028
  157    8 :    0.000028
  139   83 :    0.000027
  133  122 :    0.000027
  157   78 :    0.000027
  133   83 :    0.000027
  133   78 :    0.000027
  138  184 :    0.000026
  156   88 :    0.000026
  140   10 :    0.000026
  134  106 :    0.000026
  178  131 :    0.000026
  148   11 :    0.000025
  176   46 :    0.000025
  160   71 :    0.000025
  166  194 :    0.000025
  176  131 :    0.000025
  161   79 :    0.000025
  160   87 :    0.000025
  159   62 :    0.000025
  136   15 :    0.000025
  156   99 :    0.000024
  168  192 :    0.000024
  177    8 :    0.000024
  136  123 :    0.000024
  179   26 :    0.000024
  177   27 :    0.000024
  174   12 :    0.000024
  135  196 :    0.000024
  172  191 :    0.000024
  144   96 :    0.000024
  143  100 :    0.000023
  141  104 :    0.000023
  143   94 :    0.000023
  161   85 :    0.000023
  159   83 :    0.000023
  178   14 :    0.000023
  140  128 :    0.000023
   13   22 :    0.000023
  144  115 :    0.000022
  156   95 :    0.000022
  142  117 :    0.000022
  179  129 :    0.000022
  142  110 :    0.000022
  133  125 :    0.000022
  144   33 :    0.000022
  135   98 :    0.000022
  150   90 :    0.000021
  156   94 :    0.000021
  176   89 :    0.000021
  134   72 :    0.000021
   13   82 :    0.000021
  139  122 :    0.000021
  140   63 :    0.000021
  137   90 :    0.000021
  143  113 :    0.000021
  139   28 :    0.000021
  159  201 :    0.000020
  142   99 :    0.000020
  171   15 :    0.000020
  143   71 :    0.000020
  158   83 :    0.000020
  141  194 :    0.000020
  145   57 :    0.000020
  149   67 :    0.000020
  133   36 :    0.000020
  147   97 :    0.000019
  139   22 :    0.000019
  156  198 :    0.000019
  142   18 :    0.000019
  157   79 :    0.000019
  140   57 :    0.000019
  174  192 :    0.000019
  178    1 :    0.000019
  135  198 :    0.000019
  142   21 :    0.000019
  141   98 :    0.000019
  139  195 :    0.000019
  164   82 :    0.000019
  144  112 :    0.000018
  139  105 :    0.000018
  142   96 :    0.000018
  143   97 :    0.000018
  145   97 :    0.000018
  156   16 :    0.000018
  174  128 :    0.000018
  179    3 :    0.000018
  138  193 :    0.000018
  170   12 :    0.000018
  140   81 :    0.000017
  159   97 :    0.000017
  174  193 :    0.000017
  147  110 :    0.000017
  156   67 :    0.000017
  146  110 :    0.000017
  136   77 :    0.000017
  134   93 :    0.000017
  142   63 :    0.000017
  149   71 :    0.000017
  156  103 :    0.000017
  149   11 :    0.000017
  138  195 :    0.000017
  144   46 :    0.000017
  134   81 :    0.000016
  142   57 :    0.000016
  148    4 :    0.000016
  137  125 :    0.000016
  179  106 :    0.000016
  140   64 :    0.000016
  133   19 :    0.000016
  175    8 :    0.000016
  135   71 :    0.000016
  157   97 :    0.000015
  137  182 :    0.000015
  159   68 :    0.000015
  167  191 :    0.000015
  140   98 :    0.000015
  159   15 :    0.000015
  147  115 :    0.000015
  148    5 :    0.000015
  142  120 :    0.000015
  175   95 :    0.000015
  156   84 :    0.000015
  160   89 :    0.000014
  153   77 :    0.000014
  157   14 :    0.000014
  179   23 :    0.000014
  173   92 :    0.000014
  138    3 :    0.000014
  139  128 :    0.000014
   13   78 :    0.000014
  139   27 :    0.000014
  173    8 :    0.000014
  140   83 :    0.000014
  139  125 :    0.000014
  139  108 :    0.000013
  145  110 :    0.000013
  179  126 :    0.000013
  149  194 :    0.000013
  178   12 :    0.000013
  137   89 :    0.000013
  159   88 :    0.000013
  157  194 :    0.000013
  138   79 :    0.000013
  159  123 :    0.000013
  133   87 :    0.000013
  165   12 :    0.000012
  140  122 :    0.000012
  136   79 :    0.000012
  138   85 :    0.000012
  162   80 :    0.000012
  156   92 :    0.000012
  145  123 :    0.000012
  140  119 :    0.000012
  158   63 :    0.000012
  156    4 :    0.000012
  137  120 :    0.000012
  155   79 :    0.000012
  148  193 :    0.000012
  169  192 :    0.000012
  139   19 :    0.000012
  172   12 :    0.000012
  174   91 :    0.000012
  139  114 :    0.000011
  160    8 :    0.000011
  139  104 :    0.000011
  145  180 :    0.000011
  147   65 :    0.000011
  156   15 :    0.000011
  139   78 :    0.000011
  145   94 :    0.000011
  143   91 :    0.000011
  164   64 :    0.000011
  134  181 :    0.000011
  139   23 :    0.000011
  145  115 :    0.000011
  164   14 :    0.000011
  134   88 :    0.000011
  164    8 :    0.000011
  139  119 :    0.000011
  172  128 :    0.000011
  160   79 :    0.000011
  138  181 :    0.000010
  170  128 :    0.000010
  151  192 :    0.000010
  147   94 :    0.000010
  178  120 :    0.000010
   13  197 :    0.000010
  156  196 :    0.000010
  135  197 :    0.000010
  171   10 :    0.000010
  133  119 :    0.000010
  138    1 :    0.000010
  164   79 :    0.000010
  160  196 :    0.000010
  169  195 :    0.000010
  144   99 :    0.000009
  147  120 :    0.000009
  136  102 :    0.000009
  134  114 :    0.000009
  151    7 :    0.000009
  154  117 :    0.000009
  177   18 :    0.000009
  137   17 :    0.000009
  177  186 :    0.000009
  143    2 :    0.000009
  137    2 :    0.000009
  176  109 :    0.000009
  158  103 :    0.000009
  143  117 :    0.000009
   13   80 :    0.000009
  161  198 :    0.000009
  167  194 :    0.000009
  150   77 :    0.000009
  139   87 :    0.000009
  146  198 :    0.000009
  143    3 :    0.000009
  179  191 :    0.000009
  176  124 :    0.000009
  153   81 :    0.000009
  144  107 :    0.000008
  157   86 :    0.000008
  139  189 :    0.000008
  135  120 :    0.000008
  162   63 :    0.000008
  146   19 :    0.000008
  173  102 :    0.000008
   13   71 :    0.000008
  152  114 :    0.000008
  159   95 :    0.000008
  145   62 :    0.000008
  134  108 :    0.000008
  153   79 :    0.000008
  177   29 :    0.000008
  177  109 :    0.000008
  138   33 :    0.000008
  142   64 :    0.000008
  137  180 :    0.000008
  171  123 :    0.000008
  179   82 :    0.000008
  146   62 :    0.000007
  144  196 :    0.000007
   13   20 :    0.000007
  146   57 :    0.000007
  147  105 :    0.000007
   13   79 :    0.000007
  160   14 :    0.000007
  158   99 :    0.000007
  170    5 :    0.000007
  163   67 :    0.000007
  159   19 :    0.000007
   13   94 :    0.000007
  134  111 :    0.000007
  135   81 :    0.000007
  175   91 :    0.000007
  164   87 :    0.000007
  162  201 :    0.000007
  140   86 :    0.000007
  170  191 :    0.000007
  140  125 :    0.000007
  179    4 :    0.000007
  143  105 :    0.000007
  140   17 :    0.000006
  150    6 :    0.000006
  140   24 :    0.000006
  178  123 :    0.000006
  136  128 :    0.000006
  162   68 :    0.000006
  151   67 :    0.000006
  149   20 :    0.000006
  143   67 :    0.000006
  158   88 :    0.000006
  165  201 :    0.000006
  158  197 :    0.000006
  172   93 :    0.000006
  165   67 :    0.000006
  145  105 :    0.000006
  147   24 :    0.000006
  158    4 :    0.000006
  177   86 :    0.000006
  178    9 :    0.000006
  165    8 :    0.000006
  151  114 :    0.000006
  139  111 :    0.000006
  135  180 :    0.000006
  148  100 :    0.000006
  165   71 :    0.000005
  164   61 :    0.000005
  144  184 :    0.000005
  177   35 :    0.000005
  162   82 :    0.000005
  161   84 :    0.000005
  139  193 :    0.000005
  138  127 :    0.000005
   13   89 :    0.000005
  137   82 :    0.000005
  179  105 :    0.000005
  134  196 :    0.000005
  160   88 :    0.000005
  148  199 :    0.000005
  146   95 :    0.000005
  152   22 :    0.000005
  150  195 :    0.000005
  135   72 :    0.000005
  154  111 :    0.000005
  140   21 :    0.000005
  161  193 :    0.000005
  136    3 :    0.000005
  161   90 :    0.000005
  144  198 :    0.000005
  146  112 :    0.000005
  147  112 :    0.000005
  157   11 :    0.000005
  179   19 :    0.000005
  178   46 :    0.000005
  171  122 :    0.000005
  136   85 :    0.000005
  143  186 :    0.000005
  134   67 :    0.000005
  160   83 :    0.000005
   13   95 :    0.000005
  170   11 :    0.000005
  146  180 :    0.000005
  146   68 :    0.000005
  144  122 :    0.000005
  136   80 :    0.000004
  179   30 :    0.000004
  176  129 :    0.000004
  148   10 :    0.000004
  179   40 :    0.000004
  134  197 :    0.000004
  177   85 :    0.000004
  158    3 :    0.000004
  154   22 :    0.000004
  176  186 :    0.000004
  133  194 :    0.000004
  146  105 :    0.000004
  158   95 :    0.000004
  135  104 :    0.000004
   13   67 :    0.000004
  135   19 :    0.000004
  142  196 :    0.000004
  171   90 :    0.000004
  157    7 :    0.000004
  136  196 :    0.000004
  136   93 :    0.000004
  157   99 :    0.000004
  141    5 :    0.000004
  142   23 :    0.000004
  175  128 :    0.000004
  148   16 :    0.000004
  143   72 :    0.000004
  142  198 :    0.000004
  148   15 :    0.000004
  136  197 :    0.000004
  178   18 :    0.000004
  157  103 :    0.000004
  136   22 :    0.000004
  138   77 :    0.000004
  162   62 :    0.000004
  162    8 :    0.000004
  143   17 :    0.000004
  138   86 :    0.000004
  163   71 :    0.000003
  145   68 :    0.000003
  174  123 :    0.000003
  164   72 :    0.000003
  177  128 :    0.000003
  158   72 :    0.000003
  176  119 :    0.000003
  145    1 :    0.000003
  178  129 :    0.000003
  144  183 :    0.000003
  144  197 :    0.000003
  137  122 :    0.000003
  163   78 :    0.000003
  173   95 :    0.000003
  136  120 :    0.000003
  135   67 :    0.000003
  134  128 :    0.000003
  138    4 :    0.000003
  177  125 :    0.000003
  159   16 :    0.000003
  133  108 :    0.000003
  135    2 :    0.000003
  134   18 :    0.000003
  157   22 :    0.000003
  140  180 :    0.000003
  171  120 :    0.000003
  177   46 :    0.000003
  134  104 :    0.000003
  151   11 :    0.000003
  168  191 :    0.000003
  178   90 :    0.000003
  135  199 :    0.000003
  142  103 :    0.000003
  133   46 :    0.000003
  149   10 :    0.000003
  179   24 :    0.000003
  160   85 :    0.000003
  177   82 :    0.000003
  142  115 :    0.000003
  146  118 :    0.000003
  142  186 :    0.000003
  133  114 :    0.000003
  165   77 :    0.000003
  151   71 :    0.000003
  133  105 :    0.000003
  171  127 :    0.000003
  164   88 :    0.000002
  157  193 :    0.000002
  163  193 :    0.000002
  150   81 :    0.000002
  147    1 :    0.000002
  157   88 :    0.000002
  143   18 :    0.000002
  175   93 :    0.000002
  173  191 :    0.000002
  165   22 :    0.000002
  134  198 :    0.000002
  143  194 :    0.000002
  156    3 :    0.000002
  141   11 :    0.000002
  136   20 :    0.000002
  147  180 :    0.000002
  140  104 :    0.000002
  176  191 :    0.000002
  147    2 :    0.000002
  179   79 :    0.000002
  142  119 :    0.000002
  163   81 :    0.000002
  157   84 :    0.000002
  163   77 :    0.000002
  135   88 :    0.000002
  134  119 :    0.000002
  178  124 :    0.000002
  159   57 :    0.000002
  141  123 :    0.000002
  170    7 :    0.000002
  133  183 :    0.000002
   13  123 :    0.000002
  134  122 :    0.000002
  142   24 :    0.000002
  137    3 :    0.000002
  143  110 :    0.000002
  141    7 :    0.000002
  146  196 :    0.000002
  160   20 :    0.000002
  144   51 :    0.000002
  147  119 :    0.000002
  163  196 :    0.000002
  159  103 :    0.000002
  179   47 :    0.000002
  179   85 :    0.000002
  141   91 :    0.000002
  158   94 :    0.000002
  154  113 :    0.000002
  134   57 :    0.000002
  169  194 :    0.000002
  147   61 :    0.000002
  171  191 :    0.000002
  145  112 :    0.000002
  133   28 :    0.000002
  159    5 :    0.000002
  150   79 :    0.000002
  139   24 :    0.000001
  152  195 :    0.000001
  172  192 :    0.000001
  143   21 :    0.000001
  161   20 :    0.000001
  162   20 :    0.000001
  179   32 :    0.000001
  152    9 :    0.000001
  151   10 :    0.000001
  135   84 :    0.000001
  169    6 :    0.000001
  166   12 :    0.000001
  151   14 :    0.000001
  137   10 :    0.000001
  171  131 :    0.000001
  149    5 :    0.000001
  136  198 :    0.000001
  133   72 :    0.000001
  134  105 :    0.000001
   13   92 :    0.000001
  138  119 :    0.000001
  177  122 :    0.000001
  135  128 :    0.000001
  160  100 :    0.000001
  158  123 :    0.000001
  165   78 :    0.000001
  176   82 :    0.000001
  176   26 :    0.000001
  138  131 :    0.000001
  139  124 :    0.000001
  136   78 :    0.000001
  133  197 :    0.000001
  144   93 :    0.000001
   13    3 :    0.000001
  171   28 :    0.000001
  171   33 :    0.000001
  159   99 :    0.000001
  140  109 :    0.000001
  143  193 :    0.000001
  179  121 :    0.000001
  162   87 :    0.000001
  174   93 :    0.000001
   13   90 :    0.000001
  157   81 :    0.000001
  161   14 :    0.000001
  179   86 :    0.000001
  152   67 :    0.000001
  140  106 :    0.000001
  163   80 :    0.000001
   13   81 :    0.000001
  140    1 :    0.000001
  174  125 :    0.000001
  177  123 :    0.000001
  133  111 :    0.000001
  145    2 :    0.000001
  152   12 :    0.000001
  156   10 :    0.000001
  177  120 :    0.000001
  178   26 :    0.000001
  139   84 :    0.000001
  141  196 :    0.000001
  178   30 :    0.000001
  154   67 :    0.000001
  135   21 :    0.000001
  149  114 :    0.000001
  150  192 :    0.000001
  157   94 :    0.000001
  133   24 :    0.000001
  148   63 :    0.000001
  144   34 :    0.000001
  171  181 :    0.000001
  137  194 :    0.000001
  142  112 :    0.000001
  136   21 :    0.000001
  152    7 :    0.000001
  152  117 :    0.000001
  160   90 :    0.000001
  179   25 :    0.000001
  133  185 :    0.000001
  172  193 :    0.000001
  163   22 :    0.000001
  146  100 :    0.000001
  166  199 :    0.000001
  141   82 :    0.000001
  151  111 :    0.000001
  168  194 :    0.000001
  142  199 :    0.000001
  141   90 :    0.000001
  147   51 :    0.000001
  161   86 :    0.000001
  160   63 :    0.000001
  143   96 :    0.000001
  159   94 :    0.000001
  156  123 :    0.000001
  154   10 :    0.000001
  158   64 :    0.000001
  140   93 :    0.000001
  138   20 :    0.000001
  159   92 :    0.000001
  147  118 :    0.000001
  162   14 :    0.000001
  134  184 :    0.000001
  174  195 :    0.000001
  166   80 :    0.000001
  137  197 :    0.000001
  158   15 :    0.000001
  159    7 :    0.000001
  161   63 :    0.000001
  143  184 :    0.000001
  163   68 :    0.000001
  148   95 :    0.000001
  159   86 :    0.000001
  143   19 :    0.000001
  134  102 :    0.000001
  135   17 :    0.000001
  179  132 :    0.000001
  159   65 :    0.000001
  153   11 :    0.000001
  165   81 :    0.000001
  133  186 :    0.000001
  154    7 :    0.000001
  141   89 :    0.000001
  138  109 :    0.000001
  176   86 :    0.000001
  144  103 :    0.000001
  137   34 :    0.000001
  140   88 :    0.000001
  146    1 :    0.000001
  152   11 :    0.000001
  145  120 :    0.000001
  158   86 :    0.000001
  133   84 :    0.000001
  139   72 :    0.000001
  144  199 :    0.000001
  145  197 :    0.000001
  157    5 :    0.000001
  138   28 :    0.000001
  135  182 :    0.000001
  144  128 :    0.000001
  145   91 :    0.000001
  150   12 :    0.000001
  166   78 :    0.000001
  148  198 :    0.000001
  147   91 :    0.000000
  144   45 :    0.000000
  147  201 :    0.000000
  165   68 :    0.000000
  134  125 :    0.000000
  165   63 :    0.000000
  176  126 :    0.000000
  176   85 :    0.000000
  141  198 :    0.000000
  139  127 :    0.000000
  158   92 :    0.000000
  167  100 :    0.000000
  148   72 :    0.000000
  159  200 :    0.000000
  156   72 :    0.000000
  164   89 :    0.000000
  151   20 :    0.000000
  168   80 :    0.000000
  172  123 :    0.000000
  170   21 :    0.000000
  133   23 :    0.000000
  148  114 :    0.000000
  165  100 :    0.000000
  143  123 :    0.000000
  149    8 :    0.000000
  151  117 :    0.000000
  157   95 :    0.000000
  170  125 :    0.000000
  134   34 :    0.000000
  147   69 :    0.000000
  170  123 :    0.000000
  142  184 :    0.000000
  138   18 :    0.000000
  133   27 :    0.000000
  155   67 :    0.000000
  174   14 :    0.000000
  176    3 :    0.000000
  159   61 :    0.000000
  164  197 :    0.000000
   13   63 :    0.000000
  133  124 :    0.000000
  169  191 :    0.000000
  164   76 :    0.000000
  158   62 :    0.000000
  161  196 :    0.000000
  134   24 :    0.000000
  144  118 :    0.000000
  173   12 :    0.000000
  156   63 :    0.000000
  179  188 :    0.000000
  162   79 :    0.000000
  158   68 :    0.000000
  136   10 :    0.000000
  161    8 :    0.000000
  137   36 :    0.000000
  142  197 :    0.000000
  136    4 :    0.000000
  140  108 :    0.000000
  152  111 :    0.000000
  138   80 :    0.000000
  158    5 :    0.000000
  147   66 :    0.000000
  168   82 :    0.000000
  133  127 :    0.000000
  174  197 :    0.000000
  178  126 :    0.000000
  134   33 :    0.000000
  141  197 :    0.000000
  166   77 :    0.000000
  142   33 :    0.000000
  134   63 :    0.000000
  144  125 :    0.000000
  159   84 :    0.000000
  177  127 :    0.000000
  143   99 :    0.000000
  140  182 :    0.000000
  179  130 :    0.000000
  138   19 :    0.000000
  136  125 :    0.000000
  151  191 :    0.000000
  141  128 :    0.000000
  141   16 :    0.000000
  153    7 :    0.000000
  175  191 :    0.000000
  138  197 :    0.000000
  176  106 :    0.000000
  147   99 :    0.000000
  141   77 :    0.000000
  149    4 :    0.000000
  176   30 :    0.000000
  136   86 :    0.000000
  168   12 :    0.000000
  158    7 :    0.000000
  148   97 :    0.000000
  147   18 :    0.000000
  155  195 :    0.000000
   13   87 :    0.000000
  177  106 :    0.000000
  140  200 :    0.000000
  155   22 :    0.000000
  167   12 :    0.000000
  146  123 :    0.000000
  166   82 :    0.000000
  147   56 :    0.000000
  154   11 :    0.000000
  179   20 :    0.000000
  137   77 :    0.000000
  144   58 :    0.000000
  152    6 :    0.000000
  144  116 :    0.000000
  146   92 :    0.000000
  142  122 :    0.000000
  164   65 :    0.000000
  172  125 :    0.000000
  152   10 :    0.000000
  145  118 :    0.000000
   13    4 :    0.000000
  133   71 :    0.000000
  168   87 :    0.000000
  167  193 :    0.000000
  179  193 :    0.000000
  162   88 :    0.000000
  174  194 :    0.000000
  135  190 :    0.000000
  143  183 :    0.000000
  137   79 :    0.000000
  165   62 :    0.000000
  138  124 :    0.000000
  159  120 :    0.000000
  160   68 :    0.000000
  140  111 :    0.000000
  168   78 :    0.000000
  161   68 :    0.000000
  133   57 :    0.000000
  153  114 :    0.000000
  138   22 :    0.000000
  163   63 :    0.000000
  158   84 :    0.000000
  170   14 :    0.000000
  158   16 :    0.000000
  142  101 :    0.000000
  143  115 :    0.000000
  144   98 :    0.000000
  140   62 :    0.000000
  157   92 :    0.000000
  135   63 :    0.000000
  174  120 :    0.000000
  139   57 :    0.000000
  140  114 :    0.000000
  157   67 :    0.000000
  134   64 :    0.000000
  145   24 :    0.000000
  171  189 :    0.000000
  149  111 :    0.000000
  137   85 :    0.000000
  179   41 :    0.000000
   13  101 :    0.000000
  135   93 :    0.000000
  148  111 :    0.000000
  154   71 :    0.000000
  157   71 :    0.000000
  163   62 :    0.000000
  157   20 :    0.000000
  178  132 :    0.000000
  167  199 :    0.000000
   13   72 :    0.000000
  179  192 :    0.000000
  170   16 :    0.000000
  144  185 :    0.000000
  135  109 :    0.000000
  141  102 :    0.000000
  152  192 :    0.000000
  136  180 :    0.000000
  147  103 :    0.000000
  142   98 :    0.000000
  142   93 :    0.000000
  163   12 :    0.000000
  144   62 :    0.000000
  152   71 :    0.000000
  145  182 :    0.000000
  136    2 :    0.000000
  140   65 :    0.000000
  133  196 :    0.000000
  151  113 :    0.000000
  140   18 :    0.000000
  167  103 :    0.000000
  164   66 :    0.000000
  139  110 :    0.000000
  143   23 :    0.000000
  145   99 :    0.000000
  168   89 :    0.000000
  164   83 :    0.000000
   13   85 :    0.000000
  166  198 :    0.000000
  167  198 :    0.000000
  136  190 :    0.000000
  166  193 :    0.000000
  166   81 :    0.000000
  174  196 :    0.000000
  149  199 :    0.000000
  142   46 :    0.000000
  173   91 :    0.000000
  172    5 :    0.000000
  173  192 :    0.000000
