# Supplementary material for: Highly Acidic Electron-Rich Brønsted Acids Accelerate Asymmetric Pictet–Spengler Reactions by Virtue of Stabilizing Cation–π Interactions
Source: J Am Chem Soc. 2024 Oct 3;146(41):28339–49. doi: 10.1021/jacs.4c09421 (PMC11487569; doi:10.1021/jacs.4c09421)
Supplement: Supplementary file 2 — ja4c09421_si_002.zip [file ja4c09421_si_002.zip]

Archive with 31 entries (31 files):
- E2b-A.txt
- E2b-B.txt
- E2b-C.txt
- E2b-D.txt
- E2b-E.txt
- E3a-A.txt
- E3a-B.txt
- E3a-C.txt
- E3a-D.txt
- E3a-E.txt
- H2a-A.txt
- H2a-B.txt
- H2a-C.txt
- H2a-D.txt
- H2a-E.txt
- H2a-F.txt
- H3a-A.txt
- H3a-B.txt
- H3a-C.txt
- H3a-D.txt
- H3a-E.txt
- H3a-F.txt
- KIE-A.txt
- KIE-B.txt
- O2b-A.txt
- O2b-B.txt
- O2b-C.txt
- O2b-D.txt
- O2b-E.txt
- O2b-F.txt
- O2b-G.txt
