# Supplementary material for: Highly Acidic Electron-Rich Brønsted Acids Accelerate Asymmetric Pictet–Spengler Reactions by Virtue of Stabilizing Cation–π Interactions
Source: J Am Chem Soc. 2024 Oct 3;146(41):28339–49. doi: 10.1021/jacs.4c09421 (PMC11487569; doi:10.1021/jacs.4c09421)
Supplement: Supplementary file 2 — ja4c09421_si_002.zip [file ja4c09421_si_002.zip › E2b-A.txt]

t / s	c (aldehyde) / M	c (carbamate) / M	c (product) / M	av c (cat) / M	y	x
0	0.1342	0.1013	0.0021	0.0007516
282	0.1330	0.1028	0.0032	0.0008647	-0.714	0.228
580	0.1311	0.1036	0.0045	0.0008209	-1.409	0.479
879	0.1297	0.1020	0.0069	0.0008446	-1.243	0.728
1179	0.1283	0.1006	0.0080	0.0008222	-1.153	0.978
1480	0.1267	0.0991	0.0092	0.0008338	-1.095	1.227
1779	0.1252	0.0964	0.0111	0.0008265	-0.615	1.476
2079	0.1237	0.0947	0.0124	0.0008212	-0.416	1.723
2380	0.1221	0.0938	0.0145	0.0008247	-0.537	1.970
2680	0.1205	0.0922	0.0160	0.0008262	-0.405	2.218
2980	0.1190	0.0909	0.0169	0.0008267	-0.360	2.466
3279	0.1177	0.0894	0.0180	0.0008180	-0.189	2.712
3579	0.1165	0.0878	0.0202	0.0008123	0.034	2.956
3880	0.1151	0.0867	0.0212	0.0008072	0.063	3.200
4180	0.1137	0.0849	0.0222	0.0008028	0.343	3.442
4480	0.1125	0.0831	0.0238	0.0008046	0.663	3.683
4780	0.1114	0.0820	0.0247	0.0008124	0.774	3.925
5079	0.1104	0.0816	0.0261	0.0008210	0.639	4.169
5379	0.1093	0.0813	0.0266	0.0008205	0.456	4.416
5680	0.1083	0.0805	0.0278	0.0008258	0.461	4.663
5980	0.1074	0.0788	0.0290	0.0008309	0.851	4.912
6280	0.1064	0.0768	0.0302	0.0008338	1.357	5.162
6579	0.1055	0.0766	0.0308	0.0008327	1.179	5.411
6879	0.1046	0.0761	0.0319	0.0008369	1.150	5.661
7179	0.1038	0.0751	0.0321	0.0008387	1.286	5.913
7479	0.1031	0.0740	0.0333	0.0008501	1.504	6.166
7780	0.1022	0.0725	0.0340	0.0008520	1.906	6.422
8080	0.1014	0.0718	0.0349	0.0008600	1.938	6.679
8380	0.1007	0.0711	0.0353	0.0008706	2.019	6.938
8679	0.1000	0.0706	0.0358	0.0008750	2.039	7.199
8979	0.0994	0.0704	0.0368	0.0008691	1.944	7.461
9279	0.0989	0.0702	0.0373	0.0008774	1.880	7.723
9580	0.0983	0.0694	0.0379	0.0008812	2.061	7.988
9880	0.0977	0.0689	0.0381	0.0008832	2.077	8.252
10179	0.0970	0.0683	0.0389	0.0008899	2.100	8.517
10479	0.0964	0.0676	0.0394	0.0008942	2.237	8.785
10780	0.0959	0.0672	0.0403	0.0008962	2.264	9.054
11080	0.0954	0.0661	0.0409	0.0008970	2.590	9.323
11379	0.0948	0.0655	0.0409	0.0008984	2.665	9.592
11679	0.0943	0.0651	0.0418	0.0008967	2.708	9.861
11979	0.0938	0.0644	0.0424	0.0008942	2.908	10.130
12280	0.0933	0.0640	0.0427	0.0008939	2.909	10.399
12580	0.0930	0.0642	0.0429	0.0008923	2.706	10.667
12880	0.0924	0.0635	0.0435	0.0008856	2.845	10.933
13179	0.0920	0.0631	0.0436	0.0008742	2.934	11.197
13479	0.0916	0.0630	0.0441	0.0008732	2.851	11.459
13779	0.0911	0.0622	0.0445	0.0008778	3.077	11.721
14080	0.0906	0.0614	0.0452	0.0008781	3.293	11.986
14380	0.0902	0.0612	0.0451	0.0008873	3.224	12.250
14679	0.0898	0.0612	0.0459	0.0008989	3.112	12.517
14979	0.0895	0.0607	0.0464	0.0008985	3.282	12.787
15280	0.0891	0.0603	0.0463	0.0008916	3.346	13.056
15580	0.0888	0.0602	0.0468	0.0008876	3.290	13.323
15880	0.0885	0.0601	0.0473	0.0008848	3.240	13.589
16179	0.0881	0.0594	0.0475	0.0008900	3.431	13.855
16479	0.0878	0.0587	0.0478	0.0009003	3.677	14.123
16779	0.0876	0.0581	0.0486	0.0008956	3.918	14.392
17080	0.0872	0.0577	0.0485	0.0009007	3.985	14.663
17380	0.0868	0.0579	0.0489	0.0008946	3.772	14.932
17680	0.0865	0.0573	0.0496	0.0008933	3.975	15.200
17980	0.0861	0.0571	0.0494	0.0008907	3.947	15.468
18279	0.0859	0.0573	0.0500	0.0008941	3.718	15.735
18579	0.0856	0.0569	0.0502	0.0009036	3.847	16.004
18879	0.0854	0.0565	0.0505	0.0009105	3.987	16.276
19180	0.0850	0.0557	0.0511	0.0009019	4.282	16.549
19480	0.0848	0.0555	0.0511	0.0008987	4.365	16.819
19779	0.0845	0.0553	0.0511	0.0009069	4.359	17.089
20079	0.0841	0.0548	0.0514	0.0009032	4.452	17.361
20380	0.0838	0.0545	0.0518	0.0009010	4.545	17.632
20680	0.0835	0.0540	0.0520	0.0009092	4.710	17.904
20980	0.0832	0.0539	0.0523	0.0009115	4.674	18.177
21279	0.0831	0.0536	0.0529	0.0008990	4.789	18.448
21579	0.0828	0.0535	0.0527	0.0008947	4.740	18.717
21879	0.0826	0.0536	0.0531	0.0008888	4.585	18.984
22179	0.0824	0.0533	0.0535	0.0008827	4.718	19.250
22480	0.0820	0.0532	0.0534	0.0008814	4.637	19.515
22780	0.0817	0.0527	0.0541	0.0008922	4.748	19.781
23079	0.0815	0.0520	0.0540	0.0008896	5.133	20.048
23379	0.0815	0.0520	0.0540	0.0008986	5.120	20.316
23680	0.0812	0.0517	0.0547	0.0009039	5.196	20.587
23980	0.0810	0.0515	0.0545	0.0009063	5.213	20.859
24279	0.0807	0.0514	0.0552	0.0009070	5.173	21.130
24579	0.0805	0.0513	0.0552	0.0009121	5.141	21.403
24879	0.0803	0.0511	0.0553	0.0009085	5.175	21.676
25180	0.0800	0.0505	0.0555	0.0008982	5.425	21.948
25480	0.0798	0.0503	0.0560	0.0008978	5.486	22.217
25780	0.0797	0.0502	0.0558	0.0009030	5.501	22.487
26080	0.0795	0.0498	0.0564	0.0008976	5.665	22.757
26379	0.0792	0.0496	0.0562	0.0008929	5.723	23.025
26679	0.0789	0.0498	0.0564	0.0009024	5.438	23.294
26980	0.0788	0.0499	0.0568	0.0009001	5.319	23.566
27280	0.0788	0.0496	0.0571	0.0008896	5.503	23.834
27580	0.0786	0.0491	0.0575	0.0008985	5.748	24.102
27879	0.0784	0.0489	0.0576	0.0009052	5.830	24.372
28179	0.0783	0.0489	0.0575	0.0009080	5.755	24.644
28480	0.0780	0.0490	0.0578	0.0009071	5.616	24.917
28780	0.0777	0.0489	0.0578	0.0009165	5.524	25.191
29080	0.0775	0.0483	0.0580	0.0009175	5.796	25.466
29379	0.0773	0.0476	0.0584	0.0009209	6.213	25.741
29679	0.0772	0.0476	0.0586	0.0009207	6.141	26.017
29979	0.0770	0.0481	0.0583	0.0009271	5.800	26.294
30280	0.0768	0.0475	0.0587	0.0009164	6.062	26.572
30580	0.0767	0.0472	0.0589	0.0009125	6.199	26.846
30879	0.0766	0.0477	0.0590	0.0009140	5.858	27.119
31179	0.0764	0.0470	0.0593	0.0009155	6.256	27.393
31480	0.0763	0.0462	0.0593	0.0009082	6.696	27.668
31780	0.0762	0.0465	0.0597	0.0009161	6.497	27.941
32079	0.0760	0.0468	0.0598	0.0009163	6.174	28.215
32379	0.0758	0.0466	0.0598	0.0009039	6.190	28.488
32680	0.0756	0.0466	0.0600	0.0008929	6.154	28.759
32980	0.0753	0.0468	0.0600	0.0009005	5.939	29.028
33280	0.0752	0.0465	0.0601	0.0008962	6.081	29.297
33579	0.0750	0.0457	0.0608	0.0008941	6.549	29.565
33879	0.0749	0.0450	0.0608	0.0009004	6.942	29.834
34180	0.0748	0.0455	0.0606	0.0009080	6.592	30.106
34480	0.0747	0.0460	0.0606	0.0009081	6.212	30.379
34780	0.0745	0.0452	0.0614	0.0009137	6.614	30.652
35079	0.0744	0.0451	0.0610	0.0009150	6.648	30.925
35379	0.0744	0.0454	0.0615	0.0009196	6.489	31.201
35680	0.0742	0.0447	0.0618	0.0009181	6.831	31.477
35980	0.0739	0.0439	0.0619	0.0009130	7.231	31.752
36280	0.0736	0.0436	0.0621	0.0009042	7.378	32.024
36579	0.0736	0.0440	0.0617	0.0009032	7.089	32.295
36879	0.0737	0.0446	0.0618	0.0008997	6.698	32.565
37180	0.0735	0.0443	0.0624	0.0009039	6.860	32.837
37479	0.0733	0.0438	0.0624	0.0009035	7.108	33.107
37779	0.0732	0.0441	0.0622	0.0009075	6.856	33.378
38080	0.0730	0.0443	0.0625	0.0009060	6.641	33.651
38380	0.0729	0.0435	0.0631	0.0009050	7.146	33.923
38679	0.0727	0.0432	0.0627	0.0009040	7.293	34.193
38979	0.0727	0.0439	0.0628	0.0009056	6.794	34.465
39279	0.0725	0.0435	0.0629	0.0009044	6.999	34.736
39580	0.0724	0.0429	0.0630	0.0009044	7.366	35.009
39880	0.0723	0.0423	0.0636	0.0009081	7.691	35.280
40180	0.0720	0.0424	0.0631	0.0009153	7.520	35.554
40479	0.0719	0.0429	0.0635	0.0009113	7.153	35.827
40779	0.0719	0.0429	0.0635	0.0009112	7.161	36.100
41080	0.0718	0.0430	0.0636	0.0009083	7.020	36.374
41379	0.0717	0.0432	0.0636	0.0009105	6.903	36.646
41679	0.0716	0.0421	0.0643	0.0009008	7.584	36.918
41980	0.0714	0.0410	0.0645	0.0009041	8.302	37.189
42280	0.0713	0.0418	0.0641	0.0009021	7.690	37.460
42580	0.0711	0.0418	0.0648	0.0009038	7.610	37.731
42879	0.0710	0.0417	0.0644	0.0009016	7.668	38.001
43179	0.0711	0.0416	0.0650	0.0009006	7.716	38.272
43480	0.0709	0.0406	0.0650	0.0009032	8.353	38.543
43780	0.0708	0.0408	0.0649	0.0009093	8.218	38.815
44080	0.0706	0.0414	0.0649	0.0009123	7.681	39.088
44379	0.0705	0.0415	0.0651	0.0009078	7.580	39.360
44679	0.0704	0.0414	0.0651	0.0009087	7.591	39.633
44979	0.0703	0.0416	0.0652	0.0009052	7.419	39.905
45280	0.0703	0.0410	0.0657	0.0008979	7.862	40.176
45580	0.0702	0.0403	0.0658	0.0008953	8.300	40.445
45879	0.0700	0.0407	0.0655	0.0009024	7.919	40.714
46179	0.0699	0.0406	0.0659	0.0009040	7.968	40.985
46480	0.0697	0.0395	0.0663	0.0009007	8.715	41.256
46780	0.0695	0.0392	0.0662	0.0009055	8.858	41.527
47080	0.0693	0.0397	0.0660	0.0009091	8.430	41.800
47380	0.0694	0.0397	0.0666	0.0009072	8.443	42.072
47679	0.0694	0.0400	0.0662	0.0009024	8.220	42.343
47980	0.0691	0.0401	0.0665	0.0009070	8.037	42.615
48280	0.0691	0.0400	0.0664	0.0009086	8.036	42.887
48579	0.0690	0.0395	0.0668	0.0009092	8.408	43.159
48879	0.0688	0.0383	0.0671	0.0009079	9.234	43.432
49179	0.0686	0.0381	0.0672	0.0009109	9.337	43.704
49480	0.0686	0.0387	0.0667	0.0009072	8.834	43.978
49780	0.0686	0.0396	0.0669	0.0009011	8.124	44.249
50080	0.0685	0.0392	0.0675	0.0008984	8.428	44.519
50380	0.0683	0.0380	0.0676	0.0009019	9.236	44.789
50679	0.0682	0.0380	0.0674	0.0009027	9.181	45.059
50979	0.0682	0.0383	0.0678	0.0009013	8.987	45.330
51280	0.0682	0.0386	0.0675	0.0009037	8.741	45.601
51580	0.0679	0.0381	0.0682	0.0009106	9.042	45.873
51880	0.0677	0.0376	0.0679	0.0009101	9.340	46.147
52179	0.0677	0.0383	0.0678	0.0009113	8.749	46.419
52479	0.0678	0.0380	0.0683	0.0009156	9.031	46.693
52780	0.0678	0.0380	0.0679	0.0009202	9.048	46.969
53080	0.0675	0.0378	0.0684	0.0009161	9.039	47.245
53379	0.0673	0.0369	0.0686	0.0009065	9.679	47.517
53679	0.0673	0.0370	0.0687	0.0009058	9.654	47.789
53980	0.0672	0.0373	0.0686	0.0009078	9.346	48.062
54280	0.0670	0.0375	0.0686	0.0009013	9.073	48.333
54579	0.0669	0.0379	0.0686	0.0009043	8.700	48.603
54879	0.0669	0.0381	0.0686	0.0009156	8.577	48.876
55179	0.0668	0.0372	0.0692	0.0009166	9.247	49.151
55480	0.0667	0.0371	0.0689	0.0009155	9.235	49.427
55780	0.0666	0.0376	0.0689	0.0009236	8.833	49.703
56080	0.0665	0.0366	0.0696	0.0009187	9.571	49.979
56379	0.0664	0.0364	0.0692	0.0009143	9.717	50.253
56679	0.0664	0.0367	0.0695	0.0009115	9.462	50.527
56979	0.0662	0.0365	0.0695	0.0009107	9.549	50.800
57280	0.0660	0.0365	0.0695	0.0009025	9.456	51.073
57580	0.0661	0.0367	0.0695	0.0009038	9.297	51.344
57880	0.0660	0.0363	0.0698	0.0008965	9.590	51.614
58179	0.0658	0.0363	0.0696	0.0009013	9.521	51.883
58479	0.0657	0.0367	0.0698	0.0008939	9.181	52.152
58780	0.0655	0.0359	0.0700	0.0008941	9.767	52.421
59080	0.0655	0.0360	0.0700	0.0008857	9.684	52.688
59379	0.0653	0.0364	0.0700	0.0008967	9.201	52.955
59679	0.0653	0.0356	0.0706	0.0008905	9.881	53.223
59979	0.0653	0.0354	0.0704	0.0008947	10.068	53.491
60280	0.0652	0.0358	0.0707	0.0008985	9.626	53.760
60580	0.0650	0.0352	0.0709	0.0009012	10.080	54.030
60879	0.0650	0.0347	0.0709	0.0008963	10.493	54.299
61180	0.0649	0.0350	0.0708	0.0008978	10.230	54.569
61480	0.0648	0.0352	0.0710	0.0008971	9.983	54.838
61780	0.0647	0.0352	0.0712	0.0008949	9.961	55.107
62079	0.0646	0.0351	0.0711	0.0009058	10.028	55.376
62379	0.0645	0.0351	0.0712	0.0009117	9.999	55.649
62680	0.0644	0.0349	0.0715	0.0009117	10.103	55.923
62979	0.0644	0.0348	0.0713	0.0009136	10.154	56.196
63279	0.0643	0.0344	0.0718	0.0009157	10.412	56.471
63580	0.0642	0.0344	0.0715	0.0009140	10.383	56.746
63880	0.0642	0.0345	0.0716	0.0009034	10.319	57.019
64179	0.0642	0.0341	0.0719	0.0009037	10.643	57.289
64479	0.0640	0.0345	0.0716	0.0009043	10.275	57.560
64779	0.0639	0.0348	0.0717	0.0008937	9.918	57.830
65080	0.0638	0.0344	0.0719	0.0008902	10.219	58.098
65380	0.0637	0.0336	0.0724	0.0008936	10.934	58.366
65679	0.0636	0.0333	0.0724	0.0008915	11.161	58.633
65979	0.0635	0.0337	0.0722	0.0008926	10.655	58.900
66280	0.0633	0.0336	0.0722	0.0008994	10.647	59.170
66580	0.0633	0.0333	0.0725	0.0008980	10.997	59.440
66880	0.0632	0.0332	0.0726	0.0008938	11.025	59.708
67179	0.0632	0.0335	0.0724	0.0009011	10.767	59.977
67480	0.0632	0.0334	0.0726	0.0009056	10.872	60.249
67780	0.0631	0.0333	0.0725	0.0009038	10.863	60.520
68080	0.0630	0.0336	0.0727	0.0009021	10.516	60.791
68380	0.0628	0.0331	0.0732	0.0009041	10.930	61.062
68679	0.0628	0.0328	0.0728	0.0009017	11.185	61.332
68979	0.0627	0.0331	0.0730	0.0008921	10.855	61.601
69280	0.0626	0.0333	0.0729	0.0009000	10.631	61.871
69580	0.0625	0.0329	0.0731	0.0009017	10.933	62.141
69880	0.0625	0.0326	0.0733	0.0009070	11.255	62.412
70179	0.0624	0.0327	0.0733	0.0009096	11.106	62.684
70479	0.0623	0.0330	0.0733	0.0009122	10.788	62.957
70780	0.0622	0.0330	0.0735	0.0009075	10.673	63.231
71080	0.0622	0.0327	0.0739	0.0009062	10.991	63.503
71379	0.0621	0.0326	0.0734	0.0009001	11.046	63.773
71679	0.0620	0.0323	0.0740	0.0008957	11.282	64.042
71980	0.0619	0.0316	0.0741	0.0008887	11.905	64.311
72280	0.0618	0.0320	0.0739	0.0008889	11.494	64.578
72579	0.0618	0.0324	0.0737	0.0008880	11.033	64.843
72879	0.0617	0.0321	0.0741	0.0008794	11.374	65.108
73180	0.0616	0.0314	0.0744	0.0008814	11.992	65.373
73479	0.0615	0.0310	0.0745	0.0008853	12.310	65.637
73779	0.0615	0.0310	0.0745	0.0008877	12.252	65.903
74079	0.0614	0.0311	0.0747	0.0008848	12.150	66.169
74380	0.0613	0.0311	0.0747	0.0008913	12.083	66.436
74679	0.0613	0.0310	0.0748	0.0008844	12.178	66.702
74979	0.0612	0.0310	0.0750	0.0008889	12.102	66.968
75279	0.0611	0.0310	0.0749	0.0008905	12.120	67.235
75580	0.0610	0.0311	0.0746	0.0008959	11.965	67.504
75880	0.0610	0.0310	0.0749	0.0008987	11.992	67.773
76180	0.0609	0.0309	0.0748	0.0009047	12.059	68.043
76479	0.0607	0.0313	0.0749	0.0009060	11.595	68.314
76779	0.0607	0.0311	0.0752	0.0008983	11.834	68.585
77080	0.0608	0.0305	0.0753	0.0008967	12.456	68.855
77380	0.0605	0.0307	0.0749	0.0008970	12.062	69.124
77679	0.0604	0.0312	0.0752	0.0008963	11.519	69.392
77979	0.0605	0.0307	0.0753	0.0008959	12.045	69.661
78280	0.0603	0.0307	0.0752	0.0008991	12.023	69.931
78580	0.0604	0.0304	0.0757	0.0009013	12.252	70.201
78879	0.0603	0.0297	0.0758	0.0008979	12.922	70.470
79179	0.0601	0.0301	0.0754	0.0008942	12.493	70.739
79480	0.0601	0.0300	0.0758	0.0008937	12.542	71.008
79780	0.0601	0.0301	0.0757	0.0008913	12.408	71.276
80079	0.0599	0.0304	0.0759	0.0008862	12.076	71.541
80379	0.0598	0.0300	0.0758	0.0008864	12.435	71.807
80680	0.0598	0.0299	0.0759	0.0008853	12.487	72.074
80980	0.0598	0.0298	0.0762	0.0008828	12.584	72.339
81280	0.0597	0.0295	0.0763	0.0008823	12.882	72.604
81579	0.0596	0.0296	0.0761	0.0008847	12.782	72.868
81879	0.0596	0.0299	0.0760	0.0008879	12.376	73.134
82180	0.0595	0.0296	0.0765	0.0008852	12.634	73.401
82480	0.0594	0.0292	0.0764	0.0008833	13.007	73.666
82780	0.0593	0.0292	0.0768	0.0008804	13.022	73.931
83079	0.0592	0.0294	0.0765	0.0008820	12.750	74.194
83379	0.0592	0.0297	0.0765	0.0008828	12.385	74.459
83680	0.0591	0.0292	0.0769	0.0008872	12.836	74.725
83980	0.0589	0.0288	0.0768	0.0008858	13.228	74.991
84279	0.0589	0.0292	0.0767	0.0008932	12.738	75.257
84579	0.0588	0.0291	0.0770	0.0008852	12.817	75.524
84880	0.0587	0.0290	0.0769	0.0008864	12.879	75.791
85180	0.0587	0.0294	0.0768	0.0008877	12.542	76.057
85480	0.0587	0.0288	0.0773	0.0008910	13.153	76.323
85779	0.0587	0.0284	0.0771	0.0008777	13.468	76.588
86079	0.0586	0.0284	0.0773	0.0008761	13.448	76.851
86380	0.0585	0.0283	0.0773	0.0008749	13.578	77.114
86680	0.0585	0.0287	0.0772	0.0008692	13.069	77.376
86980	0.0584	0.0286	0.0776	0.0008685	13.140	77.637
87279	0.0582	0.0280	0.0777	0.0008891	13.757	77.899
87579	0.0582	0.0280	0.0777	0.0008980	13.728	78.168
87879	0.0582	0.0280	0.0778	0.0008943	13.703	78.436
88180	0.0580	0.0280	0.0777	0.0008976	13.581	78.706
88480	0.0579	0.0279	0.0780	0.0008906	13.689	78.974
88779	0.0580	0.0279	0.0778	0.0008809	13.733	79.239
89079	0.0580	0.0281	0.0779	0.0008798	13.455	79.503
89380	0.0578	0.0283	0.0776	0.0008825	13.194	79.768
89680	0.0578	0.0279	0.0782	0.0008859	13.614	80.034
89980	0.0578	0.0279	0.0778	0.0008887	13.628	80.300
90279	0.0578	0.0279	0.0783	0.0008881	13.588	80.566
90579	0.0577	0.0274	0.0781	0.0008842	14.145	80.831
90880	0.0576	0.0275	0.0782	0.0008860	13.903	81.098
91180	0.0575	0.0274	0.0785	0.0008853	14.025	81.363
91480	0.0574	0.0273	0.0784	0.0008964	14.021	81.631
91779	0.0574	0.0275	0.0783	0.0008982	13.770	81.899
92079	0.0573	0.0273	0.0784	0.0008999	13.998	82.169
92380	0.0572	0.0271	0.0787	0.0008984	14.164	82.439
92680	0.0572	0.0271	0.0785	0.0008981	14.155	82.709
92979	0.0572	0.0270	0.0786	0.0008924	14.201	82.977
93279	0.0569	0.0270	0.0788	0.0008770	14.127	83.242
93580	0.0569	0.0269	0.0790	0.0008816	14.225	83.507
93880	0.0569	0.0269	0.0788	0.0008748	14.220	83.770
94179	0.0568	0.0271	0.0789	0.0008779	13.958	84.032
94479	0.0568	0.0268	0.0790	0.0008791	14.218	84.296
94779	0.0568	0.0266	0.0793	0.0008924	14.537	84.561
95080	0.0566	0.0268	0.0790	0.0008867	14.169	84.829
95380	0.0566	0.0272	0.0789	0.0008914	13.777	85.096
95679	0.0565	0.0267	0.0794	0.0008908	14.237	85.362
95979	0.0564	0.0266	0.0790	0.0008844	14.297	85.629
96280	0.0564	0.0269	0.0792	0.0008859	13.962	85.895
96580	0.0563	0.0264	0.0795	0.0008857	14.482	86.161
96880	0.0563	0.0260	0.0796	0.0008906	14.930	86.427
97179	0.0565	0.0262	0.0793	0.0008816	14.751	86.692
97479	0.0563	0.0265	0.0794	0.0008885	14.393	86.958
97780	0.0561	0.0266	0.0794	0.0008872	14.158	87.225
98080	0.0561	0.0262	0.0797	0.0008951	14.598	87.492
98380	0.0560	0.0262	0.0794	0.0008930	14.609	87.760
98679	0.0559	0.0261	0.0800	0.0008981	14.551	88.028
98979	0.0559	0.0258	0.0799	0.0008982	14.986	88.298
99280	0.0559	0.0260	0.0798	0.0008963	14.715	88.568
99580	0.0559	0.0259	0.0800	0.0008916	14.843	88.836
99880	0.0558	0.0258	0.0799	0.0008952	14.895	89.104
100179	0.0557	0.0261	0.0798	0.0008914	14.499	89.371
100479	0.0557	0.0259	0.0800	0.0008852	14.797	89.638
100779	0.0558	0.0257	0.0800	0.0008857	14.989	89.903
101080	0.0557	0.0259	0.0800	0.0008775	14.721	90.169
101380	0.0555	0.0258	0.0801	0.0008683	14.700	90.430
101679	0.0555	0.0259	0.0800	0.0008721	14.569	90.691
101979	0.0554	0.0260	0.0801	0.0008741	14.396	90.952
102280	0.0552	0.0254	0.0806	0.0008777	15.074	91.216
102580	0.0552	0.0251	0.0807	0.0008856	15.438	91.481
102879	0.0552	0.0252	0.0805	0.0008843	15.220	91.745
103179	0.0551	0.0252	0.0806	0.0008805	15.207	92.010
103479	0.0550	0.0252	0.0806	0.0008819	15.152	92.274
103780	0.0551	0.0252	0.0805	0.0008826	15.179	92.540
104080	0.0551	0.0254	0.0805	0.0008810	14.981	92.804
104379	0.0550	0.0255	0.0805	0.0008812	14.857	93.068
104679	0.0550	0.0252	0.0809	0.0008795	15.157	93.332
104979	0.0549	0.0252	0.0806	0.0008804	15.091	93.596
105279	0.0549	0.0254	0.0807	0.0008776	14.905	93.860
105580	0.0549	0.0251	0.0808	0.0008764	15.177	94.124
105879	0.0546	0.0251	0.0809	0.0008792	15.159	94.386
106180	0.0546	0.0251	0.0809	0.0008814	15.057	94.651
106479	0.0546	0.0248	0.0813	0.0008814	15.463	94.915
106779	0.0546	0.0244	0.0813	0.0008829	15.958	95.179
107080	0.0546	0.0246	0.0810	0.0008842	15.671	95.445
107379	0.0545	0.0248	0.0812	0.0008879	15.389	95.710
107680	0.0544	0.0245	0.0812	0.0008883	15.669	95.977
107979	0.0544	0.0247	0.0811	0.0008875	15.472	96.243
108279	0.0543	0.0245	0.0816	0.0008837	15.659	96.509
108580	0.0542	0.0244	0.0812	0.0008771	15.744	96.774
108879	0.0541	0.0247	0.0812	0.0008734	15.254	97.035
109180	0.0540	0.0247	0.0814	0.0008763	15.255	97.299
109479	0.0541	0.0242	0.0818	0.0008724	15.957	97.560
109779	0.0541	0.0240	0.0817	0.0008719	16.142	97.822
110079	0.0540	0.0241	0.0818	0.0008768	15.981	98.084
110379	0.0539	0.0239	0.0818	0.0008761	16.179	98.347
110679	0.0540	0.0238	0.0821	0.0008768	16.405	98.610
110980	0.0539	0.0238	0.0818	0.0008780	16.248	98.874
111279	0.0537	0.0238	0.0822	0.0008816	16.264	99.137
111580	0.0538	0.0234	0.0823	0.0008809	16.812	99.402
111879	0.0538	0.0238	0.0818	0.0008815	16.290	99.666
112180	0.0537	0.0239	0.0821	0.0008783	16.043	99.931
112479	0.0535	0.0235	0.0823	0.0008832	16.429	100.194
112779	0.0534	0.0232	0.0824	0.0008778	16.779	100.458
113079	0.0535	0.0230	0.0823	0.0008787	17.133	100.722
113379	0.0535	0.0234	0.0821	0.0008891	16.589	100.987
113679	0.0533	0.0238	0.0821	0.0008868	15.980	101.253
113980	0.0533	0.0233	0.0826	0.0008888	16.607	101.520
114279	0.0534	0.0233	0.0821	0.0008888	16.674	101.786
114579	0.0533	0.0234	0.0825	0.0008921	16.427	102.053
114879	0.0532	0.0234	0.0822	0.0008875	16.401	102.320
115179	0.0531	0.0231	0.0829	0.0008878	16.752	102.586
115480	0.0529	0.0230	0.0824	0.0008815	16.775	102.853
115779	0.0529	0.0231	0.0827	0.0008902	16.662	103.118
116080	0.0530	0.0227	0.0827	0.0008863	17.166	103.385
116380	0.0529	0.0231	0.0826	0.0008873	16.689	103.651
116679	0.0529	0.0234	0.0824	0.0008899	16.281	103.917
116980	0.0528	0.0231	0.0828	0.0008859	16.535	104.184
117279	0.0526	0.0225	0.0831	0.0008782	17.258	104.448
117579	0.0526	0.0226	0.0828	0.0008766	17.101	104.711
117879	0.0527	0.0228	0.0831	0.0008713	16.937	104.973
118179	0.0526	0.0228	0.0826	0.0008695	16.930	105.234
118479	0.0526	0.0231	0.0828	0.0008786	16.525	105.496
118779	0.0526	0.0229	0.0829	0.0008883	16.746	105.762
119079	0.0525	0.0224	0.0834	0.0008874	17.272	106.028
119379	0.0524	0.0225	0.0830	0.0008874	17.167	106.294
119680	0.0525	0.0224	0.0834	0.0008831	17.265	106.561
119979	0.0525	0.0225	0.0829	0.0008775	17.239	106.824
120280	0.0524	0.0227	0.0831	0.0008725	16.828	107.087
120579	0.0523	0.0223	0.0837	0.0008795	17.370	107.349
120879	0.0523	0.0220	0.0836	0.0008777	17.842	107.613
121179	0.0522	0.0218	0.0837	0.0008845	17.928	107.877
121479	0.0521	0.0218	0.0837	0.0008817	17.968	108.142
121780	0.0522	0.0221	0.0834	0.0008750	17.608	108.406
122079	0.0521	0.0221	0.0836	0.0008659	17.498	108.667
122380	0.0520	0.0219	0.0837	0.0008667	17.776	108.927
122679	0.0521	0.0219	0.0838	0.0008636	17.780	109.186
122980	0.0520	0.0217	0.0840	0.0008685	17.969	109.447
123279	0.0519	0.0217	0.0838	0.0008703	18.007	109.707
123580	0.0518	0.0220	0.0834	0.0008702	17.485	109.969
123879	0.0518	0.0221	0.0838	0.0008691	17.368	110.229
124180	0.0518	0.0217	0.0841	0.0008685	17.860	110.490
124479	0.0517	0.0217	0.0839	0.0008604	17.865	110.749
124779	0.0517	0.0219	0.0839	0.0008689	17.493	111.008
125079	0.0516	0.0220	0.0840	0.0008734	17.399	111.269
125379	0.0516	0.0217	0.0841	0.0008686	17.785	111.531
125679	0.0515	0.0216	0.0840	0.0008744	17.815	111.792
125979	0.0515	0.0216	0.0843	0.0008823	17.792	112.056
126280	0.0515	0.0212	0.0844	0.0008763	18.343	112.320
126579	0.0514	0.0212	0.0843	0.0008749	18.422	112.582
126879	0.0514	0.0215	0.0841	0.0008803	17.951	112.845
127180	0.0513	0.0213	0.0844	0.0008778	18.124	113.110
127479	0.0514	0.0211	0.0844	0.0008744	18.500	113.372
127780	0.0512	0.0213	0.0842	0.0008718	18.106	113.635
128079	0.0512	0.0215	0.0843	0.0008701	17.854	113.895
128380	0.0512	0.0212	0.0847	0.0008669	18.260	114.156
128679	0.0511	0.0211	0.0844	0.0008693	18.319	114.416
128979	0.0510	0.0211	0.0848	0.0008681	18.367	114.677
129279	0.0509	0.0211	0.0845	0.0008733	18.195	114.938
129579	0.0508	0.0213	0.0845	0.0008861	17.828	115.202
129880	0.0509	0.0212	0.0845	0.0008892	18.046	115.469
130179	0.0509	0.0211	0.0846	0.0008902	18.230	115.735
130480	0.0509	0.0208	0.0850	0.0008905	18.585	116.003
130779	0.0509	0.0207	0.0849	0.0008860	18.736	116.269
131079	0.0508	0.0208	0.0847	0.0008773	18.545	116.533
131379	0.0507	0.0207	0.0848	0.0008686	18.667	116.795
131680	0.0507	0.0205	0.0852	0.0008585	19.017	117.055
131979	0.0507	0.0206	0.0850	0.0008583	18.812	117.312
132280	0.0507	0.0206	0.0851	0.0008604	18.750	117.570
132579	0.0505	0.0205	0.0851	0.0008522	18.867	117.826
132880	0.0504	0.0207	0.0849	0.0008607	18.487	118.084
133180	0.0504	0.0206	0.0853	0.0008666	18.678	118.343
133479	0.0504	0.0203	0.0852	0.0008751	19.087	118.604
133780	0.0504	0.0203	0.0853	0.0008755	19.056	118.867
134079	0.0504	0.0203	0.0854	0.0008769	19.105	119.129
134379	0.0503	0.0204	0.0852	0.0008763	18.896	119.392
134680	0.0504	0.0206	0.0850	0.0008724	18.679	119.655
134979	0.0504	0.0204	0.0852	0.0008665	18.916	119.915
135280	0.0502	0.0202	0.0856	0.0008624	19.140	120.175
135579	0.0503	0.0203	0.0853	0.0008615	19.089	120.433
135880	0.0502	0.0203	0.0854	0.0008545	18.997	120.691
136179	0.0500	0.0200	0.0857	0.0008506	19.292	120.946
136479	0.0501	0.0199	0.0856	0.0008546	19.575	121.202
136780	0.0501	0.0200	0.0856	0.0008541	19.423	121.459
137079	0.0500	0.0200	0.0856	0.0008586	19.224	121.715
137379	0.0499	0.0200	0.0856	0.0008571	19.186	121.973
137680	0.0499	0.0199	0.0860	0.0008615	19.362	122.231
137979	0.0499	0.0199	0.0857	0.0008617	19.369	122.489
138280	0.0497	0.0199	0.0858	0.0008667	19.221	122.749
138579	0.0497	0.0199	0.0856	0.0008681	19.225	123.008
138879	0.0497	0.0198	0.0859	0.0008725	19.468	123.269
139179	0.0498	0.0197	0.0860	0.0008782	19.662	123.532
139479	0.0498	0.0198	0.0859	0.0008695	19.452	123.794
139780	0.0496	0.0198	0.0860	0.0008719	19.335	124.056
140079	0.0495	0.0197	0.0859	0.0008669	19.472	124.316
140380	0.0496	0.0195	0.0862	0.0008714	19.776	124.578
140679	0.0496	0.0195	0.0861	0.0008733	19.880	124.839
140979	0.0495	0.0194	0.0862	0.0008728	19.874	125.100
141279	0.0494	0.0194	0.0861	0.0008680	19.853	125.362
141579	0.0494	0.0194	0.0863	0.0008743	19.833	125.623
141880	0.0494	0.0195	0.0861	0.0008697	19.751	125.885
142179	0.0493	0.0195	0.0864	0.0008685	19.735	126.145
142479	0.0493	0.0194	0.0863	0.0008712	19.842	126.406
142779	0.0492	0.0193	0.0865	0.0008739	19.911	126.668
143079	0.0492	0.0192	0.0865	0.0008689	20.058	126.929
143380	0.0491	0.0193	0.0864	0.0008726	19.916	127.192
143679	0.0492	0.0193	0.0863	0.0008660	19.838	127.451
143979	0.0491	0.0192	0.0863	0.0008647	20.026	127.711
144280	0.0491	0.0190	0.0865	0.0008687	20.284	127.972
144580	0.0491	0.0190	0.0864	0.0008718	20.315	128.233
144879	0.0490	0.0191	0.0864	0.0008769	20.077	128.494
145179	0.0490	0.0191	0.0865	0.0008764	20.020	128.757
145480	0.0490	0.0189	0.0867	0.0008729	20.365	129.021
145780	0.0488	0.0189	0.0867	0.0008665	20.301	129.282
146079	0.0488	0.0191	0.0865	0.0008674	19.988	129.541
146379	0.0489	0.0189	0.0869	0.0008590	20.356	129.800
146680	0.0488	0.0188	0.0869	0.0008631	20.445	130.059
146980	0.0486	0.0188	0.0868	0.0008650	20.344	130.318
147280	0.0488	0.0188	0.0868	0.0008706	20.430	130.579
147579	0.0488	0.0188	0.0869	0.0008711	20.402	130.839
147879	0.0487	0.0187	0.0869	0.0008762	20.494	131.101
148180	0.0486	0.0187	0.0869	0.0008699	20.517	131.364
148480	0.0487	0.0187	0.0870	0.0008716	20.502	131.625
148779	0.0486	0.0186	0.0871	0.0008676	20.681	131.885
149079	0.0484	0.0185	0.0871	0.0008605	20.664	132.144
149380	0.0484	0.0185	0.0871	0.0008593	20.703	132.403
149680	0.0485	0.0183	0.0872	0.0008680	21.105	132.662
149980	0.0485	0.0184	0.0871	0.0008729	20.882	132.923
150279	0.0484	0.0184	0.0873	0.0008699	20.767	133.184
150579	0.0484	0.0183	0.0873	0.0008754	21.036	133.446
150880	0.0484	0.0182	0.0873	0.0008739	21.141	133.709
151180	0.0484	0.0182	0.0874	0.0008696	21.210	133.970
151479	0.0483	0.0182	0.0873	0.0008626	21.047	134.229
151779	0.0482	0.0182	0.0875	0.0008613	21.116	134.488
152080	0.0482	0.0180	0.0874	0.0008562	21.370	134.746
152380	0.0481	0.0180	0.0875	0.0008537	21.315	135.003
152680	0.0481	0.0181	0.0876	0.0008573	21.195	135.260
152979	0.0480	0.0181	0.0875	0.0008559	21.114	135.516
153279	0.0480	0.0180	0.0876	0.0008548	21.323	135.772
153580	0.0480	0.0179	0.0876	0.0008592	21.349	136.030
153880	0.0479	0.0180	0.0875	0.0008656	21.149	136.289
154180	0.0480	0.0180	0.0875	0.0008608	21.263	136.548
154479	0.0479	0.0178	0.0876	0.0008604	21.496	136.805
154779	0.0479	0.0178	0.0875	0.0008639	21.478	137.064
155080	0.0478	0.0178	0.0878	0.0008625	21.460	137.324
155380	0.0478	0.0177	0.0877	0.0008558	21.594	137.581
155680	0.0478	0.0178	0.0877	0.0008576	21.482	137.838
155979	0.0477	0.0178	0.0879	0.0008670	21.504	138.096
156279	0.0476	0.0177	0.0878	0.0008574	21.540	138.355
156580	0.0475	0.0177	0.0878	0.0008579	21.533	138.613
156880	0.0475	0.0176	0.0879	0.0008654	21.665	138.872
157180	0.0476	0.0175	0.0880	0.0008653	21.793	139.131
157479	0.0475	0.0176	0.0877	0.0008604	21.614	139.389
157779	0.0475	0.0175	0.0880	0.0008627	21.728	139.648
158079	0.0475	0.0175	0.0878	0.0008598	21.850	139.906
158380	0.0475	0.0175	0.0882	0.0008614	21.726	140.165
158680	0.0474	0.0174	0.0881	0.0008567	21.950	140.423
158980	0.0474	0.0174	0.0880	0.0008612	21.947	140.680
159279	0.0473	0.0174	0.0883	0.0008686	21.938	140.939
159579	0.0473	0.0173	0.0880	0.0008661	21.916	141.199
159880	0.0472	0.0174	0.0881	0.0008612	21.787	141.459
160180	0.0472	0.0174	0.0881	0.0008614	21.888	141.718
160479	0.0472	0.0173	0.0882	0.0008543	21.903	141.974
160779	0.0471	0.0173	0.0882	0.0008530	21.842	142.230
161080	0.0472	0.0173	0.0882	0.0008611	21.978	142.488
161380	0.0473	0.0172	0.0884	0.0008602	22.228	142.746
161680	0.0472	0.0172	0.0884	0.0008623	22.137	143.005
161979	0.0471	0.0172	0.0883	0.0008644	22.017	143.263
162279	0.0471	0.0171	0.0884	0.0008600	22.219	143.522
162580	0.0471	0.0171	0.0883	0.0008575	22.300	143.780
162880	0.0470	0.0171	0.0884	0.0008533	22.256	144.037
163179	0.0469	0.0170	0.0887	0.0008553	22.324	144.292
163479	0.0469	0.0169	0.0885	0.0008564	22.403	144.549
163780	0.0470	0.0169	0.0886	0.0008675	22.549	144.808
164080	0.0468	0.0169	0.0887	0.0008649	22.476	145.068
164379	0.0467	0.0169	0.0888	0.0008747	22.347	145.328
164679	0.0468	0.0169	0.0885	0.0008745	22.433	145.591
164979	0.0469	0.0169	0.0887	0.0008767	22.456	145.853
165280	0.0469	0.0168	0.0886	0.0008700	22.641	146.116
165580	0.0468	0.0168	0.0887	0.0008731	22.659	146.378
165879	0.0467	0.0168	0.0886	0.0008640	22.488	146.637
166179	0.0466	0.0166	0.0888	0.0008648	22.751	146.897
166480	0.0466	0.0165	0.0888	0.0008599	23.045	147.156
166780	0.0466	0.0165	0.0890	0.0008585	23.047	147.414
167080	0.0466	0.0165	0.0889	0.0008569	23.012	147.671
167379	0.0466	0.0166	0.0889	0.0008656	22.907	147.929
167679	0.0466	0.0166	0.0888	0.0008651	22.780	148.188
167980	0.0464	0.0166	0.0888	0.0008608	22.786	148.448
168280	0.0464	0.0165	0.0891	0.0008643	22.907	148.707
168580	0.0464	0.0164	0.0893	0.0008628	23.040	148.966
168879	0.0464	0.0166	0.0888	0.0008482	22.780	149.222
169179	0.0465	0.0165	0.0892	0.0008516	22.934	149.477
169480	0.0465	0.0163	0.0890	0.0008597	23.252	149.734
169780	0.0464	0.0165	0.0891	0.0008583	22.897	149.992
170080	0.0462	0.0164	0.0892	0.0008721	22.870	150.252
170379	0.0462	0.0162	0.0893	0.0008767	23.190	150.513
170679	0.0463	0.0161	0.0894	0.0008705	23.566	150.775
170980	0.0463	0.0161	0.0893	0.0008690	23.584	151.037
171280	0.0462	0.0162	0.0893	0.0008663	23.406	151.297
171580	0.0462	0.0161	0.0892	0.0008550	23.412	151.555
171879	0.0463	0.0162	0.0893	0.0008491	23.315	151.810
172179	0.0463	0.0163	0.0893	0.0008486	23.266	152.065
172480	0.0462	0.0161	0.0895	0.0008469	23.445	152.320
172780	0.0461	0.0161	0.0894	0.0008454	23.410	152.574
173080	0.0460	0.0160	0.0895	0.0008425	23.580	152.827
173380	0.0460	0.0160	0.0895	0.0008474	23.642	153.080
173679	0.0460	0.0161	0.0895	0.0008490	23.344	153.334
173979	0.0458	0.0159	0.0897	0.0008502	23.625	153.589
174280	0.0459	0.0158	0.0895	0.0008599	23.790	153.846
174580	0.0461	0.0159	0.0898	0.0008615	23.862	154.105
174880	0.0460	0.0159	0.0895	0.0008664	23.734	154.364
175179	0.0458	0.0159	0.0898	0.0008660	23.623	154.623
175479	0.0458	0.0159	0.0897	0.0008667	23.615	154.883
175780	0.0457	0.0159	0.0899	0.0008531	23.569	155.141
176080	0.0458	0.0158	0.0896	0.0008558	23.797	155.398
176380	0.0459	0.0157	0.0899	0.0008561	24.146	155.655
176679	0.0458	0.0156	0.0898	0.0008590	24.249	155.911
176980	0.0457	0.0156	0.0900	0.0008602	24.153	156.170
177280	0.0456	0.0157	0.0900	0.0008663	23.915	156.429
177580	0.0455	0.0157	0.0898	0.0008620	23.763	156.688
177879	0.0456	0.0156	0.0899	0.0008592	23.954	156.945
178179	0.0455	0.0156	0.0898	0.0008546	23.945	157.202
178480	0.0455	0.0156	0.0901	0.0008531	23.893	157.459
178780	0.0454	0.0157	0.0899	0.0008549	23.807	157.716
179079	0.0454	0.0156	0.0900	0.0008530	24.025	157.971
179379	0.0454	0.0154	0.0902	0.0008540	24.278	158.227
179680	0.0454	0.0154	0.0902	0.0008561	24.297	158.484
179980	0.0455	0.0154	0.0902	0.0008529	24.330	158.741
180279	0.0455	0.0155	0.0902	0.0008460	24.264	158.995
180579	0.0455	0.0155	0.0901	0.0008537	24.266	159.250
180880	0.0453	0.0152	0.0902	0.0008515	24.544	159.506
181180	0.0452	0.0152	0.0900	0.0008479	24.690	159.761
181480	0.0453	0.0153	0.0902	0.0008441	24.465	160.015
181779	0.0452	0.0153	0.0903	0.0008482	24.305	160.268
182079	0.0452	0.0152	0.0905	0.0008437	24.659	160.522
182380	0.0452	0.0151	0.0904	0.0008417	24.715	160.775
182680	0.0451	0.0152	0.0903	0.0008530	24.547	161.030
182979	0.0451	0.0152	0.0904	0.0008586	24.504	161.285
183279	0.0452	0.0152	0.0904	0.0008621	24.499	161.544
183580	0.0451	0.0151	0.0905	0.0008656	24.624	161.804
183879	0.0450	0.0152	0.0903	0.0008676	24.450	162.063
184179	0.0450	0.0151	0.0905	0.0008534	24.721	162.321
184480	0.0451	0.0150	0.0905	0.0008566	24.922	162.578
184780	0.0451	0.0151	0.0905	0.0008541	24.678	162.835
185080	0.0450	0.0151	0.0904	0.0008541	24.700	163.091
185379	0.0450	0.0150	0.0907	0.0008577	24.819	163.347
185679	0.0450	0.0149	0.0908	0.0008620	25.024	163.605
185980	0.0450	0.0149	0.0905	0.0008558	25.014	163.863
186280	0.0449	0.0149	0.0906	0.0008594	25.053	164.121
186580	0.0448	0.0148	0.0907	0.0008493	25.214	164.377
186879	0.0448	0.0148	0.0908	0.0008516	25.168	164.631
187179	0.0449	0.0149	0.0907	0.0008539	25.115	164.887
187479	0.0450	0.0149	0.0908	0.0008564	25.087	165.144
187780	0.0448	0.0149	0.0906	0.0008441	24.895	165.400
188080	0.0447	0.0148	0.0909	0.0008515	24.997	165.654
188379	0.0447	0.0147	0.0908	0.0008464	25.319	165.908
188679	0.0448	0.0147	0.0907	0.0008458	25.344	166.162
188980	0.0448	0.0147	0.0911	0.0008440	25.403	166.416
189280	0.0447	0.0147	0.0909	0.0008570	25.259	166.671
189580	0.0447	0.0146	0.0910	0.0008581	25.360	166.928
189879	0.0447	0.0145	0.0910	0.0008605	25.691	167.185
190179	0.0446	0.0146	0.0908	0.0008600	25.450	167.443
190480	0.0446	0.0146	0.0911	0.0008629	25.378	167.703
190780	0.0446	0.0145	0.0908	0.0008609	25.526	167.961
191079	0.0446	0.0146	0.0911	0.0008574	25.464	168.218
191379	0.0445	0.0144	0.0912	0.0008558	25.720	168.475
191680	0.0445	0.0144	0.0912	0.0008511	25.744	168.732
191980	0.0445	0.0144	0.0913	0.0008513	25.647	168.987
192279	0.0443	0.0143	0.0912	0.0008476	25.763	169.241
192580	0.0443	0.0143	0.0913	0.0008496	25.753	169.497
192880	0.0443	0.0144	0.0914	0.0008461	25.687	169.751
193179	0.0443	0.0143	0.0913	0.0008490	25.710	170.004
193479	0.0443	0.0143	0.0913	0.0008511	25.824	170.259
193779	0.0443	0.0143	0.0913	0.0008553	25.895	170.515
194080	0.0442	0.0142	0.0914	0.0008611	25.950	170.774
194380	0.0442	0.0143	0.0913	0.0008640	25.851	171.033
194679	0.0443	0.0143	0.0915	0.0008686	25.786	171.292
194979	0.0443	0.0142	0.0915	0.0008684	26.048	171.552
195279	0.0443	0.0141	0.0916	0.0008652	26.289	171.812
195580	0.0441	0.0141	0.0915	0.0008564	26.187	172.071
195880	0.0441	0.0141	0.0916	0.0008583	26.091	172.328
196179	0.0441	0.0141	0.0914	0.0008525	26.036	172.584
196479	0.0441	0.0141	0.0916	0.0008476	26.248	172.839
196780	0.0441	0.0140	0.0916	0.0008469	26.370	173.094
197080	0.0440	0.0139	0.0917	0.0008401	26.436	173.347
197380	0.0440	0.0139	0.0916	0.0008305	26.440	173.598
197679	0.0440	0.0139	0.0917	0.0008302	26.375	173.846
197980	0.0441	0.0140	0.0917	0.0008332	26.400	174.096
198280	0.0441	0.0140	0.0916	0.0008347	26.199	174.347
198580	0.0440	0.0140	0.0916	0.0008401	26.312	174.598
198880	0.0440	0.0138	0.0919	0.0008438	26.586	174.850
199179	0.0440	0.0138	0.0917	0.0008435	26.694	175.103
199479	0.0441	0.0139	0.0917	0.0008366	26.536	175.355
199780	0.0439	0.0138	0.0918	0.0008348	26.677	175.606
200080	0.0438	0.0137	0.0917	0.0008381	26.760	175.857
200380	0.0438	0.0138	0.0918	0.0008395	26.548	176.109
200680	0.0439	0.0139	0.0919	0.0008434	26.448	176.361
200979	0.0438	0.0139	0.0917	0.0008483	26.303	176.614
201279	0.0437	0.0138	0.0918	0.0008436	26.504	176.868
201580	0.0438	0.0138	0.0918	0.0008444	26.482	177.122
201880	0.0437	0.0137	0.0921	0.0008456	26.797	177.375
202179	0.0438	0.0135	0.0920	0.0008456	27.133	177.628
202479	0.0438	0.0136	0.0921	0.0008502	27.036	177.883
202780	0.0438	0.0136	0.0921	0.0008604	26.929	178.140
203080	0.0437	0.0136	0.0923	0.0008670	27.011	178.399
203379	0.0436	0.0135	0.0923	0.0008686	27.192	178.659
203679	0.0437	0.0135	0.0923	0.0008692	27.136	178.919
203980	0.0436	0.0135	0.0919	0.0008661	27.187	179.181
204280	0.0436	0.0135	0.0923	0.0008548	27.162	179.439
204579	0.0435	0.0135	0.0922	0.0008503	27.044	179.694
204879	0.0435	0.0135	0.0923	0.0008520	27.113	179.949
205180	0.0436	0.0133	0.0923	0.0008417	27.552	180.204
205480	0.0436	0.0133	0.0924	0.0008335	27.593	180.455
205779	0.0435	0.0135	0.0921	0.0008354	27.081	180.705
206079	0.0435	0.0134	0.0925	0.0008390	27.175	180.956
206380	0.0435	0.0133	0.0922	0.0008383	27.354	181.208
206680	0.0434	0.0134	0.0922	0.0008434	27.218	181.460
206980	0.0434	0.0133	0.0923	0.0008527	27.357	181.715
207279	0.0432	0.0132	0.0926	0.0008573	27.476	181.970
207579	0.0433	0.0132	0.0926	0.0008468	27.652	182.226
207880	0.0433	0.0131	0.0926	0.0008477	27.791	182.481
208180	0.0433	0.0131	0.0924	0.0008538	27.665	182.736
208479	0.0432	0.0131	0.0925	0.0008455	27.686	182.990
208779	0.0433	0.0132	0.0926	0.0008413	27.651	183.243
209079	0.0433	0.0133	0.0924	0.0008493	27.372	183.497
209380	0.0434	0.0133	0.0924	0.0008469	27.430	183.752
209680	0.0433	0.0131	0.0928	0.0008422	27.793	184.006
