# Supplementary material for: Highly Acidic Electron-Rich Brønsted Acids Accelerate Asymmetric Pictet–Spengler Reactions by Virtue of Stabilizing Cation–π Interactions
Source: J Am Chem Soc. 2024 Oct 3;146(41):28339–49. doi: 10.1021/jacs.4c09421 (PMC11487569; doi:10.1021/jacs.4c09421)
Supplement: Supplementary file 2 — ja4c09421_si_002.zip [file ja4c09421_si_002.zip › E2b-B.txt]

t / s	c (aldehyde) / M	av c (cat) / M	c (carbamate) / M	c (product) / M	x	y
0	0.1332	0.0008580	0.1013	0.0020
281	0.1330	0.0008460	0.1009	0.0028	0.239	0.073
581	0.1324	0.0008757	0.0998	0.0040	0.498	0.291
881	0.1313	0.0008800	0.0990	0.0048	0.761	0.298
1181	0.1303	0.0008830	0.0983	0.0061	1.025	0.262
1481	0.1293	0.0008868	0.0969	0.0069	1.291	0.449
1782	0.1279	0.0008900	0.0959	0.0081	1.558	0.462
2081	0.1267	0.0008806	0.0948	0.0093	1.823	0.519
2381	0.1254	0.0008850	0.0932	0.0110	2.088	0.712
2684	0.1240	0.0008750	0.0920	0.0123	2.355	0.772
2982	0.1226	0.0008822	0.0907	0.0138	2.616	0.845
3281	0.1210	0.0008902	0.0888	0.0153	2.881	1.123
3582	0.1195	0.0008866	0.0873	0.0166	3.149	1.259
3881	0.1179	0.0008868	0.0858	0.0182	3.414	1.404
4181	0.1164	0.0008892	0.0844	0.0195	3.680	1.527
4481	0.1149	0.0008736	0.0836	0.0209	3.945	1.407
4781	0.1134	0.0008792	0.0819	0.0227	4.208	1.638
5081	0.1122	0.0008858	0.0800	0.0241	4.472	2.026
5381	0.1107	0.0008704	0.0788	0.0252	4.736	2.100
5682	0.1092	0.0008628	0.0772	0.0270	4.997	2.294
5981	0.1078	0.0008790	0.0754	0.0283	5.257	2.612
6282	0.1064	0.0008720	0.0745	0.0295	5.521	2.590
6581	0.1053	0.0008672	0.0739	0.0305	5.781	2.519
6882	0.1041	0.0008824	0.0728	0.0317	6.044	2.613
7181	0.1029	0.0008982	0.0711	0.0332	6.310	3.012
7482	0.1019	0.0008868	0.0696	0.0341	6.579	3.394
7781	0.1009	0.0008898	0.0689	0.0353	6.844	3.400
8082	0.0997	0.0008866	0.0682	0.0362	7.112	3.317
8381	0.0986	0.0008776	0.0670	0.0375	7.375	3.565
8682	0.0977	0.0008724	0.0658	0.0385	7.639	3.802
8981	0.0966	0.0008794	0.0647	0.0393	7.901	3.976
9282	0.0956	0.0008852	0.0638	0.0404	8.166	4.133
9581	0.0948	0.0008854	0.0630	0.0411	8.431	4.232
9881	0.0939	0.0008886	0.0621	0.0421	8.697	4.411
10181	0.0929	0.0008850	0.0611	0.0430	8.963	4.539
10481	0.0922	0.0008830	0.0605	0.0434	9.228	4.658
10781	0.0916	0.0008788	0.0595	0.0446	9.493	4.934
11082	0.0908	0.0008894	0.0588	0.0452	9.759	5.042
11381	0.0902	0.0008974	0.0582	0.0460	10.026	5.181
11681	0.0894	0.0009078	0.0570	0.0468	10.297	5.500
11981	0.0887	0.0009068	0.0566	0.0476	10.569	5.514
12282	0.0879	0.0009056	0.0562	0.0480	10.842	5.463
12581	0.0871	0.0009008	0.0552	0.0490	11.112	5.703
12882	0.0864	0.0009072	0.0543	0.0496	11.384	5.992
13181	0.0858	0.0009006	0.0539	0.0502	11.654	5.994
13481	0.0853	0.0009004	0.0536	0.0507	11.924	5.995
13781	0.0849	0.0008952	0.0529	0.0514	12.193	6.249
14081	0.0844	0.0009030	0.0521	0.0520	12.463	6.566
14382	0.0835	0.0008936	0.0515	0.0525	12.734	6.579
14682	0.0828	0.0009026	0.0513	0.0528	13.003	6.428
14981	0.0823	0.0008954	0.0510	0.0535	13.272	6.471
15282	0.0820	0.0008896	0.0501	0.0543	13.540	6.881
15582	0.0814	0.0008832	0.0495	0.0546	13.806	7.004
15881	0.0809	0.0008856	0.0491	0.0549	14.071	7.078
16182	0.0806	0.0008748	0.0486	0.0556	14.336	7.252
16482	0.0800	0.0008904	0.0482	0.0561	14.601	7.301
16781	0.0794	0.0009008	0.0477	0.0565	14.868	7.398
17082	0.0789	0.0009000	0.0472	0.0570	15.139	7.539
17382	0.0785	0.0008950	0.0467	0.0575	15.409	7.743
17681	0.0782	0.0009002	0.0464	0.0578	15.677	7.804
17982	0.0779	0.0008890	0.0460	0.0583	15.946	7.905
18281	0.0773	0.0008988	0.0455	0.0589	16.214	8.045
18581	0.0768	0.0008980	0.0452	0.0592	16.483	8.081
18882	0.0766	0.0009146	0.0448	0.0596	16.756	8.247
19181	0.0763	0.0009144	0.0444	0.0598	17.029	8.402
19481	0.0759	0.0009252	0.0440	0.0604	17.305	8.516
19782	0.0754	0.0009070	0.0436	0.0607	17.581	8.595
20081	0.0751	0.0009148	0.0433	0.0610	17.853	8.717
20381	0.0747	0.0008984	0.0427	0.0614	18.125	8.968
20682	0.0742	0.0009050	0.0424	0.0620	18.397	8.961
20981	0.0739	0.0009136	0.0420	0.0622	18.669	9.131
21282	0.0739	0.0009186	0.0419	0.0625	18.944	9.200
21582	0.0735	0.0009086	0.0417	0.0630	19.218	9.197
21881	0.0731	0.0009116	0.0412	0.0631	19.491	9.385
22182	0.0727	0.0009102	0.0407	0.0635	19.765	9.603
22482	0.0724	0.0009016	0.0403	0.0639	20.036	9.770
22781	0.0720	0.0009080	0.0400	0.0641	20.307	9.841
23081	0.0716	0.0009152	0.0397	0.0645	20.580	9.957
23382	0.0713	0.0009242	0.0394	0.0647	20.857	10.003
23681	0.0710	0.0009176	0.0391	0.0649	21.133	10.170
23981	0.0708	0.0009058	0.0389	0.0652	21.406	10.203
24282	0.0703	0.0009062	0.0386	0.0656	21.679	10.233
24581	0.0701	0.0009046	0.0383	0.0659	21.950	10.377
24881	0.0700	0.0008954	0.0382	0.0661	22.220	10.440
25182	0.0698	0.0008872	0.0379	0.0664	22.488	10.534
25481	0.0694	0.0008954	0.0377	0.0666	22.754	10.578
25781	0.0691	0.0008914	0.0375	0.0671	23.022	10.643
26082	0.0690	0.0009012	0.0371	0.0672	23.292	10.866
26381	0.0689	0.0009014	0.0368	0.0675	23.562	11.103
26681	0.0686	0.0009102	0.0366	0.0677	23.833	11.123
26982	0.0682	0.0009084	0.0364	0.0680	24.107	11.127
27281	0.0681	0.0009194	0.0362	0.0683	24.380	11.235
27581	0.0679	0.0009148	0.0361	0.0684	24.656	11.231
27882	0.0678	0.0009082	0.0359	0.0686	24.930	11.365
28182	0.0675	0.0009048	0.0355	0.0689	25.202	11.622
28481	0.0672	0.0009098	0.0353	0.0692	25.473	11.630
28781	0.0670	0.0008980	0.0352	0.0693	25.744	11.627
29082	0.0668	0.0008946	0.0348	0.0696	26.014	11.875
29381	0.0665	0.0009074	0.0345	0.0699	26.283	12.017
29682	0.0664	0.0009146	0.0343	0.0701	26.558	12.090
29982	0.0660	0.0009138	0.0340	0.0703	26.832	12.198
30281	0.0656	0.0009144	0.0338	0.0706	27.105	12.227
30582	0.0656	0.0009092	0.0335	0.0707	27.380	12.484
30881	0.0655	0.0009068	0.0333	0.0710	27.651	12.655
31181	0.0653	0.0008896	0.0331	0.0710	27.921	12.762
31482	0.0651	0.0008818	0.0330	0.0712	28.187	12.722
31782	0.0648	0.0008784	0.0331	0.0714	28.451	12.486
32081	0.0646	0.0008794	0.0327	0.0716	28.714	12.717
32382	0.0642	0.0008794	0.0324	0.0717	28.979	12.859
32682	0.0642	0.0008982	0.0324	0.0721	29.245	12.869
32981	0.0641	0.0009028	0.0321	0.0723	29.515	13.095
33282	0.0637	0.0009026	0.0320	0.0725	29.786	13.002
33582	0.0635	0.0009040	0.0319	0.0726	30.057	13.005
33881	0.0635	0.0008974	0.0317	0.0728	30.327	13.233
34182	0.0634	0.0008900	0.0314	0.0730	30.596	13.459
34482	0.0632	0.0008878	0.0311	0.0732	30.862	13.643
34781	0.0629	0.0008904	0.0310	0.0732	31.128	13.654
35082	0.0629	0.0008944	0.0309	0.0735	31.397	13.714
35382	0.0629	0.0008902	0.0309	0.0736	31.664	13.665
35681	0.0625	0.0008900	0.0306	0.0739	31.931	13.799
35982	0.0622	0.0008910	0.0302	0.0741	32.199	14.057
36281	0.0620	0.0009004	0.0301	0.0741	32.466	14.051
36581	0.0618	0.0008982	0.0299	0.0743	32.736	14.169
36882	0.0618	0.0009136	0.0298	0.0746	33.009	14.355
37181	0.0616	0.0009206	0.0298	0.0748	33.283	14.243
37481	0.0615	0.0009174	0.0296	0.0748	33.559	14.378
37782	0.0613	0.0009048	0.0292	0.0751	33.833	14.643
38082	0.0611	0.0009002	0.0291	0.0753	34.104	14.675
38381	0.0609	0.0008918	0.0290	0.0753	34.372	14.684
38682	0.0608	0.0008826	0.0288	0.0754	34.639	14.804
38981	0.0606	0.0008860	0.0288	0.0756	34.903	14.820
39281	0.0605	0.0008934	0.0286	0.0757	35.170	14.954
39582	0.0604	0.0008890	0.0284	0.0758	35.438	15.141
39882	0.0603	0.0008834	0.0282	0.0760	35.704	15.206
40181	0.0603	0.0008900	0.0281	0.0763	35.969	15.365
40482	0.0600	0.0008940	0.0281	0.0764	36.238	15.269
40782	0.0595	0.0008840	0.0279	0.0765	36.505	15.210
41081	0.0596	0.0008832	0.0278	0.0767	36.769	15.376
41382	0.0596	0.0008850	0.0277	0.0767	37.035	15.400
41682	0.0593	0.0008804	0.0274	0.0769	37.300	15.575
41981	0.0593	0.0008804	0.0273	0.0771	37.563	15.782
42282	0.0591	0.0008876	0.0272	0.0771	37.829	15.800
42582	0.0590	0.0008950	0.0271	0.0774	38.096	15.849
42881	0.0590	0.0008948	0.0270	0.0773	38.364	15.906
43182	0.0588	0.0008940	0.0269	0.0776	38.633	15.980
43481	0.0587	0.0008850	0.0268	0.0776	38.899	16.064
43782	0.0586	0.0008758	0.0266	0.0778	39.164	16.213
44081	0.0586	0.0008730	0.0265	0.0779	39.426	16.288
44381	0.0584	0.0008622	0.0265	0.0779	39.686	16.146
44682	0.0580	0.0008622	0.0264	0.0782	39.945	16.107
44981	0.0580	0.0008682	0.0262	0.0783	40.204	16.344
45282	0.0580	0.0008688	0.0261	0.0785	40.465	16.502
45582	0.0579	0.0008746	0.0259	0.0785	40.727	16.644
45881	0.0576	0.0008890	0.0257	0.0786	40.991	16.723
46182	0.0574	0.0008842	0.0256	0.0787	41.258	16.791
46481	0.0576	0.0008822	0.0254	0.0789	41.522	17.090
46781	0.0574	0.0008816	0.0253	0.0790	41.786	17.087
47082	0.0570	0.0008766	0.0253	0.0792	42.051	16.980
47381	0.0570	0.0008834	0.0251	0.0793	42.314	17.215
47681	0.0570	0.0008822	0.0250	0.0794	42.579	17.295
47981	0.0569	0.0008806	0.0250	0.0794	42.843	17.236
48281	0.0569	0.0008838	0.0247	0.0795	43.108	17.546
48582	0.0568	0.0008918	0.0246	0.0796	43.375	17.648
48881	0.0566	0.0008758	0.0247	0.0798	43.639	17.466
49181	0.0564	0.0008778	0.0246	0.0799	43.902	17.509
49482	0.0563	0.0008812	0.0244	0.0800	44.167	17.636
49781	0.0561	0.0008760	0.0243	0.0801	44.430	17.635
50082	0.0561	0.0008788	0.0242	0.0803	44.694	17.758
50382	0.0561	0.0008842	0.0241	0.0804	44.958	17.945
50681	0.0559	0.0008890	0.0239	0.0805	45.223	18.067
50982	0.0557	0.0008866	0.0237	0.0806	45.491	18.209
51281	0.0557	0.0008950	0.0237	0.0807	45.757	18.269
51581	0.0556	0.0008812	0.0236	0.0808	46.023	18.307
51882	0.0556	0.0008798	0.0235	0.0809	46.288	18.464
52181	0.0556	0.0008694	0.0233	0.0809	46.550	18.705
52482	0.0554	0.0008600	0.0232	0.0810	46.810	18.644
52781	0.0552	0.0008572	0.0232	0.0811	47.067	18.585
53081	0.0552	0.0008548	0.0231	0.0813	47.324	18.775
53382	0.0552	0.0008496	0.0230	0.0812	47.580	18.859
53681	0.0548	0.0008576	0.0229	0.0815	47.835	18.853
53981	0.0548	0.0008614	0.0228	0.0816	48.093	18.894
54282	0.0548	0.0008564	0.0229	0.0817	48.352	18.857
54581	0.0547	0.0008606	0.0227	0.0818	48.609	18.992
54882	0.0547	0.0008780	0.0225	0.0818	48.870	19.316
55182	0.0546	0.0008706	0.0225	0.0820	49.133	19.226
55481	0.0544	0.0008822	0.0225	0.0820	49.395	19.084
55781	0.0542	0.0008778	0.0222	0.0821	49.659	19.395
56082	0.0539	0.0008820	0.0221	0.0822	49.923	19.457
56382	0.0538	0.0008694	0.0220	0.0823	50.186	19.422
56681	0.0538	0.0008684	0.0221	0.0824	50.446	19.397
56982	0.0537	0.0008504	0.0219	0.0825	50.705	19.523
57282	0.0537	0.0008570	0.0218	0.0825	50.961	19.660
57581	0.0537	0.0008388	0.0218	0.0827	51.214	19.628
57881	0.0537	0.0008372	0.0217	0.0827	51.466	19.822
58182	0.0535	0.0008426	0.0215	0.0829	51.718	20.078
58482	0.0535	0.0008482	0.0214	0.0828	51.972	20.112
58781	0.0534	0.0008484	0.0214	0.0830	52.226	20.167
59082	0.0534	0.0008614	0.0213	0.0830	52.483	20.261
59381	0.0534	0.0008758	0.0213	0.0832	52.743	20.300
59681	0.0532	0.0008774	0.0212	0.0833	53.006	20.345
59982	0.0531	0.0008834	0.0212	0.0834	53.271	20.225
60281	0.0528	0.0008848	0.0211	0.0836	53.535	20.199
60582	0.0527	0.0008708	0.0210	0.0835	53.799	20.222
60882	0.0528	0.0008512	0.0209	0.0836	54.058	20.513
61181	0.0528	0.0008454	0.0208	0.0836	54.311	20.721
61482	0.0525	0.0008418	0.0207	0.0838	54.565	20.672
61781	0.0524	0.0008406	0.0205	0.0838	54.817	20.816
62082	0.0522	0.0008496	0.0205	0.0838	55.071	20.707
62382	0.0521	0.0008580	0.0205	0.0839	55.327	20.736
62681	0.0523	0.0008662	0.0203	0.0841	55.585	21.194
62982	0.0523	0.0008596	0.0201	0.0841	55.845	21.329
63281	0.0521	0.0008524	0.0201	0.0842	56.101	21.333
63581	0.0520	0.0008602	0.0201	0.0843	56.358	21.253
63882	0.0519	0.0008536	0.0201	0.0845	56.615	21.200
64181	0.0519	0.0008424	0.0199	0.0844	56.869	21.415
64481	0.0518	0.0008394	0.0197	0.0844	57.121	21.674
64782	0.0516	0.0008388	0.0196	0.0846	57.374	21.756
65081	0.0514	0.0008382	0.0196	0.0847	57.625	21.661
65382	0.0516	0.0008404	0.0195	0.0846	57.877	21.847
65682	0.0517	0.0008402	0.0195	0.0849	58.129	22.000
65981	0.0515	0.0008518	0.0194	0.0849	58.382	21.971
66282	0.0512	0.0008506	0.0194	0.0849	58.638	21.814
66582	0.0510	0.0008446	0.0194	0.0851	58.893	21.755
66881	0.0510	0.0008502	0.0193	0.0851	59.146	21.903
67182	0.0510	0.0008576	0.0193	0.0852	59.403	21.961
67481	0.0507	0.0008516	0.0190	0.0851	59.659	22.174
67782	0.0507	0.0008508	0.0189	0.0853	59.915	22.441
68082	0.0509	0.0008546	0.0188	0.0854	60.171	22.596
68381	0.0508	0.0008460	0.0189	0.0855	60.425	22.397
68682	0.0506	0.0008372	0.0189	0.0854	60.678	22.386
68981	0.0507	0.0008428	0.0188	0.0854	60.929	22.624
69281	0.0507	0.0008540	0.0187	0.0854	61.184	22.733
69582	0.0504	0.0008450	0.0185	0.0857	61.440	22.850
69881	0.0503	0.0008428	0.0185	0.0857	61.692	22.824
70181	0.0502	0.0008464	0.0184	0.0857	61.945	22.991
70482	0.0503	0.0008416	0.0182	0.0859	62.199	23.257
70781	0.0503	0.0008414	0.0183	0.0858	62.451	23.136
71082	0.0500	0.0008368	0.0181	0.0858	62.704	23.241
71381	0.0499	0.0008460	0.0180	0.0860	62.955	23.399
71681	0.0501	0.0008436	0.0182	0.0860	63.209	23.151
71982	0.0498	0.0008470	0.0180	0.0860	63.463	23.314
72281	0.0495	0.0008396	0.0180	0.0860	63.715	23.222
72582	0.0496	0.0008450	0.0181	0.0861	63.969	23.115
72881	0.0496	0.0008392	0.0178	0.0860	64.220	23.635
73182	0.0495	0.0008464	0.0176	0.0862	64.474	23.791
73481	0.0495	0.0008508	0.0176	0.0861	64.728	23.806
73781	0.0494	0.0008526	0.0176	0.0863	64.983	23.771
74082	0.0492	0.0008474	0.0176	0.0864	65.239	23.724
74381	0.0492	0.0008446	0.0174	0.0865	65.492	24.057
74681	0.0490	0.0008402	0.0173	0.0866	65.745	24.049
74982	0.0491	0.0008220	0.0173	0.0867	65.995	24.129
75281	0.0491	0.0008178	0.0172	0.0868	66.240	24.301
75581	0.0489	0.0008272	0.0172	0.0866	66.487	24.154
75882	0.0487	0.0008306	0.0171	0.0869	66.736	24.191
76181	0.0486	0.0008278	0.0170	0.0869	66.984	24.327
76481	0.0487	0.0008354	0.0169	0.0868	67.234	24.677
76782	0.0487	0.0008324	0.0170	0.0871	67.485	24.552
77081	0.0486	0.0008330	0.0169	0.0872	67.734	24.512
77382	0.0486	0.0008334	0.0168	0.0871	67.985	24.792
77681	0.0485	0.0008366	0.0167	0.0872	68.234	24.834
77981	0.0484	0.0008360	0.0167	0.0873	68.485	24.822
78282	0.0483	0.0008388	0.0167	0.0873	68.737	24.800
78581	0.0483	0.0008378	0.0166	0.0875	68.988	24.955
78882	0.0483	0.0008370	0.0166	0.0875	69.240	24.906
79182	0.0481	0.0008340	0.0167	0.0876	69.491	24.656
79481	0.0481	0.0008256	0.0166	0.0876	69.739	24.736
79782	0.0484	0.0008332	0.0165	0.0878	69.988	25.210
80081	0.0483	0.0008302	0.0163	0.0878	70.237	25.540
80382	0.0482	0.0008272	0.0162	0.0878	70.486	25.628
80681	0.0481	0.0008218	0.0162	0.0879	70.733	25.492
80981	0.0479	0.0008322	0.0162	0.0880	70.981	25.404
81282	0.0480	0.0008298	0.0161	0.0880	71.231	25.799
81581	0.0480	0.0008238	0.0160	0.0881	71.478	25.857
81881	0.0478	0.0008272	0.0160	0.0881	71.726	25.698
82182	0.0480	0.0008302	0.0161	0.0883	71.976	25.758
82481	0.0478	0.0008210	0.0160	0.0882	72.222	25.754
82781	0.0475	0.0008164	0.0159	0.0883	72.468	25.758
83082	0.0476	0.0008258	0.0159	0.0884	72.715	25.928
83381	0.0477	0.0008170	0.0157	0.0884	72.961	26.154
83682	0.0474	0.0008114	0.0156	0.0884	73.206	26.194
83982	0.0472	0.0008146	0.0156	0.0884	73.450	26.112
84281	0.0472	0.0008060	0.0156	0.0884	73.692	26.146
84582	0.0473	0.0008036	0.0156	0.0886	73.934	26.327
84881	0.0476	0.0008100	0.0155	0.0886	74.175	26.497
85181	0.0475	0.0008244	0.0155	0.0886	74.421	26.642
85482	0.0474	0.0008288	0.0153	0.0887	74.669	26.842
85781	0.0472	0.0008356	0.0153	0.0888	74.918	26.676
86081	0.0471	0.0008404	0.0153	0.0888	75.170	26.657
86382	0.0471	0.0008418	0.0151	0.0889	75.423	27.075
86681	0.0470	0.0008320	0.0151	0.0889	75.673	26.984
86982	0.0469	0.0008362	0.0151	0.0890	75.924	26.889
87281	0.0469	0.0008438	0.0151	0.0891	76.175	26.933
87581	0.0467	0.0008306	0.0150	0.0891	76.426	27.016
87882	0.0467	0.0008300	0.0150	0.0891	76.676	26.991
88181	0.0468	0.0008300	0.0151	0.0890	76.925	27.008
88482	0.0468	0.0008214	0.0150	0.0893	77.173	27.188
88782	0.0467	0.0008176	0.0148	0.0893	77.419	27.372
89081	0.0466	0.0008222	0.0148	0.0893	77.664	27.477
89382	0.0464	0.0008122	0.0147	0.0895	77.910	27.374
89681	0.0465	0.0008142	0.0147	0.0896	78.153	27.492
89981	0.0467	0.0008154	0.0147	0.0895	78.398	27.725
90282	0.0465	0.0008222	0.0147	0.0896	78.644	27.558
90581	0.0464	0.0008148	0.0147	0.0895	78.889	27.385
90882	0.0464	0.0008068	0.0146	0.0896	79.133	27.762
91181	0.0466	0.0008072	0.0145	0.0898	79.374	28.115
91481	0.0464	0.0008180	0.0145	0.0897	79.618	27.963
91782	0.0462	0.0008006	0.0144	0.0897	79.862	27.924
92081	0.0463	0.0008078	0.0143	0.0899	80.102	28.292
92381	0.0462	0.0008240	0.0142	0.0900	80.347	28.316
92682	0.0461	0.0008258	0.0143	0.0901	80.595	28.213
92981	0.0460	0.0008080	0.0142	0.0900	80.839	28.347
93282	0.0459	0.0008254	0.0141	0.0901	81.085	28.412
93581	0.0460	0.0008286	0.0142	0.0901	81.332	28.382
93882	0.0460	0.0008238	0.0142	0.0901	81.581	28.291
94181	0.0457	0.0008224	0.0142	0.0902	81.827	28.171
94481	0.0456	0.0008322	0.0141	0.0902	82.075	28.342
94782	0.0458	0.0008196	0.0140	0.0903	82.324	28.655
95081	0.0459	0.0008154	0.0140	0.0903	82.568	28.645
95381	0.0459	0.0008196	0.0140	0.0905	82.814	28.696
95682	0.0457	0.0008174	0.0138	0.0904	83.060	28.962
95981	0.0455	0.0008214	0.0138	0.0905	83.305	28.921
96282	0.0456	0.0008172	0.0137	0.0905	83.552	29.167
96581	0.0456	0.0008176	0.0136	0.0907	83.796	29.299
96881	0.0455	0.0008156	0.0137	0.0906	84.041	29.057
97182	0.0455	0.0008156	0.0136	0.0908	84.287	29.203
97481	0.0454	0.0008048	0.0137	0.0907	84.529	29.009
97781	0.0453	0.0008128	0.0137	0.0907	84.771	28.952
98082	0.0452	0.0008056	0.0135	0.0909	85.015	29.304
98381	0.0452	0.0008034	0.0135	0.0908	85.256	29.352
98682	0.0452	0.0008012	0.0135	0.0909	85.497	29.457
98981	0.0454	0.0008034	0.0133	0.0909	85.737	29.864
99281	0.0454	0.0007934	0.0133	0.0909	85.976	29.891
99582	0.0453	0.0008012	0.0134	0.0911	86.216	29.652
99881	0.0451	0.0008066	0.0133	0.0911	86.457	29.611
100181	0.0450	0.0008136	0.0132	0.0911	86.700	29.872
100482	0.0452	0.0008098	0.0131	0.0912	86.944	30.212
100781	0.0450	0.0008204	0.0132	0.0912	87.188	29.835
101081	0.0448	0.0008124	0.0132	0.0912	87.433	29.659
101382	0.0448	0.0008092	0.0131	0.0913	87.677	29.929
101681	0.0448	0.0008038	0.0130	0.0912	87.918	30.133
101982	0.0448	0.0008084	0.0130	0.0914	88.161	30.329
102281	0.0447	0.0008064	0.0130	0.0914	88.402	30.296
102581	0.0446	0.0008094	0.0130	0.0914	88.644	30.182
102882	0.0445	0.0008010	0.0129	0.0915	88.887	30.136
103181	0.0446	0.0007858	0.0129	0.0917	89.124	30.274
103482	0.0447	0.0007810	0.0129	0.0915	89.360	30.356
103781	0.0445	0.0007776	0.0128	0.0917	89.593	30.408
104082	0.0443	0.0007752	0.0127	0.0916	89.827	30.530
104382	0.0442	0.0007838	0.0126	0.0917	90.060	30.708
104681	0.0443	0.0007966	0.0127	0.0918	90.297	30.536
104982	0.0444	0.0007976	0.0127	0.0918	90.537	30.582
105282	0.0443	0.0008020	0.0126	0.0918	90.777	30.912
105581	0.0440	0.0008062	0.0125	0.0918	91.017	30.870
105882	0.0440	0.0008006	0.0125	0.0918	91.259	31.035
106181	0.0443	0.0007962	0.0125	0.0919	91.497	31.220
106481	0.0445	0.0007920	0.0125	0.0922	91.736	31.274
106782	0.0443	0.0007880	0.0124	0.0922	91.973	31.409
107081	0.0440	0.0007852	0.0123	0.0921	92.209	31.522
107382	0.0441	0.0007758	0.0122	0.0920	92.444	31.655
107682	0.0442	0.0007758	0.0123	0.0922	92.676	31.547
107981	0.0441	0.0007838	0.0123	0.0922	92.910	31.463
108282	0.0440	0.0007862	0.0122	0.0921	93.146	31.543
108582	0.0440	0.0007982	0.0122	0.0922	93.383	31.672
108882	0.0441	0.0008164	0.0122	0.0923	93.626	31.846
109181	0.0441	0.0008144	0.0121	0.0924	93.869	31.969
109482	0.0440	0.0008062	0.0121	0.0925	94.113	31.977
109781	0.0437	0.0008058	0.0121	0.0924	94.354	31.776
110081	0.0438	0.0007944	0.0121	0.0926	94.594	31.753
110382	0.0440	0.0007834	0.0121	0.0925	94.832	31.830
110681	0.0440	0.0007832	0.0121	0.0926	95.066	31.915
110981	0.0439	0.0007822	0.0120	0.0926	95.301	32.175
111282	0.0438	0.0007840	0.0119	0.0926	95.537	32.171
111582	0.0438	0.0007896	0.0119	0.0926	95.773	32.169
111881	0.0436	0.0007920	0.0119	0.0927	96.009	32.191
112182	0.0436	0.0007966	0.0119	0.0927	96.248	32.218
112481	0.0436	0.0007922	0.0118	0.0927	96.486	32.403
112782	0.0436	0.0007820	0.0118	0.0928	96.723	32.299
113082	0.0435	0.0007756	0.0118	0.0928	96.956	32.369
113381	0.0433	0.0007730	0.0117	0.0928	97.188	32.543
113682	0.0434	0.0007712	0.0117	0.0930	97.420	32.470
113981	0.0436	0.0007788	0.0116	0.0929	97.652	32.799
114282	0.0435	0.0007778	0.0115	0.0930	97.886	33.235
114582	0.0435	0.0007896	0.0115	0.0930	98.121	33.165
114881	0.0434	0.0007900	0.0116	0.0931	98.357	32.770
115182	0.0432	0.0007896	0.0116	0.0932	98.595	32.621
115481	0.0430	0.0007924	0.0115	0.0931	98.832	32.871
115781	0.0431	0.0007962	0.0114	0.0931	99.070	33.014
116082	0.0433	0.0007778	0.0114	0.0931	99.307	33.140
116381	0.0433	0.0007720	0.0113	0.0931	99.539	33.425
116682	0.0433	0.0007722	0.0113	0.0933	99.771	33.663
116981	0.0434	0.0007676	0.0113	0.0933	100.001	33.746
117281	0.0432	0.0007626	0.0112	0.0934	100.231	33.605
117582	0.0429	0.0007666	0.0113	0.0934	100.461	33.345
117881	0.0431	0.0007664	0.0113	0.0934	100.690	33.534
118181	0.0431	0.0007664	0.0112	0.0934	100.920	33.747
118482	0.0428	0.0007724	0.0112	0.0934	101.151	33.611
118781	0.0426	0.0007700	0.0111	0.0934	101.382	33.779
119082	0.0427	0.0007696	0.0110	0.0934	101.614	33.972
119381	0.0429	0.0007824	0.0111	0.0935	101.846	33.757
119681	0.0428	0.0007848	0.0111	0.0935	102.081	33.716
119982	0.0427	0.0007840	0.0110	0.0935	102.317	33.923
120281	0.0425	0.0007904	0.0109	0.0935	102.552	34.155
120582	0.0425	0.0007896	0.0109	0.0936	102.790	34.105
120881	0.0426	0.0007754	0.0110	0.0936	103.024	33.998
121181	0.0428	0.0007710	0.0109	0.0937	103.256	34.279
121482	0.0427	0.0007658	0.0108	0.0938	103.487	34.428
121781	0.0425	0.0007660	0.0107	0.0937	103.716	34.693
122082	0.0425	0.0007644	0.0107	0.0937	103.947	34.660
122381	0.0425	0.0007722	0.0108	0.0938	104.176	34.503
122681	0.0424	0.0007820	0.0107	0.0938	104.410	34.625
122982	0.0425	0.0007838	0.0106	0.0939	104.645	34.884
123281	0.0426	0.0007792	0.0106	0.0939	104.879	35.216
123581	0.0426	0.0007804	0.0105	0.0938	105.113	35.193
123882	0.0424	0.0007812	0.0106	0.0939	105.348	34.900
124181	0.0424	0.0007716	0.0106	0.0940	105.580	34.916
124482	0.0425	0.0007628	0.0105	0.0940	105.811	35.198
124781	0.0424	0.0007678	0.0105	0.0940	106.040	35.177
125081	0.0424	0.0007802	0.0104	0.0941	106.272	35.393
125382	0.0422	0.0007798	0.0104	0.0941	106.507	35.331
125681	0.0421	0.0007860	0.0104	0.0942	106.741	35.310
125982	0.0422	0.0007900	0.0104	0.0941	106.978	35.457
126283	0.0421	0.0007810	0.0103	0.0942	107.214	35.674
126581	0.0421	0.0007728	0.0102	0.0942	107.446	35.886
126882	0.0422	0.0007692	0.0103	0.0942	107.678	35.731
127182	0.0421	0.0007562	0.0102	0.0943	107.907	35.849
127481	0.0420	0.0007574	0.0102	0.0943	108.133	35.711
127782	0.0420	0.0007664	0.0102	0.0943	108.362	35.769
128082	0.0420	0.0007584	0.0102	0.0943	108.591	35.973
128381	0.0421	0.0007654	0.0102	0.0943	108.819	35.913
128682	0.0420	0.0007742	0.0101	0.0943	109.051	35.935
128981	0.0418	0.0007826	0.0101	0.0945	109.283	35.812
129281	0.0418	0.0007846	0.0101	0.0944	109.518	35.913
129582	0.0418	0.0007834	0.0102	0.0945	109.754	35.838
129881	0.0419	0.0007782	0.0102	0.0946	109.988	35.789
130182	0.0418	0.0007824	0.0101	0.0946	110.223	35.973
130482	0.0417	0.0007790	0.0100	0.0947	110.457	36.169
130781	0.0417	0.0007736	0.0100	0.0946	110.689	36.332
131082	0.0415	0.0007798	0.0099	0.0947	110.923	36.380
131382	0.0416	0.0007866	0.0098	0.0947	111.158	36.696
131681	0.0417	0.0007820	0.0099	0.0947	111.392	36.533
131982	0.0414	0.0007834	0.0099	0.0948	111.628	36.308
132281	0.0414	0.0007866	0.0098	0.0946	111.863	36.683
132582	0.0414	0.0007818	0.0097	0.0947	112.099	37.007
132881	0.0413	0.0007726	0.0098	0.0948	112.331	36.646
133181	0.0413	0.0007678	0.0099	0.0949	112.562	36.286
133481	0.0414	0.0007722	0.0097	0.0948	112.793	36.808
133781	0.0414	0.0007644	0.0096	0.0949	113.024	37.262
134082	0.0413	0.0007682	0.0096	0.0950	113.254	37.061
134381	0.0413	0.0007626	0.0095	0.0949	113.483	37.366
134682	0.0415	0.0007682	0.0094	0.0950	113.714	38.026
134981	0.0416	0.0007664	0.0095	0.0950	113.943	37.734
135282	0.0415	0.0007784	0.0096	0.0950	114.175	37.314
135581	0.0413	0.0007698	0.0096	0.0951	114.407	37.294
135882	0.0412	0.0007796	0.0095	0.0950	114.640	37.330
136181	0.0411	0.0007606	0.0095	0.0950	114.870	37.220
136481	0.0410	0.0007506	0.0094	0.0953	115.097	37.669
136782	0.0411	0.0007406	0.0093	0.0953	115.321	38.028
137081	0.0412	0.0007440	0.0095	0.0954	115.543	37.517
137381	0.0413	0.0007376	0.0094	0.0955	115.766	37.759
137681	0.0413	0.0007486	0.0093	0.0955	115.989	38.315
