# Supplementary material for: Highly Acidic Electron-Rich Brønsted Acids Accelerate Asymmetric Pictet–Spengler Reactions by Virtue of Stabilizing Cation–π Interactions
Source: J Am Chem Soc. 2024 Oct 3;146(41):28339–49. doi: 10.1021/jacs.4c09421 (PMC11487569; doi:10.1021/jacs.4c09421)
Supplement: Supplementary file 2 — ja4c09421_si_002.zip [file ja4c09421_si_002.zip › E2b-C.txt]

t / s	c (aldehyde) / M	c (carbamate) / M	c (product) / M	av c (cat) / M	y	x
0	0.1303	0.1000	0.0040	0.0008631
168	0.1302	0.1012	0.0025	0.0008141	-0.403	0.141
347	0.1299	0.1030	0.0033	0.0008323	-1.049	0.288
528	0.1294	0.1027	0.0036	0.0008171	-1.088	0.438
707	0.1288	0.1014	0.0042	0.0008234	-0.843	0.584
887	0.1282	0.1011	0.0050	0.0008210	-0.881	0.732
1067	0.1276	0.0995	0.0060	0.0008219	-0.502	0.880
1248	0.1269	0.0972	0.0072	0.0008284	0.099	1.030
1427	0.1262	0.0957	0.0084	0.0008295	0.417	1.178
1608	0.1255	0.0962	0.0080	0.0008343	0.030	1.328
1787	0.1246	0.0971	0.0097	0.0008312	-0.488	1.478
1967	0.1237	0.0944	0.0113	0.0008314	0.212	1.627
2148	0.1230	0.0934	0.0112	0.0008298	0.376	1.777
2327	0.1221	0.0928	0.0126	0.0008391	0.351	1.927
2507	0.1212	0.0903	0.0139	0.0008471	0.980	2.079
2687	0.1203	0.0897	0.0148	0.0008472	0.973	2.231
2867	0.1193	0.0889	0.0151	0.0008506	0.974	2.384
3047	0.1183	0.0895	0.0151	0.0008527	0.501	2.537
3227	0.1175	0.0901	0.0163	0.0008487	0.044	2.690
3408	0.1167	0.0893	0.0172	0.0008399	0.115	2.843
3588	0.1158	0.0875	0.0193	0.0008457	0.513	2.995
3767	0.1148	0.0865	0.0188	0.0008507	0.625	3.147
3947	0.1138	0.0849	0.0207	0.0008493	0.960	3.300
4127	0.1128	0.0828	0.0213	0.0008463	1.497	3.452
4307	0.1118	0.0837	0.0220	0.0008559	0.824	3.606
4487	0.1108	0.0825	0.0234	0.0008485	1.027	3.759
4667	0.1100	0.0810	0.0245	0.0008395	1.358	3.911
4847	0.1091	0.0810	0.0256	0.0008415	1.119	4.062
5027	0.1082	0.0798	0.0265	0.0008381	1.348	4.213
5207	0.1074	0.0786	0.0273	0.0008361	1.592	4.364
5387	0.1064	0.0778	0.0274	0.0008326	1.639	4.514
5567	0.1055	0.0765	0.0289	0.0008356	1.878	4.664
5747	0.1046	0.0749	0.0302	0.0008284	2.310	4.814
5927	0.1038	0.0751	0.0300	0.0008275	1.995	4.963
6107	0.1031	0.0747	0.0317	0.0008265	1.923	5.112
6287	0.1022	0.0726	0.0327	0.0008360	2.597	5.262
6467	0.1014	0.0715	0.0333	0.0008433	2.827	5.413
6648	0.1007	0.0718	0.0328	0.0008510	2.436	5.566
6827	0.0998	0.0709	0.0349	0.0008546	2.555	5.719
7007	0.0990	0.0705	0.0347	0.0008539	2.509	5.872
7187	0.0984	0.0706	0.0358	0.0008505	2.269	6.026
7367	0.0977	0.0686	0.0371	0.0008419	2.953	6.178
7548	0.0969	0.0670	0.0378	0.0008360	3.477	6.330
7727	0.0962	0.0665	0.0378	0.0008246	3.488	6.479
7908	0.0955	0.0668	0.0381	0.0008252	3.066	6.628
8087	0.0949	0.0670	0.0387	0.0008211	2.781	6.775
8268	0.0942	0.0662	0.0399	0.0008199	2.924	6.924
8447	0.0935	0.0644	0.0409	0.0008277	3.569	7.071
8628	0.0928	0.0630	0.0417	0.0008340	4.097	7.222
8807	0.0923	0.0624	0.0424	0.0008263	4.194	7.370
8987	0.0916	0.0617	0.0426	0.0008354	4.364	7.520
9167	0.0910	0.0621	0.0426	0.0008420	3.888	7.671
9348	0.0904	0.0619	0.0434	0.0008356	3.782	7.823
9527	0.0897	0.0602	0.0445	0.0008432	4.458	7.973
9707	0.0892	0.0601	0.0446	0.0008489	4.348	8.125
9888	0.0888	0.0604	0.0449	0.0008461	4.018	8.278
10067	0.0882	0.0597	0.0456	0.0008418	4.174	8.430
10248	0.0877	0.0595	0.0459	0.0008383	4.095	8.582
10427	0.0871	0.0584	0.0473	0.0008385	4.489	8.732
10608	0.0866	0.0569	0.0477	0.0008376	5.152	8.883
10787	0.0861	0.0573	0.0474	0.0008353	4.716	9.033
10968	0.0856	0.0573	0.0482	0.0008468	4.526	9.185
11147	0.0852	0.0568	0.0487	0.0008524	4.691	9.337
11328	0.0848	0.0566	0.0493	0.0008496	4.617	9.491
11507	0.0842	0.0561	0.0497	0.0008520	4.695	9.644
11688	0.0837	0.0557	0.0496	0.0008470	4.726	9.798
11867	0.0833	0.0553	0.0503	0.0008402	4.845	9.949
12048	0.0829	0.0543	0.0514	0.0008336	5.257	10.100
12227	0.0824	0.0533	0.0518	0.0008328	5.674	10.249
12408	0.0820	0.0533	0.0519	0.0008345	5.548	10.400
12587	0.0816	0.0526	0.0525	0.0008415	5.810	10.550
12768	0.0811	0.0518	0.0526	0.0008377	6.077	10.702
12947	0.0808	0.0516	0.0535	0.0008402	6.105	10.852
13128	0.0803	0.0515	0.0532	0.0008405	5.977	11.004
13307	0.0799	0.0511	0.0538	0.0008315	6.025	11.154
13488	0.0795	0.0510	0.0539	0.0008304	5.943	11.304
13667	0.0791	0.0514	0.0544	0.0008278	5.524	11.453
13848	0.0788	0.0501	0.0553	0.0008254	6.233	11.602
14027	0.0784	0.0495	0.0551	0.0008232	6.476	11.750
14208	0.0781	0.0495	0.0557	0.0008258	6.337	11.899
14387	0.0778	0.0492	0.0557	0.0008233	6.378	12.047
14568	0.0774	0.0488	0.0566	0.0008222	6.511	12.196
14747	0.0771	0.0484	0.0566	0.0008228	6.637	12.343
14928	0.0767	0.0486	0.0568	0.0008232	6.351	12.492
15107	0.0764	0.0481	0.0573	0.0008273	6.534	12.640
15288	0.0761	0.0474	0.0581	0.0008299	6.937	12.790
15467	0.0758	0.0471	0.0579	0.0008344	6.963	12.938
15648	0.0755	0.0473	0.0583	0.0008401	6.767	13.090
15827	0.0752	0.0471	0.0585	0.0008355	6.751	13.240
16008	0.0748	0.0466	0.0591	0.0008300	6.934	13.391
16187	0.0744	0.0453	0.0596	0.0008323	7.665	13.539
16368	0.0740	0.0445	0.0596	0.0008324	8.084	13.690
16547	0.0738	0.0452	0.0597	0.0008269	7.514	13.839
16727	0.0736	0.0452	0.0602	0.0008328	7.393	13.988
16908	0.0733	0.0446	0.0602	0.0008307	7.688	14.139
17087	0.0731	0.0442	0.0611	0.0008185	7.857	14.286
17268	0.0728	0.0436	0.0615	0.0008176	8.214	14.434
17447	0.0724	0.0435	0.0614	0.0008192	8.158	14.581
17628	0.0721	0.0430	0.0620	0.0008184	8.328	14.729
17807	0.0717	0.0425	0.0619	0.0008180	8.567	14.875
17988	0.0715	0.0424	0.0626	0.0008164	8.597	15.023
18167	0.0714	0.0421	0.0625	0.0008090	8.732	15.169
18347	0.0712	0.0419	0.0631	0.0008043	8.744	15.314
18527	0.0708	0.0415	0.0632	0.0008163	8.910	15.460
18707	0.0705	0.0412	0.0637	0.0008188	9.060	15.607
18888	0.0703	0.0411	0.0636	0.0008208	9.051	15.755
19067	0.0701	0.0414	0.0635	0.0008269	8.711	15.903
19248	0.0699	0.0410	0.0642	0.0008360	8.889	16.053
19427	0.0696	0.0407	0.0642	0.0008213	8.984	16.202
19608	0.0693	0.0407	0.0648	0.0008216	8.880	16.350
19787	0.0690	0.0404	0.0645	0.0008228	9.013	16.498
19968	0.0688	0.0404	0.0649	0.0008157	8.844	16.646
20147	0.0687	0.0405	0.0649	0.0008079	8.761	16.791
20328	0.0684	0.0398	0.0655	0.0008153	9.156	16.938
20507	0.0681	0.0395	0.0655	0.0008210	9.293	17.084
20687	0.0678	0.0391	0.0660	0.0008146	9.502	17.232
20868	0.0677	0.0387	0.0658	0.0008181	9.703	17.379
21047	0.0675	0.0393	0.0660	0.0008191	9.183	17.526
21228	0.0673	0.0393	0.0663	0.0008120	9.076	17.674
21407	0.0671	0.0386	0.0665	0.0008113	9.503	17.819
21588	0.0668	0.0378	0.0672	0.0008169	10.111	17.966
21767	0.0666	0.0375	0.0673	0.0008181	10.242	18.113
21948	0.0665	0.0374	0.0675	0.0008189	10.309	18.261
22127	0.0663	0.0375	0.0673	0.0008207	10.069	18.407
22308	0.0661	0.0372	0.0681	0.0008078	10.299	18.555
22487	0.0659	0.0365	0.0682	0.0008105	10.842	18.700
22668	0.0658	0.0363	0.0685	0.0008136	10.883	18.847
22847	0.0656	0.0367	0.0680	0.0008184	10.463	18.993
23027	0.0653	0.0365	0.0688	0.0008210	10.484	19.140
23207	0.0651	0.0358	0.0690	0.0008283	11.038	19.289
23387	0.0648	0.0362	0.0687	0.0008267	10.525	19.438
23567	0.0646	0.0363	0.0690	0.0008239	10.345	19.586
23747	0.0645	0.0359	0.0692	0.0008178	10.653	19.734
23928	0.0643	0.0354	0.0697	0.0008132	10.999	19.882
24107	0.0641	0.0350	0.0697	0.0008087	11.306	20.027
24288	0.0639	0.0350	0.0697	0.0008099	11.213	20.173
24467	0.0638	0.0347	0.0703	0.0008117	11.413	20.318
24648	0.0637	0.0344	0.0704	0.0008122	11.634	20.465
24827	0.0633	0.0346	0.0701	0.0008122	11.225	20.611
25007	0.0632	0.0348	0.0703	0.0008132	11.048	20.757
25187	0.0631	0.0346	0.0705	0.0008118	11.159	20.903
25367	0.0629	0.0346	0.0706	0.0008112	11.017	21.049
25547	0.0627	0.0344	0.0708	0.0008038	11.092	21.195
25727	0.0626	0.0342	0.0713	0.0008032	11.239	21.339
25907	0.0624	0.0342	0.0713	0.0008027	11.119	21.484
26088	0.0622	0.0338	0.0717	0.0008030	11.463	21.629
26267	0.0621	0.0334	0.0717	0.0007978	11.755	21.772
26447	0.0620	0.0334	0.0718	0.0008099	11.765	21.917
26627	0.0618	0.0328	0.0720	0.0008093	12.227	22.063
26807	0.0617	0.0328	0.0723	0.0008178	12.141	22.209
26987	0.0616	0.0330	0.0725	0.0008149	11.926	22.356
27167	0.0613	0.0324	0.0726	0.0008205	12.376	22.503
27347	0.0612	0.0324	0.0725	0.0008208	12.363	22.651
27528	0.0611	0.0326	0.0727	0.0008186	11.984	22.799
27707	0.0608	0.0320	0.0733	0.0008043	12.500	22.945
27888	0.0607	0.0319	0.0730	0.0008114	12.491	23.091
28067	0.0606	0.0324	0.0730	0.0008096	11.954	23.236
28248	0.0604	0.0322	0.0733	0.0008058	12.108	23.382
28427	0.0603	0.0316	0.0738	0.0008007	12.644	23.526
28608	0.0602	0.0310	0.0737	0.0008070	13.174	23.671
28787	0.0600	0.0310	0.0738	0.0008000	13.154	23.815
28967	0.0598	0.0310	0.0740	0.0007980	12.962	23.959
29147	0.0597	0.0310	0.0743	0.0007983	12.927	24.103
29327	0.0596	0.0311	0.0742	0.0008034	12.740	24.247
29507	0.0593	0.0306	0.0748	0.0008106	13.111	24.392
29687	0.0592	0.0301	0.0749	0.0008057	13.605	24.538
29867	0.0591	0.0300	0.0749	0.0008040	13.663	24.683
30047	0.0590	0.0298	0.0750	0.0008021	13.915	24.827
30227	0.0589	0.0298	0.0752	0.0008005	13.841	24.971
30407	0.0587	0.0298	0.0752	0.0007927	13.741	25.115
30588	0.0586	0.0295	0.0753	0.0007961	13.896	25.259
30767	0.0585	0.0292	0.0755	0.0007910	14.244	25.401
30947	0.0584	0.0295	0.0752	0.0007865	13.871	25.543
31127	0.0582	0.0294	0.0759	0.0007902	13.842	25.684
31308	0.0581	0.0288	0.0760	0.0007865	14.403	25.827
31487	0.0580	0.0291	0.0759	0.0007802	14.080	25.967
31668	0.0578	0.0293	0.0759	0.0007746	13.711	26.108
31847	0.0577	0.0289	0.0764	0.0007762	14.108	26.247
32028	0.0576	0.0287	0.0764	0.0007803	14.304	26.388
32207	0.0575	0.0289	0.0762	0.0007789	13.962	26.527
32388	0.0575	0.0285	0.0768	0.0007927	14.401	26.670
32568	0.0573	0.0284	0.0764	0.0007999	14.475	26.813
32747	0.0571	0.0285	0.0768	0.0007997	14.255	26.956
32927	0.0570	0.0281	0.0771	0.0007912	14.705	27.099
33107	0.0568	0.0279	0.0770	0.0007923	14.812	27.242
33287	0.0568	0.0282	0.0770	0.0007759	14.438	27.383
33467	0.0566	0.0281	0.0775	0.0007739	14.419	27.522
33647	0.0565	0.0279	0.0774	0.0007700	14.584	27.661
33827	0.0564	0.0280	0.0774	0.0007751	14.418	27.800
34007	0.0561	0.0276	0.0779	0.0007705	14.705	27.939
34187	0.0560	0.0272	0.0778	0.0007703	15.141	28.078
34367	0.0561	0.0271	0.0780	0.0007681	15.358	28.217
34547	0.0561	0.0271	0.0780	0.0007656	15.255	28.355
34728	0.0558	0.0272	0.0781	0.0007663	15.037	28.493
34907	0.0556	0.0269	0.0782	0.0007654	15.243	28.630
35088	0.0555	0.0269	0.0781	0.0007727	15.185	28.770
35267	0.0555	0.0270	0.0785	0.0007771	15.139	28.908
35448	0.0554	0.0265	0.0787	0.0007787	15.613	29.049
35627	0.0552	0.0265	0.0786	0.0007727	15.461	29.188
35808	0.0551	0.0264	0.0789	0.0007807	15.505	29.328
35987	0.0550	0.0263	0.0788	0.0007827	15.601	29.468
36167	0.0549	0.0261	0.0793	0.0007753	15.769	29.609
36347	0.0547	0.0255	0.0792	0.0007809	16.483	29.749
36527	0.0547	0.0259	0.0790	0.0007838	15.953	29.890
36707	0.0546	0.0263	0.0792	0.0007778	15.480	30.030
36887	0.0545	0.0260	0.0791	0.0007769	15.673	30.170
37067	0.0544	0.0256	0.0796	0.0007722	16.171	30.309
37247	0.0543	0.0253	0.0797	0.0007659	16.462	30.448
37428	0.0542	0.0255	0.0798	0.0007556	16.138	30.586
37607	0.0541	0.0252	0.0800	0.0007529	16.578	30.721
37788	0.0540	0.0251	0.0798	0.0007482	16.613	30.856
37967	0.0538	0.0253	0.0798	0.0007584	16.213	30.991
38147	0.0538	0.0253	0.0799	0.0007606	16.215	31.128
38327	0.0537	0.0250	0.0804	0.0007676	16.561	31.265
38507	0.0537	0.0249	0.0802	0.0007705	16.747	31.404
38687	0.0536	0.0247	0.0806	0.0007689	16.905	31.542
38867	0.0535	0.0242	0.0807	0.0007585	17.402	31.680
39048	0.0533	0.0245	0.0805	0.0007551	16.939	31.817
39227	0.0532	0.0247	0.0806	0.0007544	16.637	31.952
39408	0.0531	0.0242	0.0809	0.0007568	17.316	32.089
39587	0.0530	0.0239	0.0811	0.0007575	17.620	32.224
39767	0.0529	0.0241	0.0810	0.0007682	17.310	32.362
39947	0.0528	0.0240	0.0812	0.0007641	17.373	32.500
40128	0.0527	0.0238	0.0812	0.0007645	17.537	32.638
40307	0.0526	0.0237	0.0813	0.0007565	17.661	32.774
40487	0.0525	0.0235	0.0814	0.0007610	17.769	32.911
40667	0.0524	0.0236	0.0814	0.0007595	17.652	33.047
40847	0.0523	0.0233	0.0817	0.0007609	17.997	33.184
41028	0.0522	0.0232	0.0816	0.0007578	18.040	33.322
41207	0.0521	0.0235	0.0815	0.0007629	17.579	33.458
41387	0.0521	0.0236	0.0817	0.0007589	17.437	33.595
41567	0.0520	0.0235	0.0819	0.0007539	17.522	33.731
41748	0.0518	0.0234	0.0819	0.0007580	17.623	33.868
41927	0.0519	0.0232	0.0821	0.0007585	17.918	34.003
42107	0.0518	0.0228	0.0822	0.0007524	18.357	34.139
42287	0.0517	0.0228	0.0825	0.0007539	18.402	34.275
42467	0.0517	0.0230	0.0823	0.0007552	18.096	34.411
42647	0.0516	0.0229	0.0826	0.0007516	18.161	34.546
42827	0.0514	0.0227	0.0824	0.0007522	18.276	34.682
43007	0.0514	0.0225	0.0827	0.0007556	18.505	34.817
43188	0.0513	0.0226	0.0825	0.0007443	18.388	34.953
43367	0.0511	0.0226	0.0827	0.0007370	18.267	35.086
43548	0.0512	0.0225	0.0827	0.0007308	18.399	35.219
43727	0.0511	0.0227	0.0827	0.0007212	18.165	35.349
43908	0.0509	0.0223	0.0832	0.0007223	18.503	35.479
44087	0.0508	0.0222	0.0830	0.0007280	18.598	35.609
44268	0.0507	0.0221	0.0832	0.0007352	18.717	35.741
44447	0.0507	0.0220	0.0832	0.0007415	18.869	35.874
44628	0.0507	0.0221	0.0832	0.0007417	18.646	36.008
44807	0.0506	0.0220	0.0832	0.0007318	18.761	36.140
44988	0.0505	0.0220	0.0835	0.0007358	18.686	36.273
45167	0.0504	0.0219	0.0835	0.0007374	18.849	36.404
45348	0.0504	0.0217	0.0835	0.0007361	19.092	36.538
45527	0.0503	0.0216	0.0839	0.0007542	19.218	36.671
45708	0.0503	0.0214	0.0839	0.0007646	19.585	36.809
45887	0.0502	0.0211	0.0840	0.0007593	19.954	36.945
46067	0.0500	0.0210	0.0840	0.0007604	19.891	37.082
46247	0.0499	0.0210	0.0842	0.0007579	19.920	37.218
46427	0.0499	0.0208	0.0842	0.0007399	20.242	37.353
46607	0.0499	0.0208	0.0843	0.0007327	20.215	37.486
46788	0.0497	0.0208	0.0843	0.0007422	20.031	37.619
46967	0.0496	0.0211	0.0842	0.0007379	19.504	37.752
47148	0.0495	0.0210	0.0843	0.0007347	19.607	37.885
47327	0.0495	0.0207	0.0844	0.0007397	20.103	38.017
47508	0.0494	0.0207	0.0845	0.0007470	20.093	38.151
47687	0.0493	0.0206	0.0846	0.0007335	20.204	38.284
47867	0.0493	0.0205	0.0846	0.0007291	20.318	38.416
48048	0.0491	0.0205	0.0848	0.0007320	20.214	38.548
48227	0.0490	0.0203	0.0851	0.0007338	20.463	38.679
48408	0.0491	0.0200	0.0850	0.0007295	20.957	38.811
48587	0.0491	0.0199	0.0851	0.0007372	21.065	38.943
48768	0.0489	0.0199	0.0851	0.0007371	20.929	39.076
48947	0.0488	0.0201	0.0851	0.0007273	20.567	39.207
49128	0.0488	0.0203	0.0850	0.0007204	20.184	39.338
49307	0.0487	0.0200	0.0853	0.0007202	20.753	39.467
49488	0.0486	0.0196	0.0854	0.0007064	21.368	39.596
49667	0.0485	0.0195	0.0855	0.0006995	21.445	39.722
49848	0.0484	0.0197	0.0854	0.0007079	20.923	39.849
50027	0.0484	0.0197	0.0856	0.0007095	20.921	39.976
50208	0.0484	0.0193	0.0856	0.0006985	21.668	40.104
50387	0.0484	0.0195	0.0855	0.0007066	21.324	40.230
50568	0.0483	0.0195	0.0857	0.0007111	21.229	40.358
50747	0.0482	0.0194	0.0856	0.0007084	21.442	40.485
50928	0.0482	0.0195	0.0858	0.0007052	21.219	40.613
51107	0.0481	0.0192	0.0860	0.0007153	21.677	40.740
51287	0.0481	0.0191	0.0859	0.0007261	21.774	40.870
51467	0.0480	0.0193	0.0861	0.0007238	21.298	41.000
51647	0.0478	0.0193	0.0862	0.0007271	21.320	41.131
51828	0.0477	0.0192	0.0861	0.0007333	21.400	41.263
52007	0.0477	0.0191	0.0864	0.0007282	21.624	41.394
52187	0.0478	0.0190	0.0863	0.0007180	21.683	41.524
52367	0.0476	0.0189	0.0864	0.0007234	21.856	41.654
52547	0.0475	0.0186	0.0865	0.0007186	22.203	41.783
52727	0.0475	0.0187	0.0863	0.0007106	22.132	41.912
52907	0.0474	0.0186	0.0867	0.0007106	22.247	42.040
53087	0.0472	0.0184	0.0866	0.0007069	22.358	42.167
53267	0.0472	0.0187	0.0866	0.0007051	21.931	42.295
53447	0.0472	0.0187	0.0866	0.0007104	21.949	42.422
53627	0.0472	0.0185	0.0865	0.0007011	22.264	42.549
53807	0.0471	0.0184	0.0869	0.0007049	22.427	42.675
53987	0.0471	0.0184	0.0867	0.0007015	22.336	42.802
54168	0.0471	0.0184	0.0869	0.0007058	22.382	42.929
54347	0.0469	0.0182	0.0868	0.0007056	22.549	43.056
54527	0.0468	0.0182	0.0870	0.0007121	22.463	43.183
54707	0.0468	0.0183	0.0870	0.0007027	22.337	43.311
54887	0.0468	0.0184	0.0871	0.0007081	22.165	43.438
55068	0.0467	0.0181	0.0872	0.0007041	22.666	43.565
55247	0.0467	0.0178	0.0875	0.0006976	23.102	43.691
55428	0.0466	0.0179	0.0873	0.0007001	22.956	43.817
55607	0.0465	0.0178	0.0875	0.0007056	23.087	43.943
55788	0.0465	0.0176	0.0876	0.0007009	23.426	44.070
55967	0.0464	0.0177	0.0874	0.0006927	23.183	44.195
56148	0.0464	0.0178	0.0875	0.0006881	22.929	44.320
56327	0.0464	0.0176	0.0877	0.0006921	23.251	44.444
56507	0.0463	0.0175	0.0875	0.0006780	23.356	44.567
56687	0.0461	0.0176	0.0876	0.0006823	23.031	44.689
56867	0.0461	0.0175	0.0878	0.0006810	23.221	44.812
57047	0.0461	0.0173	0.0879	0.0006839	23.688	44.935
57227	0.0460	0.0172	0.0879	0.0006763	23.725	45.057
57407	0.0459	0.0172	0.0878	0.0006957	23.672	45.181
57587	0.0459	0.0172	0.0880	0.0006974	23.716	45.306
57767	0.0458	0.0172	0.0879	0.0007019	23.614	45.432
57947	0.0458	0.0171	0.0881	0.0006994	23.845	45.558
58127	0.0457	0.0169	0.0882	0.0006983	24.141	45.684
58307	0.0457	0.0170	0.0880	0.0006920	23.895	45.809
58487	0.0457	0.0170	0.0882	0.0006933	23.975	45.934
58667	0.0456	0.0170	0.0883	0.0006910	23.951	46.058
58847	0.0455	0.0169	0.0883	0.0006922	24.031	46.183
59028	0.0455	0.0168	0.0883	0.0006895	24.167	46.308
59207	0.0455	0.0169	0.0883	0.0006904	23.962	46.431
59388	0.0453	0.0169	0.0885	0.0006856	23.911	46.556
59567	0.0453	0.0169	0.0885	0.0006884	23.865	46.679
59748	0.0453	0.0167	0.0887	0.0006920	24.232	46.804
59927	0.0452	0.0165	0.0888	0.0006965	24.648	46.928
60108	0.0452	0.0165	0.0887	0.0006849	24.550	47.053
60287	0.0451	0.0164	0.0888	0.0006858	24.688	47.176
60467	0.0450	0.0163	0.0889	0.0006809	24.829	47.299
60647	0.0450	0.0163	0.0889	0.0006768	24.792	47.421
60828	0.0450	0.0163	0.0888	0.0006823	24.762	47.544
61007	0.0450	0.0164	0.0888	0.0007010	24.524	47.668
61187	0.0449	0.0165	0.0889	0.0007045	24.342	47.794
61367	0.0449	0.0164	0.0889	0.0007016	24.544	47.921
61547	0.0449	0.0163	0.0890	0.0007008	24.653	48.047
61727	0.0447	0.0162	0.0891	0.0007002	24.823	48.173
61907	0.0447	0.0159	0.0892	0.0006816	25.411	48.298
62087	0.0447	0.0160	0.0893	0.0006799	25.360	48.420
62267	0.0447	0.0160	0.0894	0.0006860	25.301	48.543
62447	0.0446	0.0158	0.0893	0.0006878	25.571	48.667
62627	0.0446	0.0158	0.0894	0.0006814	25.646	48.790
62807	0.0444	0.0157	0.0895	0.0006913	25.668	48.913
62988	0.0444	0.0158	0.0895	0.0006842	25.300	49.038
63167	0.0444	0.0158	0.0896	0.0006851	25.471	49.160
63347	0.0444	0.0155	0.0896	0.0006899	26.045	49.284
63527	0.0444	0.0155	0.0898	0.0006860	26.046	49.408
63708	0.0444	0.0154	0.0898	0.0006841	26.224	49.532
63887	0.0443	0.0153	0.0897	0.0006922	26.330	49.655
64067	0.0442	0.0153	0.0899	0.0006917	26.438	49.780
64247	0.0442	0.0153	0.0896	0.0006836	26.249	49.904
64427	0.0441	0.0154	0.0896	0.0006853	26.072	50.027
64607	0.0440	0.0154	0.0898	0.0006821	26.042	50.150
64787	0.0439	0.0152	0.0900	0.0006655	26.245	50.271
64967	0.0439	0.0151	0.0899	0.0006657	26.443	50.391
65147	0.0438	0.0150	0.0900	0.0006654	26.701	50.511
65327	0.0437	0.0150	0.0900	0.0006715	26.563	50.631
65507	0.0438	0.0152	0.0903	0.0006695	26.378	50.752
65687	0.0438	0.0149	0.0901	0.0006666	26.938	50.872
65868	0.0437	0.0149	0.0903	0.0006620	26.897	50.992
66047	0.0436	0.0150	0.0901	0.0006610	26.645	51.111
66227	0.0435	0.0148	0.0903	0.0006500	26.826	51.229
66407	0.0435	0.0148	0.0903	0.0006557	26.953	51.346
66588	0.0436	0.0147	0.0904	0.0006621	27.063	51.465
66767	0.0435	0.0146	0.0903	0.0006696	27.256	51.585
66947	0.0434	0.0145	0.0905	0.0006736	27.399	51.705
67127	0.0433	0.0146	0.0904	0.0006692	27.172	51.826
67307	0.0434	0.0148	0.0904	0.0006707	26.811	51.947
67487	0.0433	0.0147	0.0905	0.0006671	27.011	52.067
67667	0.0432	0.0145	0.0906	0.0006529	27.417	52.186
67847	0.0432	0.0143	0.0906	0.0006471	27.735	52.303
68028	0.0431	0.0144	0.0906	0.0006569	27.443	52.421
68207	0.0431	0.0144	0.0909	0.0006505	27.409	52.538
68387	0.0430	0.0142	0.0908	0.0006543	27.850	52.656
68567	0.0431	0.0145	0.0907	0.0006576	27.320	52.774
68748	0.0430	0.0145	0.0909	0.0006642	27.208	52.893
68927	0.0430	0.0142	0.0908	0.0006645	27.957	53.012
69108	0.0429	0.0142	0.0908	0.0006649	27.740	53.132
69288	0.0428	0.0142	0.0909	0.0006651	27.748	53.252
69467	0.0428	0.0140	0.0909	0.0006748	28.157	53.372
69647	0.0428	0.0141	0.0911	0.0006704	28.059	53.493
69827	0.0427	0.0142	0.0910	0.0006649	27.735	53.613
70007	0.0427	0.0142	0.0910	0.0006695	27.693	53.733
70187	0.0426	0.0140	0.0912	0.0006620	27.980	53.853
70368	0.0426	0.0140	0.0912	0.0006584	28.094	53.973
70547	0.0427	0.0139	0.0913	0.0006618	28.381	54.091
70727	0.0427	0.0139	0.0912	0.0006670	28.399	54.211
70907	0.0425	0.0139	0.0913	0.0006674	28.273	54.331
71087	0.0424	0.0138	0.0914	0.0006702	28.362	54.451
71268	0.0423	0.0137	0.0914	0.0006703	28.583	54.572
71447	0.0424	0.0137	0.0914	0.0006649	28.534	54.692
71628	0.0423	0.0139	0.0913	0.0006600	28.189	54.812
71807	0.0423	0.0138	0.0916	0.0006543	28.409	54.929
71988	0.0423	0.0136	0.0915	0.0006645	28.775	55.049
72167	0.0422	0.0135	0.0917	0.0006596	28.905	55.167
72347	0.0421	0.0134	0.0915	0.0006566	28.996	55.286
72527	0.0420	0.0136	0.0917	0.0006566	28.612	55.404
72708	0.0421	0.0136	0.0917	0.0006568	28.657	55.523
72887	0.0421	0.0134	0.0918	0.0006502	29.246	55.640
73068	0.0420	0.0133	0.0919	0.0006517	29.182	55.758
73247	0.0420	0.0134	0.0917	0.0006485	29.143	55.874
73428	0.0420	0.0135	0.0918	0.0006447	28.916	55.991
73607	0.0420	0.0135	0.0918	0.0006415	28.657	56.106
73787	0.0420	0.0133	0.0920	0.0006564	29.289	56.223
73967	0.0420	0.0131	0.0919	0.0006514	29.822	56.341
74147	0.0418	0.0132	0.0919	0.0006580	29.532	56.458
74328	0.0417	0.0132	0.0920	0.0006638	29.348	56.578
74507	0.0416	0.0131	0.0920	0.0006628	29.426	56.697
74688	0.0416	0.0130	0.0920	0.0006463	29.637	56.815
74867	0.0417	0.0130	0.0923	0.0006515	29.808	56.931
75048	0.0416	0.0130	0.0918	0.0006530	29.599	57.049
75227	0.0415	0.0129	0.0922	0.0006408	29.840	57.165
75408	0.0415	0.0128	0.0922	0.0006401	30.064	57.281
75587	0.0415	0.0129	0.0919	0.0006445	29.923	57.396
75767	0.0414	0.0129	0.0923	0.0006358	29.917	57.511
75947	0.0414	0.0130	0.0923	0.0006364	29.659	57.626
76127	0.0415	0.0129	0.0924	0.0006485	30.039	57.742
76307	0.0414	0.0127	0.0924	0.0006576	30.467	57.859
76487	0.0414	0.0127	0.0923	0.0006505	30.289	57.977
76668	0.0414	0.0128	0.0922	0.0006521	30.215	58.095
76847	0.0414	0.0128	0.0923	0.0006512	30.138	58.211
77028	0.0412	0.0127	0.0924	0.0006454	30.318	58.329
77207	0.0412	0.0126	0.0924	0.0006434	30.379	58.444
77387	0.0412	0.0126	0.0926	0.0006427	30.558	58.560
77567	0.0413	0.0125	0.0924	0.0006429	30.629	58.675
77748	0.0411	0.0124	0.0927	0.0006478	30.848	58.792
77927	0.0410	0.0124	0.0925	0.0006530	30.702	58.909
78108	0.0410	0.0127	0.0926	0.0006487	30.095	59.026
78287	0.0411	0.0125	0.0925	0.0006476	30.559	59.143
78467	0.0411	0.0125	0.0926	0.0006514	30.670	59.259
78647	0.0410	0.0124	0.0929	0.0006529	30.846	59.377
78827	0.0409	0.0123	0.0927	0.0006517	31.068	59.494
79008	0.0409	0.0124	0.0927	0.0006509	30.751	59.612
79187	0.0409	0.0124	0.0927	0.0006499	30.771	59.729
79367	0.0409	0.0123	0.0929	0.0006430	31.041	59.845
79547	0.0409	0.0122	0.0928	0.0006381	31.217	59.960
79727	0.0408	0.0121	0.0930	0.0006384	31.495	60.075
79907	0.0407	0.0121	0.0929	0.0006393	31.437	60.190
80088	0.0407	0.0122	0.0930	0.0006396	31.038	60.306
80267	0.0407	0.0120	0.0931	0.0006555	31.571	60.422
80447	0.0407	0.0119	0.0932	0.0006443	31.942	60.539
80627	0.0407	0.0119	0.0932	0.0006441	31.806	60.655
80807	0.0406	0.0119	0.0932	0.0006420	31.952	60.770
80987	0.0406	0.0118	0.0932	0.0006462	32.148	60.886
81167	0.0405	0.0118	0.0933	0.0006367	32.077	61.002
81347	0.0404	0.0118	0.0932	0.0006444	31.881	61.117
81528	0.0405	0.0119	0.0933	0.0006420	31.787	61.234
81707	0.0405	0.0118	0.0933	0.0006379	31.932	61.348
81887	0.0405	0.0118	0.0933	0.0006385	32.034	61.463
82068	0.0403	0.0117	0.0934	0.0006326	32.239	61.578
82247	0.0403	0.0117	0.0933	0.0006267	32.180	61.691
82427	0.0403	0.0118	0.0933	0.0006343	31.934	61.804
82607	0.0403	0.0117	0.0935	0.0006390	32.139	61.919
