# Supplementary material for: Highly Acidic Electron-Rich Brønsted Acids Accelerate Asymmetric Pictet–Spengler Reactions by Virtue of Stabilizing Cation–π Interactions
Source: J Am Chem Soc. 2024 Oct 3;146(41):28339–49. doi: 10.1021/jacs.4c09421 (PMC11487569; doi:10.1021/jacs.4c09421)
Supplement: Supplementary file 2 — ja4c09421_si_002.zip [file ja4c09421_si_002.zip › E2b-D.txt]

t / s	c (aldehyde) / M	c (carbamate) / M	c (product) / M	av c (cat) / M	y	x
0	0.1349	0.1001	0.0038	0.0008997
172	0.1347	0.1013	0.0037	0.0008400	-0.378	0.150
349	0.1344	0.1012	0.0043	0.0008631	-0.436	0.300
530	0.1339	0.1002	0.0055	0.0008629	-0.242	0.457
710	0.1333	0.1008	0.0056	0.0008772	-0.536	0.613
889	0.1326	0.1000	0.0071	0.0008763	-0.457	0.770
1069	0.1318	0.0983	0.0071	0.0008738	-0.162	0.928
1249	0.1309	0.0971	0.0090	0.0008955	0.017	1.087
1430	0.1301	0.0968	0.0095	0.0008942	-0.077	1.249
1610	0.1292	0.0958	0.0108	0.0008944	0.016	1.410
1790	0.1283	0.0940	0.0117	0.0008870	0.364	1.570
1970	0.1274	0.0930	0.0127	0.0008971	0.466	1.731
2150	0.1262	0.0921	0.0136	0.0008788	0.472	1.890
2330	0.1251	0.0923	0.0137	0.0008650	0.162	2.047
2510	0.1242	0.0914	0.0149	0.0008602	0.234	2.203
2690	0.1232	0.0894	0.0166	0.0008629	0.639	2.358
2870	0.1221	0.0889	0.0167	0.0008636	0.531	2.513
3050	0.1210	0.0878	0.0188	0.0008644	0.658	2.669
3230	0.1201	0.0861	0.0195	0.0008785	0.981	2.826
3410	0.1190	0.0863	0.0201	0.0008694	0.657	2.983
3589	0.1177	0.0859	0.0217	0.0008698	0.475	3.138
3769	0.1166	0.0841	0.0223	0.0008690	0.815	3.295
3949	0.1156	0.0817	0.0241	0.0008690	1.381	3.451
4129	0.1145	0.0809	0.0242	0.0008653	1.408	3.607
4310	0.1136	0.0804	0.0256	0.0008751	1.336	3.765
4490	0.1125	0.0793	0.0269	0.0008657	1.474	3.922
4670	0.1114	0.0780	0.0282	0.0008725	1.685	4.078
4850	0.1104	0.0761	0.0294	0.0008769	2.093	4.236
5030	0.1094	0.0759	0.0292	0.0008797	1.949	4.394
5209	0.1085	0.0750	0.0307	0.0008820	2.032	4.551
5389	0.1075	0.0735	0.0320	0.0008975	2.328	4.711
5569	0.1065	0.0737	0.0323	0.0008908	1.981	4.872
5750	0.1054	0.0726	0.0338	0.0008835	2.157	5.033
5930	0.1046	0.0708	0.0347	0.0008687	2.660	5.191
6110	0.1037	0.0705	0.0349	0.0008686	2.500	5.347
6290	0.1027	0.0706	0.0355	0.0008488	2.187	5.502
6470	0.1022	0.0701	0.0370	0.0008371	2.241	5.653
6650	0.1014	0.0691	0.0375	0.0008441	2.454	5.805
6830	0.1005	0.0681	0.0381	0.0008536	2.604	5.957
7010	0.0995	0.0668	0.0395	0.0008445	2.862	6.110
7189	0.0987	0.0657	0.0403	0.0008505	3.094	6.262
7369	0.0979	0.0653	0.0406	0.0008568	3.054	6.416
7549	0.0972	0.0651	0.0412	0.0008456	2.954	6.569
7729	0.0967	0.0639	0.0421	0.0008454	3.334	6.721
7910	0.0958	0.0634	0.0427	0.0008507	3.274	6.875
8090	0.0950	0.0630	0.0434	0.0008559	3.212	7.028
8270	0.0944	0.0615	0.0443	0.0008501	3.732	7.182
8450	0.0939	0.0611	0.0448	0.0008538	3.776	7.335
8630	0.0932	0.0606	0.0453	0.0008529	3.765	7.489
8810	0.0924	0.0591	0.0465	0.0008478	4.274	7.642
8990	0.0917	0.0588	0.0466	0.0008416	4.181	7.794
9170	0.0911	0.0588	0.0476	0.0008502	3.986	7.946
9350	0.0905	0.0578	0.0479	0.0008501	4.331	8.099
9530	0.0900	0.0574	0.0483	0.0008519	4.324	8.252
9710	0.0893	0.0570	0.0489	0.0008480	4.302	8.405
9890	0.0887	0.0564	0.0498	0.0008626	4.400	8.559
10069	0.0883	0.0558	0.0502	0.0008648	4.594	8.714
10249	0.0877	0.0553	0.0506	0.0008699	4.684	8.870
10429	0.0870	0.0548	0.0515	0.0008629	4.695	9.026
10610	0.0865	0.0537	0.0522	0.0008641	5.139	9.182
10789	0.0860	0.0532	0.0521	0.0008531	5.194	9.336
10969	0.0856	0.0534	0.0527	0.0008489	4.959	9.489
11149	0.0849	0.0527	0.0533	0.0008412	5.162	9.641
11329	0.0843	0.0518	0.0538	0.0008539	5.381	9.794
11510	0.0840	0.0515	0.0542	0.0008542	5.505	9.948
11690	0.0835	0.0507	0.0551	0.0008466	5.768	10.101
11870	0.0831	0.0502	0.0555	0.0008399	5.872	10.253
12050	0.0826	0.0503	0.0556	0.0008400	5.670	10.404
12230	0.0820	0.0500	0.0562	0.0008185	5.616	10.554
12409	0.0816	0.0494	0.0565	0.0008117	5.868	10.699
12589	0.0811	0.0484	0.0574	0.0008132	6.233	10.846
12769	0.0806	0.0483	0.0573	0.0008213	6.174	10.993
12949	0.0804	0.0480	0.0580	0.0008240	6.252	11.141
13129	0.0800	0.0474	0.0583	0.0008304	6.460	11.290
13309	0.0795	0.0472	0.0586	0.0008273	6.451	11.439
13490	0.0791	0.0470	0.0592	0.0008332	6.420	11.589
13670	0.0787	0.0464	0.0594	0.0008176	6.574	11.738
13850	0.0784	0.0454	0.0603	0.0008230	7.138	11.885
14030	0.0781	0.0446	0.0607	0.0008207	7.515	12.033
14210	0.0774	0.0445	0.0609	0.0008260	7.372	12.182
14390	0.0771	0.0446	0.0612	0.0008251	7.108	12.330
14570	0.0768	0.0445	0.0612	0.0008241	7.140	12.479
14750	0.0766	0.0438	0.0621	0.0008092	7.473	12.626
14930	0.0762	0.0433	0.0624	0.0008143	7.665	12.772
15109	0.0759	0.0428	0.0627	0.0008197	7.861	12.918
15289	0.0756	0.0423	0.0630	0.0008149	8.097	13.065
15469	0.0752	0.0425	0.0632	0.0008267	7.850	13.213
15650	0.0747	0.0426	0.0634	0.0008252	7.605	13.362
15830	0.0745	0.0424	0.0637	0.0008285	7.579	13.511
16010	0.0741	0.0417	0.0643	0.0008284	7.967	13.660
16189	0.0735	0.0410	0.0646	0.0008284	8.180	13.809
16369	0.0732	0.0410	0.0649	0.0008189	8.072	13.957
16549	0.0729	0.0408	0.0649	0.0008136	8.146	14.104
16730	0.0727	0.0405	0.0655	0.0008008	8.241	14.250
16910	0.0724	0.0401	0.0659	0.0007904	8.379	14.393
17090	0.0721	0.0396	0.0663	0.0007913	8.696	14.535
17270	0.0719	0.0391	0.0663	0.0007995	8.943	14.679
17450	0.0717	0.0388	0.0668	0.0008003	9.058	14.823
17629	0.0714	0.0389	0.0669	0.0008010	8.875	14.966
17809	0.0710	0.0388	0.0671	0.0008054	8.825	15.110
17989	0.0708	0.0379	0.0676	0.0007948	9.354	15.254
18169	0.0706	0.0379	0.0675	0.0007861	9.339	15.397
18349	0.0703	0.0381	0.0678	0.0007834	9.057	15.538
18530	0.0699	0.0378	0.0682	0.0007834	9.096	15.680
18710	0.0695	0.0372	0.0687	0.0007802	9.416	15.821
18890	0.0694	0.0368	0.0687	0.0007820	9.653	15.961
19070	0.0691	0.0365	0.0692	0.0007823	9.747	16.102
19249	0.0688	0.0365	0.0692	0.0007870	9.659	16.242
19429	0.0686	0.0367	0.0693	0.0007871	9.407	16.384
19609	0.0683	0.0365	0.0697	0.0007922	9.417	16.526
19789	0.0681	0.0362	0.0699	0.0007934	9.597	16.669
19969	0.0679	0.0354	0.0705	0.0007880	10.141	16.811
20149	0.0676	0.0350	0.0706	0.0007853	10.348	16.953
20330	0.0672	0.0351	0.0707	0.0007820	10.102	17.095
20510	0.0669	0.0350	0.0711	0.0007688	10.054	17.234
20690	0.0668	0.0349	0.0712	0.0007648	10.079	17.372
20869	0.0667	0.0344	0.0715	0.0007642	10.452	17.509
21049	0.0665	0.0339	0.0715	0.0007611	10.751	17.646
21229	0.0662	0.0338	0.0720	0.0007548	10.754	17.783
21409	0.0659	0.0338	0.0720	0.0007575	10.561	17.919
21589	0.0656	0.0339	0.0724	0.0007640	10.417	18.056
21769	0.0656	0.0332	0.0727	0.0007617	11.032	18.193
21949	0.0655	0.0325	0.0729	0.0007642	11.565	18.331
22129	0.0651	0.0325	0.0730	0.0007638	11.401	18.468
22310	0.0649	0.0325	0.0734	0.0007678	11.303	18.607
22490	0.0645	0.0321	0.0734	0.0007609	11.460	18.744
22670	0.0643	0.0320	0.0737	0.0007556	11.499	18.881
22850	0.0643	0.0318	0.0740	0.0007551	11.623	19.017
23030	0.0640	0.0315	0.0743	0.0007600	11.764	19.153
23209	0.0638	0.0316	0.0742	0.0007590	11.606	19.289
23389	0.0637	0.0314	0.0746	0.0007613	11.777	19.426
23569	0.0633	0.0309	0.0748	0.0007578	12.079	19.563
23749	0.0632	0.0307	0.0749	0.0007469	12.209	19.698
23929	0.0630	0.0306	0.0750	0.0007479	12.208	19.832
24110	0.0628	0.0305	0.0753	0.0007451	12.161	19.968
24290	0.0626	0.0303	0.0755	0.0007376	12.271	20.101
24470	0.0624	0.0304	0.0755	0.0007418	12.030	20.234
24650	0.0621	0.0303	0.0757	0.0007494	12.042	20.368
24830	0.0621	0.0301	0.0757	0.0007434	12.268	20.503
25010	0.0619	0.0297	0.0762	0.0007357	12.499	20.636
25189	0.0618	0.0292	0.0764	0.0007447	12.922	20.768
25369	0.0617	0.0292	0.0765	0.0007512	12.922	20.903
25549	0.0614	0.0293	0.0766	0.0007476	12.666	21.038
25729	0.0612	0.0293	0.0767	0.0007449	12.555	21.172
25910	0.0610	0.0291	0.0769	0.0007359	12.674	21.306
26090	0.0610	0.0289	0.0769	0.0007251	12.927	21.438
26270	0.0608	0.0285	0.0773	0.0007207	13.203	21.568
26450	0.0605	0.0280	0.0776	0.0007228	13.569	21.698
26630	0.0603	0.0281	0.0776	0.0007252	13.405	21.828
26810	0.0601	0.0281	0.0780	0.0007442	13.250	21.960
26990	0.0601	0.0280	0.0779	0.0007462	13.417	22.094
27169	0.0600	0.0279	0.0782	0.0007439	13.378	22.228
27349	0.0596	0.0276	0.0784	0.0007425	13.590	22.362
27529	0.0596	0.0272	0.0786	0.0007363	13.990	22.495
27709	0.0595	0.0269	0.0787	0.0007183	14.252	22.626
27890	0.0592	0.0268	0.0788	0.0007201	14.197	22.756
28070	0.0591	0.0268	0.0791	0.0007207	14.172	22.885
28250	0.0590	0.0266	0.0790	0.0007280	14.304	23.016
28430	0.0588	0.0263	0.0793	0.0007356	14.520	23.148
28610	0.0587	0.0262	0.0795	0.0007378	14.591	23.280
28790	0.0584	0.0264	0.0794	0.0007343	14.227	23.413
28970	0.0581	0.0263	0.0795	0.0007364	14.164	23.545
29150	0.0581	0.0260	0.0798	0.0007286	14.489	23.677
29330	0.0580	0.0259	0.0798	0.0007268	14.572	23.808
29510	0.0579	0.0256	0.0802	0.0007305	14.879	23.939
29690	0.0578	0.0253	0.0802	0.0007284	15.115	24.070
29869	0.0576	0.0253	0.0805	0.0007236	15.031	24.200
30049	0.0573	0.0254	0.0804	0.0007183	14.862	24.330
30230	0.0573	0.0251	0.0808	0.0007129	15.099	24.460
30410	0.0573	0.0250	0.0808	0.0007109	15.278	24.588
30590	0.0571	0.0251	0.0810	0.0007066	15.054	24.715
30770	0.0569	0.0251	0.0809	0.0007032	14.938	24.842
30949	0.0566	0.0249	0.0811	0.0007084	15.058	24.968
31129	0.0565	0.0245	0.0814	0.0006970	15.445	25.095
31309	0.0565	0.0243	0.0816	0.0007089	15.644	25.222
31489	0.0562	0.0242	0.0813	0.0007042	15.589	25.349
31669	0.0561	0.0241	0.0817	0.0007042	15.619	25.475
31849	0.0561	0.0239	0.0819	0.0006944	15.992	25.601
32029	0.0560	0.0238	0.0819	0.0007105	15.995	25.728
32209	0.0559	0.0239	0.0819	0.0006968	15.795	25.854
32390	0.0556	0.0239	0.0820	0.0006948	15.654	25.980
32570	0.0555	0.0237	0.0822	0.0006876	15.863	26.105
32750	0.0556	0.0233	0.0823	0.0007008	16.417	26.230
32930	0.0556	0.0232	0.0825	0.0006864	16.513	26.355
33110	0.0551	0.0230	0.0828	0.0006794	16.498	26.477
33289	0.0547	0.0230	0.0828	0.0006769	16.392	26.599
33469	0.0547	0.0230	0.0828	0.0006887	16.277	26.722
33649	0.0548	0.0227	0.0831	0.0006782	16.701	26.845
33830	0.0548	0.0225	0.0832	0.0006771	17.040	26.967
34010	0.0546	0.0224	0.0829	0.0006818	17.081	27.090
34190	0.0545	0.0225	0.0832	0.0006872	16.810	27.213
34370	0.0543	0.0223	0.0837	0.0006762	17.005	27.336
34550	0.0543	0.0219	0.0836	0.0006765	17.430	27.457
34730	0.0542	0.0219	0.0839	0.0006906	17.448	27.580
34910	0.0540	0.0220	0.0836	0.0006863	17.252	27.704
35090	0.0538	0.0221	0.0838	0.0006864	17.053	27.828
35270	0.0537	0.0219	0.0839	0.0006895	17.149	27.952
35449	0.0535	0.0217	0.0842	0.0006909	17.352	28.075
35629	0.0534	0.0215	0.0842	0.0006781	17.532	28.199
35809	0.0534	0.0214	0.0843	0.0006783	17.741	28.321
35989	0.0533	0.0213	0.0844	0.0006750	17.752	28.442
36170	0.0530	0.0213	0.0843	0.0006711	17.567	28.564
36350	0.0529	0.0212	0.0845	0.0006610	17.676	28.684
36530	0.0530	0.0210	0.0848	0.0006619	18.072	28.803
36710	0.0529	0.0209	0.0847	0.0006593	18.095	28.922
36890	0.0527	0.0210	0.0848	0.0006591	17.861	29.041
37069	0.0528	0.0210	0.0850	0.0006655	17.897	29.159
37249	0.0528	0.0208	0.0852	0.0006733	18.167	29.280
37430	0.0526	0.0204	0.0852	0.0006705	18.552	29.401
37610	0.0524	0.0203	0.0854	0.0006743	18.648	29.522
37790	0.0523	0.0203	0.0856	0.0006705	18.688	29.643
37970	0.0523	0.0200	0.0855	0.0006566	19.100	29.763
38149	0.0522	0.0197	0.0857	0.0006542	19.421	29.880
38329	0.0518	0.0198	0.0858	0.0006483	19.080	29.997
38509	0.0518	0.0199	0.0857	0.0006455	18.843	30.114
38690	0.0519	0.0198	0.0860	0.0006480	19.138	30.231
38870	0.0518	0.0197	0.0859	0.0006478	19.126	30.348
39050	0.0516	0.0196	0.0862	0.0006456	19.203	30.464
39229	0.0515	0.0195	0.0863	0.0006514	19.267	30.580
39409	0.0514	0.0195	0.0864	0.0006478	19.218	30.697
39589	0.0513	0.0192	0.0864	0.0006409	19.657	30.813
39770	0.0512	0.0192	0.0864	0.0006455	19.681	30.929
39950	0.0511	0.0191	0.0866	0.0006388	19.724	31.045
40130	0.0511	0.0190	0.0866	0.0006400	19.825	31.160
40310	0.0509	0.0192	0.0867	0.0006428	19.473	31.276
40490	0.0507	0.0190	0.0869	0.0006460	19.688	31.392
40670	0.0507	0.0188	0.0868	0.0006430	19.972	31.508
40850	0.0505	0.0188	0.0870	0.0006447	19.738	31.623
41029	0.0505	0.0186	0.0872	0.0006340	20.089	31.738
41209	0.0504	0.0184	0.0872	0.0006269	20.381	31.851
41389	0.0503	0.0186	0.0871	0.0006273	20.055	31.964
41569	0.0503	0.0186	0.0872	0.0006314	19.948	32.078
41750	0.0502	0.0184	0.0874	0.0006286	20.275	32.192
41930	0.0501	0.0182	0.0876	0.0006292	20.459	32.305
42110	0.0501	0.0180	0.0876	0.0006396	20.778	32.419
42290	0.0502	0.0180	0.0877	0.0006444	20.856	32.535
42470	0.0501	0.0180	0.0877	0.0006419	20.763	32.650
42649	0.0500	0.0179	0.0878	0.0006414	20.907	32.765
42829	0.0499	0.0178	0.0880	0.0006347	21.066	32.880
43009	0.0496	0.0177	0.0878	0.0006262	21.073	32.993
43190	0.0496	0.0176	0.0882	0.0006187	21.152	33.106
43370	0.0496	0.0175	0.0880	0.0006197	21.402	33.218
43550	0.0496	0.0175	0.0882	0.0006209	21.302	33.329
43730	0.0494	0.0174	0.0883	0.0006267	21.404	33.442
43910	0.0491	0.0172	0.0884	0.0006258	21.585	33.554
44090	0.0491	0.0171	0.0885	0.0006283	21.687	33.667
44269	0.0490	0.0171	0.0886	0.0006260	21.654	33.779
44449	0.0490	0.0170	0.0888	0.0006197	21.802	33.891
44629	0.0489	0.0169	0.0886	0.0006162	21.918	34.003
44809	0.0490	0.0169	0.0889	0.0006129	22.001	34.113
44989	0.0490	0.0168	0.0889	0.0006087	22.201	34.223
45170	0.0488	0.0167	0.0890	0.0006034	22.252	34.333
45350	0.0485	0.0166	0.0890	0.0006051	22.231	34.442
45530	0.0485	0.0165	0.0891	0.0006087	22.447	34.551
45710	0.0486	0.0163	0.0892	0.0006099	22.757	34.661
45890	0.0484	0.0163	0.0892	0.0006081	22.712	34.770
46070	0.0484	0.0163	0.0892	0.0006055	22.595	34.879
46250	0.0483	0.0165	0.0892	0.0006023	22.388	34.988
46430	0.0482	0.0163	0.0895	0.0006043	22.561	35.097
46610	0.0483	0.0162	0.0894	0.0006078	22.745	35.206
46790	0.0482	0.0162	0.0897	0.0006054	22.760	35.315
46970	0.0481	0.0162	0.0895	0.0006129	22.669	35.425
47150	0.0479	0.0162	0.0898	0.0006083	22.612	35.535
47329	0.0477	0.0159	0.0899	0.0006051	23.039	35.643
47509	0.0477	0.0158	0.0899	0.0005953	23.249	35.751
47689	0.0476	0.0158	0.0899	0.0005955	23.042	35.858
47870	0.0476	0.0158	0.0899	0.0005866	23.038	35.965
48050	0.0475	0.0156	0.0902	0.0005963	23.477	36.072
48230	0.0474	0.0155	0.0900	0.0005954	23.452	36.179
48409	0.0474	0.0157	0.0901	0.0005900	23.133	36.285
48589	0.0475	0.0157	0.0901	0.0005870	23.245	36.391
48769	0.0475	0.0155	0.0902	0.0005882	23.635	36.497
48950	0.0473	0.0154	0.0903	0.0005926	23.670	36.604
49130	0.0471	0.0155	0.0903	0.0005936	23.402	36.711
49310	0.0470	0.0153	0.0907	0.0005977	23.709	36.818
49490	0.0470	0.0152	0.0905	0.0006014	23.810	36.926
49670	0.0468	0.0152	0.0906	0.0006024	23.711	37.034
49850	0.0467	0.0150	0.0909	0.0005992	23.985	37.142
50029	0.0465	0.0151	0.0906	0.0006015	23.731	37.250
50209	0.0466	0.0151	0.0909	0.0006099	23.780	37.359
50389	0.0467	0.0148	0.0910	0.0006045	24.425	37.468
50569	0.0467	0.0147	0.0910	0.0006007	24.526	37.576
50749	0.0465	0.0148	0.0909	0.0005884	24.315	37.683
50930	0.0465	0.0147	0.0911	0.0005766	24.477	37.789
51110	0.0464	0.0146	0.0911	0.0005679	24.623	37.892
51290	0.0464	0.0147	0.0912	0.0005737	24.538	37.995
51470	0.0464	0.0147	0.0913	0.0005773	24.531	38.098
51649	0.0463	0.0146	0.0913	0.0005882	24.521	38.203
51829	0.0462	0.0143	0.0914	0.0005889	25.154	38.308
52009	0.0463	0.0141	0.0914	0.0005943	25.519	38.415
52190	0.0461	0.0142	0.0913	0.0005933	25.186	38.522
52370	0.0459	0.0142	0.0914	0.0005963	25.136	38.629
52550	0.0460	0.0142	0.0916	0.0005909	25.138	38.736
52730	0.0458	0.0141	0.0916	0.0005942	25.192	38.843
52910	0.0457	0.0141	0.0916	0.0005909	25.127	38.950
53089	0.0456	0.0140	0.0919	0.0005797	25.284	39.054
53269	0.0458	0.0139	0.0919	0.0005747	25.732	39.158
53450	0.0457	0.0139	0.0918	0.0005656	25.690	39.262
53630	0.0455	0.0140	0.0920	0.0005661	25.348	39.363
53810	0.0455	0.0139	0.0918	0.0005671	25.403	39.465
53989	0.0454	0.0138	0.0920	0.0005749	25.674	39.568
54169	0.0453	0.0136	0.0921	0.0005683	25.922	39.670
54350	0.0454	0.0135	0.0923	0.0005757	26.276	39.774
54530	0.0454	0.0135	0.0922	0.0005758	26.293	39.878
54709	0.0454	0.0136	0.0923	0.0005680	26.143	39.980
54889	0.0453	0.0135	0.0924	0.0005640	26.206	40.082
55070	0.0452	0.0133	0.0925	0.0005666	26.497	40.184
55249	0.0452	0.0132	0.0924	0.0005662	26.757	40.286
55429	0.0452	0.0134	0.0924	0.0005596	26.443	40.387
55610	0.0450	0.0133	0.0926	0.0005627	26.353	40.488
55789	0.0450	0.0132	0.0926	0.0005616	26.577	40.589
55969	0.0449	0.0132	0.0927	0.0005566	26.640	40.690
56149	0.0447	0.0131	0.0929	0.0005559	26.706	40.790
56330	0.0447	0.0130	0.0930	0.0005565	26.858	40.891
56509	0.0446	0.0129	0.0927	0.0005578	27.008	40.990
56689	0.0447	0.0129	0.0930	0.0005550	27.151	41.090
56869	0.0448	0.0129	0.0929	0.0005582	27.169	41.191
57050	0.0447	0.0129	0.0930	0.0005572	26.991	41.292
57229	0.0445	0.0130	0.0930	0.0005556	26.830	41.391
57409	0.0445	0.0130	0.0931	0.0005451	26.859	41.490
57590	0.0447	0.0128	0.0931	0.0005482	27.413	41.589
57769	0.0444	0.0127	0.0931	0.0005407	27.482	41.687
57949	0.0443	0.0126	0.0933	0.0005325	27.491	41.783
58130	0.0445	0.0126	0.0933	0.0005374	27.683	41.880
58310	0.0444	0.0126	0.0934	0.0005474	27.583	41.978
58489	0.0442	0.0125	0.0935	0.0005479	27.682	42.076
58669	0.0441	0.0124	0.0934	0.0005571	27.931	42.175
58850	0.0440	0.0123	0.0934	0.0005524	28.069	42.276
59030	0.0439	0.0123	0.0935	0.0005464	27.963	42.374
59209	0.0437	0.0123	0.0936	0.0005398	27.708	42.472
59389	0.0438	0.0122	0.0935	0.0005411	28.138	42.569
59570	0.0440	0.0121	0.0936	0.0005389	28.414	42.667
59749	0.0440	0.0123	0.0937	0.0005478	27.994	42.764
59929	0.0438	0.0123	0.0937	0.0005483	27.930	42.863
60110	0.0436	0.0121	0.0937	0.0005508	28.222	42.962
60290	0.0437	0.0120	0.0939	0.0005368	28.559	43.060
60469	0.0438	0.0120	0.0939	0.0005384	28.736	43.156
60649	0.0437	0.0120	0.0939	0.0005359	28.616	43.253
60830	0.0435	0.0120	0.0939	0.0005367	28.413	43.350
61009	0.0432	0.0119	0.0940	0.0005360	28.556	43.446
61189	0.0431	0.0117	0.0940	0.0005418	28.797	43.543
61369	0.0433	0.0117	0.0941	0.0005345	29.077	43.640
61550	0.0435	0.0117	0.0940	0.0005280	29.238	43.736
61730	0.0434	0.0116	0.0943	0.0005219	29.414	43.830
61909	0.0432	0.0116	0.0941	0.0005223	29.149	43.924
62090	0.0431	0.0116	0.0942	0.0005172	29.029	44.018
62270	0.0432	0.0114	0.0944	0.0005224	29.598	44.112
62450	0.0432	0.0114	0.0944	0.0005279	29.701	44.206
62629	0.0432	0.0115	0.0944	0.0005367	29.426	44.301
62810	0.0432	0.0115	0.0944	0.0005313	29.484	44.398
62990	0.0430	0.0114	0.0944	0.0005416	29.528	44.495
63169	0.0431	0.0114	0.0944	0.0005365	29.589	44.591
63349	0.0429	0.0114	0.0946	0.0005374	29.630	44.688
63530	0.0429	0.0113	0.0946	0.0005345	29.733	44.785
63710	0.0428	0.0113	0.0945	0.0005336	29.783	44.881
63889	0.0427	0.0112	0.0947	0.0005276	29.750	44.976
64069	0.0428	0.0111	0.0946	0.0005307	30.079	45.071
64250	0.0428	0.0111	0.0946	0.0005358	30.063	45.168
64429	0.0427	0.0111	0.0949	0.0005356	30.142	45.263
64609	0.0427	0.0110	0.0946	0.0005327	30.262	45.360
64790	0.0425	0.0110	0.0947	0.0005323	30.286	45.456
64969	0.0425	0.0109	0.0948	0.0005273	30.436	45.551
65149	0.0425	0.0108	0.0950	0.0005173	30.672	45.645
65330	0.0425	0.0109	0.0948	0.0005206	30.549	45.739
65509	0.0424	0.0110	0.0950	0.0005322	30.338	45.833
65689	0.0424	0.0109	0.0949	0.0005300	30.512	45.929
65870	0.0422	0.0107	0.0950	0.0005343	30.861	46.025
66049	0.0422	0.0106	0.0951	0.0005410	31.000	46.121
66229	0.0423	0.0107	0.0953	0.0005424	30.789	46.219
66410	0.0424	0.0106	0.0952	0.0005324	31.252	46.316
66589	0.0422	0.0105	0.0951	0.0005315	31.241	46.411
66770	0.0423	0.0106	0.0953	0.0005298	31.183	46.507
66950	0.0423	0.0104	0.0954	0.0005218	31.639	46.602
67129	0.0420	0.0106	0.0953	0.0005085	31.105	46.694
67309	0.0419	0.0107	0.0953	0.0005091	30.685	46.786
67490	0.0417	0.0105	0.0953	0.0005026	30.991	46.877
67669	0.0417	0.0104	0.0954	0.0004998	31.217	46.967
67849	0.0419	0.0104	0.0953	0.0004977	31.532	47.057
68030	0.0420	0.0102	0.0955	0.0004953	31.968	47.147
68209	0.0421	0.0103	0.0955	0.0004969	31.937	47.235
68389	0.0420	0.0103	0.0954	0.0005065	31.884	47.326
68569	0.0420	0.0102	0.0956	0.0005139	32.072	47.418
68750	0.0420	0.0102	0.0957	0.0005100	32.164	47.510
68929	0.0418	0.0102	0.0955	0.0005167	31.883	47.602
69109	0.0417	0.0102	0.0956	0.0005118	32.001	47.695
69290	0.0418	0.0100	0.0958	0.0005135	32.502	47.787
69469	0.0417	0.0100	0.0958	0.0005018	32.452	47.878
69649	0.0415	0.0100	0.0957	0.0004987	32.186	47.968
69830	0.0415	0.0100	0.0959	0.0004886	32.375	48.058
70009	0.0416	0.0099	0.0959	0.0004956	32.743	48.146
70190	0.0416	0.0099	0.0960	0.0004846	32.561	48.234
70370	0.0414	0.0099	0.0960	0.0004866	32.528	48.322
70549	0.0414	0.0098	0.0959	0.0004912	32.811	48.409
70729	0.0414	0.0099	0.0959	0.0004936	32.595	48.498
70910	0.0413	0.0098	0.0961	0.0004884	32.653	48.587
71089	0.0412	0.0098	0.0960	0.0004926	32.805	48.675
71270	0.0412	0.0098	0.0962	0.0004950	32.604	48.764
71449	0.0413	0.0098	0.0963	0.0004914	32.767	48.852
71629	0.0413	0.0096	0.0961	0.0004947	33.268	48.941
71810	0.0413	0.0095	0.0962	0.0004821	33.704	49.029
71989	0.0411	0.0096	0.0962	0.0004960	33.152	49.117
72169	0.0412	0.0097	0.0961	0.0004899	32.977	49.206
72349	0.0412	0.0096	0.0962	0.0005019	33.265	49.295
72530	0.0411	0.0096	0.0963	0.0005019	33.232	49.386
72710	0.0411	0.0095	0.0965	0.0005146	33.555	49.477
72889	0.0411	0.0094	0.0964	0.0005007	33.768	49.568
73069	0.0409	0.0094	0.0964	0.0005023	33.788	49.658
73250	0.0410	0.0095	0.0964	0.0004948	33.522	49.749
73430	0.0409	0.0096	0.0965	0.0004927	33.188	49.838
73609	0.0407	0.0093	0.0963	0.0004850	33.741	49.925
73789	0.0406	0.0093	0.0964	0.0004909	33.924	50.013
73970	0.0406	0.0092	0.0966	0.0004882	33.998	50.102
74150	0.0408	0.0092	0.0965	0.0004882	34.158	50.189
74330	0.0408	0.0093	0.0965	0.0004841	33.850	50.277
74509	0.0408	0.0092	0.0967	0.0004834	34.205	50.364
74689	0.0408	0.0092	0.0967	0.0004716	34.083	50.450
74870	0.0407	0.0092	0.0966	0.0004759	34.170	50.535
75050	0.0407	0.0091	0.0968	0.0004774	34.504	50.621
75229	0.0406	0.0091	0.0967	0.0004685	34.373	50.706
75409	0.0405	0.0090	0.0967	0.0004667	34.561	50.790
75590	0.0405	0.0090	0.0968	0.0004693	34.676	50.875
75770	0.0406	0.0090	0.0969	0.0004686	34.827	50.959
75950	0.0406	0.0090	0.0969	0.0004607	34.805	51.043
76129	0.0405	0.0090	0.0971	0.0004699	34.724	51.126
76309	0.0404	0.0090	0.0968	0.0004772	34.624	51.211
76490	0.0403	0.0089	0.0969	0.0004800	34.817	51.298
76669	0.0404	0.0089	0.0970	0.0004759	35.031	51.383
76849	0.0404	0.0088	0.0970	0.0004875	35.045	51.470
77030	0.0403	0.0088	0.0971	0.0004921	35.239	51.559
77210	0.0404	0.0089	0.0971	0.0004917	35.006	51.647
77389	0.0404	0.0089	0.0971	0.0004897	34.958	51.735
77569	0.0402	0.0088	0.0972	0.0004874	35.186	51.823
77749	0.0402	0.0087	0.0971	0.0004949	35.372	51.911
77930	0.0402	0.0087	0.0972	0.0004920	35.511	52.001
78109	0.0401	0.0086	0.0972	0.0004862	35.669	52.088
78289	0.0400	0.0086	0.0972	0.0004849	35.678	52.176
78469	0.0400	0.0086	0.0972	0.0004857	35.461	52.263
78649	0.0399	0.0086	0.0973	0.0004675	35.651	52.349
78829	0.0399	0.0085	0.0973	0.0004694	35.896	52.433
79010	0.0400	0.0085	0.0971	0.0004770	35.824	52.519
79189	0.0401	0.0086	0.0973	0.0004714	35.790	52.604
79369	0.0400	0.0085	0.0973	0.0004792	35.858	52.689
79550	0.0399	0.0085	0.0975	0.0004779	35.950	52.776
79730	0.0399	0.0084	0.0974	0.0004830	36.210	52.862
79909	0.0400	0.0084	0.0976	0.0004800	36.209	52.949
80090	0.0399	0.0083	0.0975	0.0004844	36.476	53.036
80269	0.0399	0.0083	0.0975	0.0004796	36.598	53.122
80449	0.0399	0.0084	0.0977	0.0004903	36.363	53.209
80630	0.0397	0.0083	0.0975	0.0004815	36.418	53.297
80810	0.0396	0.0083	0.0975	0.0004829	36.236	53.384
80989	0.0397	0.0082	0.0977	0.0004846	36.793	53.471
81169	0.0398	0.0081	0.0977	0.0004839	37.079	53.558
81350	0.0396	0.0082	0.0977	0.0004741	36.791	53.645
81530	0.0395	0.0081	0.0978	0.0004781	36.811	53.730
81709	0.0396	0.0081	0.0977	0.0004753	36.964	53.816
81889	0.0396	0.0080	0.0978	0.0004731	37.212	53.901
82070	0.0396	0.0081	0.0977	0.0004720	36.865	53.986
82249	0.0396	0.0081	0.0978	0.0004790	36.953	54.072
82429	0.0397	0.0080	0.0978	0.0004773	37.507	54.158
82610	0.0397	0.0080	0.0977	0.0004771	37.261	54.244
82789	0.0397	0.0081	0.0978	0.0004785	37.212	54.330
82969	0.0394	0.0080	0.0979	0.0004765	37.176	54.416
83150	0.0395	0.0080	0.0980	0.0004688	37.128	54.501
83330	0.0396	0.0080	0.0978	0.0004654	37.445	54.585
83509	0.0393	0.0079	0.0980	0.0004642	37.450	54.668
83690	0.0394	0.0079	0.0979	0.0004536	37.716	54.751
83870	0.0395	0.0077	0.0979	0.0004546	38.201	54.833
84049	0.0393	0.0078	0.0980	0.0004574	37.850	54.915
84229	0.0392	0.0079	0.0980	0.0004616	37.400	54.997
84410	0.0391	0.0079	0.0980	0.0004634	37.442	55.081
84589	0.0392	0.0080	0.0981	0.0004666	37.084	55.164
84769	0.0394	0.0080	0.0981	0.0004680	37.356	55.249
84950	0.0394	0.0078	0.0981	0.0004669	37.973	55.333
85130	0.0394	0.0078	0.0982	0.0004678	38.028	55.417
85309	0.0394	0.0077	0.0982	0.0004586	38.271	55.500
85489	0.0393	0.0077	0.0982	0.0004659	38.235	55.583
85670	0.0391	0.0077	0.0982	0.0004577	38.039	55.667
85849	0.0390	0.0077	0.0983	0.0004511	38.248	55.748
86029	0.0390	0.0076	0.0983	0.0004450	38.285	55.829
86210	0.0390	0.0077	0.0981	0.0004446	38.069	55.909
86390	0.0389	0.0077	0.0982	0.0004476	38.034	55.990
86569	0.0390	0.0076	0.0983	0.0004439	38.411	56.070
86749	0.0392	0.0076	0.0981	0.0004465	38.576	56.150
86929	0.0389	0.0076	0.0983	0.0004432	38.328	56.230
87110	0.0389	0.0076	0.0984	0.0004462	38.409	56.310
87289	0.0390	0.0076	0.0985	0.0004415	38.506	56.390
87469	0.0389	0.0075	0.0985	0.0004448	38.568	56.469
87650	0.0388	0.0075	0.0985	0.0004451	38.757	56.550
87829	0.0387	0.0075	0.0985	0.0004498	38.659	56.630
88009	0.0388	0.0074	0.0984	0.0004448	38.896	56.711
88190	0.0390	0.0074	0.0985	0.0004406	39.243	56.791
88369	0.0387	0.0074	0.0984	0.0004398	38.880	56.870
88549	0.0385	0.0074	0.0985	0.0004351	38.713	56.948
88729	0.0385	0.0073	0.0986	0.0004324	39.182	57.026
88910	0.0386	0.0073	0.0986	0.0004372	39.239	57.105
89089	0.0387	0.0073	0.0985	0.0004371	39.509	57.183
89269	0.0387	0.0073	0.0986	0.0004384	39.287	57.262
89450	0.0386	0.0075	0.0987	0.0004427	38.692	57.342
89630	0.0385	0.0073	0.0987	0.0004405	39.341	57.421
89809	0.0385	0.0072	0.0988	0.0004470	39.738	57.501
89989	0.0387	0.0073	0.0987	0.0004473	39.352	57.581
90170	0.0389	0.0072	0.0987	0.0004487	39.734	57.662
90349	0.0387	0.0071	0.0987	0.0004514	40.190	57.743
90529	0.0384	0.0071	0.0989	0.0004537	39.887	57.824
90709	0.0386	0.0071	0.0987	0.0004603	39.943	57.907
90890	0.0386	0.0071	0.0986	0.0004546	40.177	57.989
91069	0.0386	0.0071	0.0989	0.0004526	40.060	58.071
91249	0.0387	0.0072	0.0988	0.0004471	39.574	58.152
91430	0.0385	0.0072	0.0989	0.0004484	39.678	58.233
91610	0.0385	0.0071	0.0987	0.0004356	39.838	58.312
91790	0.0385	0.0071	0.0988	0.0004364	39.885	58.391
91969	0.0385	0.0070	0.0989	0.0004328	40.552	58.468
92150	0.0385	0.0069	0.0988	0.0004366	40.731	58.547
92329	0.0385	0.0070	0.0989	0.0004333	40.355	58.625
92509	0.0384	0.0071	0.0990	0.0004320	40.050	58.703
92689	0.0382	0.0070	0.0990	0.0004326	40.262	58.781
92870	0.0382	0.0070	0.0989	0.0004369	40.240	58.859
93050	0.0384	0.0070	0.0989	0.0004324	40.296	58.938
93230	0.0386	0.0069	0.0990	0.0004348	40.871	59.016
93410	0.0383	0.0068	0.0991	0.0004330	40.969	59.094
93590	0.0382	0.0068	0.0990	0.0004265	40.965	59.171
93769	0.0382	0.0069	0.0989	0.0004216	40.590	59.247
93949	0.0382	0.0070	0.0991	0.0004253	40.107	59.323
94129	0.0382	0.0070	0.0992	0.0004178	40.337	59.399
94309	0.0382	0.0069	0.0991	0.0004142	40.666	59.474
94489	0.0381	0.0069	0.0991	0.0004257	40.662	59.550
94670	0.0379	0.0068	0.0992	0.0004319	40.617	59.627
94850	0.0381	0.0068	0.0992	0.0004260	40.902	59.704
95030	0.0381	0.0068	0.0993	0.0004273	40.941	59.781
95209	0.0380	0.0068	0.0994	0.0004376	40.782	59.859
95389	0.0381	0.0067	0.0993	0.0004348	41.189	59.937
95569	0.0381	0.0067	0.0993	0.0004318	41.327	60.015
95750	0.0380	0.0068	0.0993	0.0004333	40.921	60.093
95930	0.0379	0.0068	0.0993	0.0004296	40.616	60.171
96110	0.0379	0.0068	0.0994	0.0004142	40.673	60.247
96290	0.0379	0.0067	0.0993	0.0004092	41.206	60.321
96470	0.0381	0.0067	0.0994	0.0004104	41.515	60.395
96650	0.0381	0.0066	0.0994	0.0004025	41.722	60.468
96830	0.0379	0.0066	0.0993	0.0004134	41.777	60.542
97010	0.0378	0.0065	0.0992	0.0004286	42.061	60.617
97189	0.0379	0.0065	0.0995	0.0004399	41.894	60.695
97369	0.0378	0.0066	0.0993	0.0004318	41.478	60.773
97549	0.0378	0.0065	0.0995	0.0004365	41.885	60.852
97730	0.0380	0.0065	0.0993	0.0004342	41.937	60.930
97909	0.0379	0.0066	0.0995	0.0004295	41.779	61.008
98089	0.0379	0.0064	0.0994	0.0004126	42.345	61.083
98269	0.0378	0.0064	0.0995	0.0004213	42.455	61.159
98450	0.0378	0.0065	0.0995	0.0004241	42.066	61.235
98630	0.0379	0.0065	0.0996	0.0004156	42.258	61.311
98810	0.0379	0.0065	0.0995	0.0004170	42.248	61.386
98990	0.0377	0.0065	0.0996	0.0004240	42.065	61.461
99169	0.0376	0.0064	0.0995	0.0004208	42.080	61.537
99349	0.0377	0.0063	0.0997	0.0004200	42.617	61.613
99529	0.0377	0.0064	0.0996	0.0004157	42.458	61.688
99710	0.0378	0.0065	0.0996	0.0004074	42.097	61.762
99890	0.0378	0.0064	0.0995	0.0004065	42.470	61.835
100070	0.0377	0.0064	0.0997	0.0004060	42.540	61.909
100250	0.0377	0.0064	0.0998	0.0004074	42.317	61.982
100429	0.0377	0.0064	0.0998	0.0004092	42.523	62.055
100609	0.0377	0.0063	0.0998	0.0004128	42.931	62.129
100789	0.0377	0.0063	0.0997	0.0004054	42.868	62.203
100970	0.0377	0.0063	0.0995	0.0004031	42.718	62.276
101150	0.0375	0.0063	0.0997	0.0003938	42.619	62.347
101330	0.0376	0.0063	0.0997	0.0003923	42.579	62.418
101510	0.0377	0.0064	0.0997	0.0003847	42.478	62.488
101690	0.0376	0.0064	0.0998	0.0003883	42.475	62.558
101870	0.0376	0.0063	0.0999	0.0003922	42.921	62.628
102049	0.0375	0.0062	0.0998	0.0004020	43.010	62.699
102229	0.0376	0.0062	0.0998	0.0004088	43.140	62.772
102409	0.0376	0.0062	0.0999	0.0004160	43.211	62.846
102590	0.0374	0.0062	0.0999	0.0004184	42.856	62.922
102770	0.0375	0.0062	0.0998	0.0004119	42.889	62.996
102950	0.0376	0.0062	0.0999	0.0004029	43.106	63.070
103129	0.0375	0.0061	0.0998	0.0003936	43.676	63.141
103309	0.0374	0.0061	0.1000	0.0003919	43.478	63.212
103489	0.0374	0.0061	0.0997	0.0003888	43.273	63.282
103670	0.0376	0.0061	0.1000	0.0003897	43.877	63.352
103850	0.0374	0.0062	0.1000	0.0003955	43.241	63.423
104030	0.0372	0.0062	0.1000	0.0004018	43.051	63.495
104210	0.0374	0.0061	0.1000	0.0004057	43.677	63.568
104390	0.0373	0.0061	0.1000	0.0004194	43.575	63.642
104570	0.0373	0.0060	0.0999	0.0004686	43.750	63.722
104750	0.0373	0.0060	0.0999	0.0005186	43.998	63.811
104930	0.0372	0.0060	0.1000	0.0005652	43.879	63.908
105110	0.0372	0.0060	0.1000	0.0006099	44.057	64.014
105289	0.0373	0.0060	0.1002	0.0006328	44.129	64.125
105469	0.0373	0.0061	0.1000	0.0006387	43.693	64.240
105649	0.0373	0.0061	0.1002	0.0006196	43.657	64.353
105830	0.0373	0.0060	0.1001	0.0006182	43.950	64.465
106010	0.0372	0.0060	0.1001	0.0006131	44.050	64.576
106190	0.0372	0.0059	0.1001	0.0006267	44.087	64.687
106370	0.0373	0.0060	0.1002	0.0006182	43.785	64.799
106550	0.0373	0.0060	0.1002	0.0006456	43.788	64.913
106729	0.0372	0.0059	0.1002	0.0006410	44.337	65.028
106909	0.0371	0.0059	0.1001	0.0006479	44.300	65.144
107090	0.0370	0.0058	0.1001	0.0006488	44.681	65.262
107270	0.0370	0.0058	0.1002	0.0006349	44.660	65.377
107450	0.0371	0.0058	0.1003	0.0006192	44.629	65.490
107629	0.0371	0.0058	0.1001	0.0006218	44.974	65.601
107809	0.0371	0.0058	0.1002	0.0006112	44.479	65.712
