# Supplementary material for: Highly Acidic Electron-Rich Brønsted Acids Accelerate Asymmetric Pictet–Spengler Reactions by Virtue of Stabilizing Cation–π Interactions
Source: J Am Chem Soc. 2024 Oct 3;146(41):28339–49. doi: 10.1021/jacs.4c09421 (PMC11487569; doi:10.1021/jacs.4c09421)
Supplement: Supplementary file 2 — ja4c09421_si_002.zip [file ja4c09421_si_002.zip › E2b-E.txt]

t / s	c (aldehyde) / M	c (carbamate) / M	c (product) / M	av c (cat) / M	y	x
0	0.1265	0.0977	0.0032	0.0009014
160	0.1267	0.0985	0.0031	0.0008438	-0.231	0.140
342	0.1266	0.0985	0.0045	0.0008792	-0.260	0.296
520	0.1259	0.0978	0.0042	0.0008754	-0.238	0.453
699	0.1251	0.0973	0.0062	0.0008777	-0.277	0.609
879	0.1242	0.0954	0.0073	0.0008703	0.180	0.767
1060	0.1232	0.0938	0.0084	0.0008604	0.480	0.923
1239	0.1221	0.0927	0.0095	0.0008511	0.595	1.077
1419	0.1211	0.0928	0.0092	0.0008548	0.264	1.230
1599	0.1200	0.0917	0.0113	0.0008465	0.336	1.383
1779	0.1188	0.0908	0.0115	0.0008507	0.353	1.536
1959	0.1178	0.0897	0.0135	0.0008573	0.455	1.690
2139	0.1166	0.0883	0.0143	0.0008570	0.636	1.844
2320	0.1154	0.0879	0.0159	0.0008467	0.478	1.998
2499	0.1143	0.0857	0.0167	0.0008436	0.985	2.149
2680	0.1131	0.0852	0.0173	0.0008403	0.865	2.302
2859	0.1121	0.0849	0.0184	0.0008523	0.662	2.453
3039	0.1110	0.0838	0.0199	0.0008555	0.787	2.607
3219	0.1096	0.0816	0.0219	0.0008551	1.264	2.761
3399	0.1084	0.0805	0.0220	0.0008672	1.330	2.916
3580	0.1074	0.0804	0.0232	0.0008676	1.048	3.073
3759	0.1062	0.0781	0.0251	0.0008523	1.711	3.227
3940	0.1050	0.0762	0.0263	0.0008455	2.134	3.381
4119	0.1038	0.0752	0.0275	0.0008327	2.178	3.531
4299	0.1027	0.0739	0.0286	0.0008231	2.457	3.680
4479	0.1016	0.0734	0.0293	0.0008111	2.293	3.827
4659	0.1006	0.0723	0.0304	0.0008189	2.447	3.974
4839	0.0996	0.0711	0.0315	0.0008166	2.712	4.121
5019	0.0986	0.0702	0.0328	0.0008227	2.785	4.268
5199	0.0975	0.0699	0.0329	0.0008201	2.603	4.416
5379	0.0966	0.0689	0.0342	0.0008113	2.734	4.563
5559	0.0955	0.0670	0.0357	0.0008052	3.354	4.708
5740	0.0945	0.0670	0.0355	0.0008108	2.967	4.855
5919	0.0936	0.0661	0.0373	0.0008100	3.096	5.000
6100	0.0928	0.0652	0.0375	0.0008119	3.258	5.147
6279	0.0917	0.0645	0.0386	0.0008237	3.199	5.293
6459	0.0909	0.0636	0.0393	0.0008133	3.400	5.440
6640	0.0902	0.0629	0.0401	0.0008045	3.517	5.587
6820	0.0893	0.0617	0.0409	0.0007969	3.829	5.731
7000	0.0883	0.0609	0.0420	0.0007855	3.864	5.873
7180	0.0875	0.0600	0.0430	0.0007775	4.092	6.014
7359	0.0868	0.0585	0.0438	0.0007841	4.712	6.154
7539	0.0861	0.0579	0.0441	0.0007810	4.786	6.295
7719	0.0854	0.0574	0.0453	0.0007844	4.821	6.435
7899	0.0848	0.0566	0.0456	0.0007874	5.010	6.577
8080	0.0841	0.0565	0.0462	0.0007834	4.845	6.719
8260	0.0833	0.0553	0.0476	0.0007773	5.185	6.860
8440	0.0824	0.0541	0.0480	0.0007817	5.615	7.000
8619	0.0818	0.0541	0.0481	0.0007815	5.385	7.140
8799	0.0812	0.0539	0.0490	0.0007807	5.248	7.280
8979	0.0806	0.0527	0.0499	0.0007778	5.776	7.421
9159	0.0799	0.0523	0.0503	0.0007775	5.704	7.561
9340	0.0792	0.0523	0.0506	0.0007709	5.411	7.701
9520	0.0786	0.0513	0.0514	0.0007685	5.819	7.839
9700	0.0780	0.0509	0.0518	0.0007686	5.844	7.978
9879	0.0774	0.0499	0.0529	0.0007704	6.267	8.115
10059	0.0770	0.0489	0.0530	0.0007684	6.758	8.254
10240	0.0764	0.0492	0.0537	0.0007672	6.271	8.393
10420	0.0757	0.0489	0.0543	0.0007506	6.140	8.529
10600	0.0751	0.0484	0.0546	0.0007493	6.309	8.664
10780	0.0747	0.0480	0.0552	0.0007562	6.391	8.800
10960	0.0743	0.0467	0.0562	0.0007607	7.082	8.936
11139	0.0737	0.0460	0.0563	0.0007624	7.345	9.073
11319	0.0731	0.0459	0.0569	0.0007723	7.156	9.211
11499	0.0727	0.0449	0.0575	0.0007690	7.712	9.350
11680	0.0723	0.0445	0.0575	0.0007529	7.825	9.487
11859	0.0718	0.0440	0.0584	0.0007338	8.034	9.620
12039	0.0714	0.0432	0.0588	0.0007297	8.454	9.752
12219	0.0709	0.0428	0.0593	0.0007240	8.534	9.883
12399	0.0703	0.0428	0.0594	0.0007228	8.232	10.013
12580	0.0698	0.0429	0.0597	0.0007258	7.909	10.144
12760	0.0694	0.0422	0.0607	0.0007325	8.303	10.275
12939	0.0691	0.0412	0.0611	0.0007211	8.917	10.406
13119	0.0688	0.0407	0.0614	0.0007126	9.202	10.535
13299	0.0684	0.0405	0.0620	0.0007097	9.182	10.663
13480	0.0679	0.0404	0.0620	0.0007044	9.042	10.791
13660	0.0676	0.0404	0.0623	0.0006909	8.863	10.916
13839	0.0671	0.0396	0.0632	0.0006929	9.334	11.040
14019	0.0666	0.0390	0.0634	0.0006780	9.560	11.163
14200	0.0662	0.0386	0.0638	0.0006653	9.685	11.285
14380	0.0659	0.0384	0.0638	0.0006603	9.705	11.404
14560	0.0655	0.0385	0.0645	0.0006671	9.430	11.524
14739	0.0651	0.0383	0.0644	0.0006569	9.438	11.642
14919	0.0648	0.0375	0.0653	0.0006644	9.966	11.761
15100	0.0645	0.0366	0.0654	0.0006595	10.708	11.881
15280	0.0641	0.0362	0.0658	0.0006515	10.831	11.999
15459	0.0638	0.0363	0.0660	0.0006454	10.538	12.115
15639	0.0634	0.0361	0.0664	0.0006490	10.579	12.231
15820	0.0631	0.0354	0.0669	0.0006456	11.024	12.349
16000	0.0627	0.0354	0.0670	0.0006487	10.804	12.465
16179	0.0623	0.0351	0.0677	0.0006478	10.896	12.581
16359	0.0621	0.0346	0.0678	0.0006409	11.334	12.697
16539	0.0619	0.0347	0.0679	0.0006374	11.063	12.812
16720	0.0615	0.0342	0.0685	0.0006371	11.362	12.928
16900	0.0612	0.0339	0.0684	0.0006376	11.507	13.042
17080	0.0608	0.0343	0.0689	0.0006373	10.889	13.157
17259	0.0605	0.0335	0.0695	0.0006401	11.530	13.271
17439	0.0603	0.0330	0.0693	0.0006343	11.865	13.386
17619	0.0600	0.0332	0.0696	0.0006313	11.546	13.500
17800	0.0598	0.0326	0.0700	0.0006277	12.074	13.614
17980	0.0595	0.0319	0.0703	0.0006224	12.638	13.726
18160	0.0592	0.0316	0.0707	0.0006182	12.770	13.838
18339	0.0588	0.0314	0.0709	0.0006155	12.850	13.948
18519	0.0586	0.0310	0.0714	0.0006196	13.140	14.060
18700	0.0583	0.0308	0.0715	0.0006135	13.105	14.171
18880	0.0579	0.0306	0.0719	0.0006116	13.113	14.281
19060	0.0578	0.0306	0.0718	0.0006075	13.000	14.391
19239	0.0577	0.0309	0.0721	0.0006021	12.703	14.499
19419	0.0574	0.0306	0.0724	0.0006037	12.888	14.608
19600	0.0570	0.0299	0.0728	0.0006046	13.360	14.717
19780	0.0566	0.0298	0.0727	0.0006045	13.238	14.826
19960	0.0565	0.0296	0.0734	0.0006047	13.442	14.935
20139	0.0563	0.0288	0.0736	0.0006058	14.269	15.043
20319	0.0559	0.0287	0.0737	0.0006007	14.145	15.152
20499	0.0557	0.0289	0.0739	0.0005962	13.770	15.260
20680	0.0557	0.0285	0.0745	0.0005933	14.308	15.367
20860	0.0555	0.0283	0.0745	0.0005971	14.415	15.474
21039	0.0551	0.0284	0.0745	0.0005973	13.936	15.581
21219	0.0549	0.0282	0.0748	0.0005955	14.120	15.689
21400	0.0547	0.0278	0.0752	0.0005919	14.506	15.796
21580	0.0545	0.0276	0.0753	0.0005886	14.561	15.902
21759	0.0543	0.0275	0.0754	0.0005791	14.647	16.007
21939	0.0542	0.0270	0.0756	0.0005749	15.133	16.111
22119	0.0540	0.0266	0.0761	0.0005696	15.543	16.214
22300	0.0537	0.0266	0.0760	0.0005779	15.390	16.318
22480	0.0534	0.0263	0.0765	0.0005828	15.586	16.422
22659	0.0533	0.0258	0.0766	0.0005801	16.126	16.526
22839	0.0530	0.0256	0.0768	0.0005825	16.256	16.631
23019	0.0528	0.0257	0.0768	0.0005795	15.977	16.735
23200	0.0526	0.0256	0.0772	0.0005665	15.984	16.839
23380	0.0525	0.0253	0.0774	0.0005646	16.244	16.941
23559	0.0523	0.0251	0.0777	0.0005646	16.510	17.042
23739	0.0520	0.0249	0.0775	0.0005568	16.544	17.143
23919	0.0518	0.0248	0.0781	0.0005570	16.514	17.243
24099	0.0515	0.0243	0.0783	0.0005582	16.991	17.343
24280	0.0514	0.0240	0.0785	0.0005486	17.430	17.444
24459	0.0513	0.0241	0.0785	0.0005473	17.171	17.542
24639	0.0511	0.0242	0.0789	0.0005502	16.847	17.640
24820	0.0509	0.0241	0.0788	0.0005535	16.858	17.740
25000	0.0508	0.0240	0.0790	0.0005561	17.052	17.840
25179	0.0506	0.0235	0.0793	0.0005605	17.614	17.940
25359	0.0503	0.0231	0.0795	0.0005606	17.939	18.041
25540	0.0502	0.0230	0.0798	0.0005586	18.146	18.142
25719	0.0501	0.0231	0.0795	0.0005492	17.872	18.241
25899	0.0498	0.0230	0.0799	0.0005455	17.805	18.340
26079	0.0497	0.0227	0.0800	0.0005441	18.217	18.438
26260	0.0497	0.0223	0.0803	0.0005333	18.850	18.536
26440	0.0494	0.0222	0.0803	0.0005234	18.791	18.631
26619	0.0491	0.0221	0.0806	0.0005160	18.723	18.724
26799	0.0490	0.0220	0.0806	0.0005093	18.801	18.816
26980	0.0489	0.0221	0.0807	0.0005029	18.600	18.908
27160	0.0485	0.0220	0.0809	0.0005086	18.481	18.999
27340	0.0483	0.0218	0.0810	0.0005069	18.561	19.090
27520	0.0484	0.0217	0.0812	0.0005080	18.876	19.181
27699	0.0482	0.0215	0.0815	0.0005089	19.008	19.272
27879	0.0479	0.0212	0.0817	0.0005200	19.372	19.365
28059	0.0478	0.0208	0.0818	0.0005162	19.927	19.458
28240	0.0478	0.0206	0.0821	0.0005212	20.238	19.552
28420	0.0476	0.0207	0.0820	0.0005247	19.806	19.646
28600	0.0475	0.0208	0.0821	0.0005103	19.544	19.739
28779	0.0474	0.0205	0.0825	0.0004929	20.123	19.829
28959	0.0473	0.0202	0.0824	0.0005014	20.508	19.919
29140	0.0470	0.0202	0.0827	0.0004924	20.247	20.009
29320	0.0469	0.0201	0.0826	0.0004894	20.302	20.097
29499	0.0468	0.0200	0.0828	0.0005014	20.602	20.186
29679	0.0465	0.0199	0.0828	0.0005090	20.384	20.277
29859	0.0464	0.0199	0.0831	0.0004989	20.426	20.367
30040	0.0464	0.0195	0.0834	0.0005028	21.033	20.458
30219	0.0462	0.0192	0.0835	0.0004996	21.558	20.548
30399	0.0461	0.0192	0.0835	0.0005033	21.305	20.638
30580	0.0459	0.0192	0.0839	0.0005015	21.257	20.729
30760	0.0459	0.0188	0.0840	0.0004976	22.051	20.819
30940	0.0458	0.0187	0.0838	0.0004950	22.057	20.908
31119	0.0456	0.0189	0.0840	0.0004969	21.605	20.997
31299	0.0456	0.0189	0.0842	0.0004844	21.645	21.085
31480	0.0454	0.0188	0.0842	0.0004804	21.560	21.172
31660	0.0452	0.0185	0.0844	0.0004857	22.116	21.259
31840	0.0452	0.0180	0.0847	0.0004844	22.988	21.347
32019	0.0450	0.0182	0.0846	0.0004794	22.452	21.433
32199	0.0447	0.0183	0.0847	0.0004831	22.062	21.520
32380	0.0447	0.0181	0.0848	0.0004841	22.259	21.607
32560	0.0445	0.0180	0.0852	0.0004759	22.407	21.694
32740	0.0444	0.0177	0.0853	0.0004723	22.911	21.779
32919	0.0444	0.0174	0.0853	0.0004646	23.388	21.863
33099	0.0442	0.0173	0.0852	0.0004678	23.566	21.947
33280	0.0440	0.0175	0.0854	0.0004625	23.096	22.031
33460	0.0440	0.0176	0.0856	0.0004689	22.869	22.115
33639	0.0439	0.0173	0.0855	0.0004684	23.266	22.199
33819	0.0437	0.0170	0.0859	0.0004673	23.778	22.283
34000	0.0436	0.0169	0.0858	0.0004559	24.010	22.366
34180	0.0436	0.0169	0.0860	0.0004541	23.885	22.448
34360	0.0434	0.0167	0.0863	0.0004438	24.234	22.529
34539	0.0434	0.0165	0.0863	0.0004412	24.500	22.608
34719	0.0433	0.0166	0.0863	0.0004468	24.292	22.688
34900	0.0431	0.0164	0.0865	0.0004463	24.525	22.769
35080	0.0431	0.0163	0.0864	0.0004409	24.608	22.849
35259	0.0429	0.0163	0.0867	0.0004423	24.637	22.928
35439	0.0428	0.0162	0.0867	0.0004379	24.627	23.007
35620	0.0427	0.0161	0.0870	0.0004346	24.876	23.086
35800	0.0427	0.0158	0.0869	0.0004413	25.468	23.165
35980	0.0426	0.0160	0.0870	0.0004408	25.056	23.244
36159	0.0425	0.0159	0.0871	0.0004380	25.051	23.323
36339	0.0424	0.0157	0.0873	0.0004377	25.409	23.402
36520	0.0421	0.0157	0.0873	0.0004342	25.229	23.481
36700	0.0420	0.0156	0.0873	0.0004306	25.394	23.558
36880	0.0421	0.0155	0.0876	0.0004281	25.729	23.636
37059	0.0421	0.0153	0.0877	0.0004352	26.080	23.713
37239	0.0419	0.0153	0.0875	0.0004374	26.038	23.792
37419	0.0417	0.0153	0.0878	0.0004376	25.859	23.870
37600	0.0416	0.0152	0.0878	0.0004313	25.857	23.949
37779	0.0416	0.0150	0.0881	0.0004330	26.367	24.026
37959	0.0416	0.0149	0.0880	0.0004270	26.738	24.104
38140	0.0414	0.0150	0.0880	0.0004202	26.231	24.180
38320	0.0413	0.0149	0.0880	0.0004141	26.329	24.255
38500	0.0412	0.0148	0.0882	0.0004129	26.422	24.330
38679	0.0412	0.0147	0.0884	0.0004024	26.676	24.403
38859	0.0412	0.0146	0.0884	0.0003982	26.974	24.475
39040	0.0410	0.0146	0.0883	0.0003994	26.786	24.547
39220	0.0410	0.0144	0.0887	0.0004086	27.169	24.620
39400	0.0410	0.0144	0.0886	0.0004107	27.411	24.693
39579	0.0410	0.0142	0.0889	0.0004191	27.851	24.768
39759	0.0409	0.0141	0.0890	0.0004203	28.047	24.843
39940	0.0407	0.0141	0.0890	0.0004195	27.673	24.919
40120	0.0405	0.0139	0.0891	0.0004144	28.098	24.994
40299	0.0404	0.0137	0.0892	0.0004089	28.478	25.068
40479	0.0404	0.0137	0.0893	0.0004091	28.584	25.142
40660	0.0401	0.0137	0.0893	0.0004044	28.343	25.215
40840	0.0401	0.0137	0.0893	0.0004093	28.216	25.289
41019	0.0402	0.0135	0.0896	0.0004125	28.753	25.362
41199	0.0401	0.0135	0.0897	0.0004174	28.803	25.437
41380	0.0399	0.0136	0.0895	0.0004130	28.433	25.512
41560	0.0398	0.0133	0.0898	0.0004136	28.945	25.586
41739	0.0399	0.0132	0.0897	0.0004105	29.376	25.660
41919	0.0397	0.0134	0.0898	0.0004016	28.738	25.733
42100	0.0396	0.0133	0.0900	0.0003920	28.905	25.805
42280	0.0397	0.0131	0.0897	0.0003876	29.578	25.875
42459	0.0397	0.0131	0.0900	0.0003884	29.515	25.945
42639	0.0395	0.0131	0.0901	0.0003855	29.406	26.014
42820	0.0394	0.0130	0.0900	0.0003849	29.382	26.084
43000	0.0394	0.0130	0.0901	0.0003900	29.506	26.154
43179	0.0394	0.0129	0.0903	0.0003900	29.807	26.224
43359	0.0394	0.0127	0.0905	0.0003895	30.361	26.294
43540	0.0393	0.0124	0.0905	0.0003871	30.916	26.364
43720	0.0391	0.0124	0.0905	0.0003956	30.806	26.434
43899	0.0389	0.0125	0.0906	0.0003901	30.492	26.505
44079	0.0390	0.0125	0.0906	0.0003945	30.528	26.575
44260	0.0390	0.0123	0.0909	0.0003871	30.936	26.646
44440	0.0389	0.0122	0.0909	0.0003821	31.150	26.715
44620	0.0385	0.0122	0.0908	0.0003735	30.852	26.783
44799	0.0385	0.0123	0.0908	0.0003777	30.715	26.851
44979	0.0386	0.0123	0.0909	0.0003800	30.794	26.919
45160	0.0385	0.0122	0.0909	0.0003805	31.016	26.988
45339	0.0385	0.0121	0.0910	0.0003869	31.216	27.056
45519	0.0384	0.0120	0.0911	0.0003908	31.292	27.126
45699	0.0384	0.0119	0.0913	0.0003913	31.652	27.197
45880	0.0385	0.0119	0.0912	0.0003865	31.788	27.267
46059	0.0384	0.0118	0.0913	0.0003908	31.904	27.337
46239	0.0383	0.0116	0.0914	0.0003840	32.324	27.406
46420	0.0381	0.0116	0.0916	0.0003737	32.242	27.475
46600	0.0382	0.0116	0.0916	0.0003723	32.453	27.542
46780	0.0383	0.0114	0.0916	0.0003690	32.989	27.609
46959	0.0381	0.0113	0.0918	0.0003640	33.015	27.674
47139	0.0381	0.0114	0.0916	0.0003648	32.913	27.740
47320	0.0379	0.0115	0.0917	0.0003639	32.400	27.806
47500	0.0378	0.0114	0.0919	0.0003588	32.440	27.871
47679	0.0377	0.0113	0.0918	0.0003580	32.670	27.935
47859	0.0375	0.0114	0.0918	0.0003564	32.425	27.999
48039	0.0375	0.0112	0.0921	0.0003602	32.981	28.064
48220	0.0376	0.0112	0.0920	0.0003628	33.121	28.129
48400	0.0375	0.0113	0.0922	0.0003606	32.696	28.194
48579	0.0373	0.0110	0.0922	0.0003603	33.332	28.259
48759	0.0374	0.0109	0.0922	0.0003620	33.861	28.324
48939	0.0374	0.0110	0.0924	0.0003606	33.573	28.389
49119	0.0375	0.0109	0.0924	0.0003572	33.903	28.454
49300	0.0374	0.0108	0.0923	0.0003648	34.181	28.519
49480	0.0374	0.0109	0.0923	0.0003608	33.854	28.584
49659	0.0373	0.0108	0.0926	0.0003602	33.952	28.649
49839	0.0372	0.0106	0.0927	0.0003567	34.479	28.713
50020	0.0371	0.0107	0.0927	0.0003586	34.252	28.778
50200	0.0370	0.0106	0.0926	0.0003524	34.287	28.842
50379	0.0369	0.0106	0.0926	0.0003560	34.383	28.905
50559	0.0369	0.0105	0.0928	0.0003508	34.489	28.969
50740	0.0370	0.0103	0.0927	0.0003557	35.411	29.033
50920	0.0370	0.0102	0.0929	0.0003523	35.763	29.097
51099	0.0369	0.0102	0.0929	0.0003580	35.504	29.160
51279	0.0369	0.0102	0.0929	0.0003543	35.466	29.224
51460	0.0368	0.0102	0.0930	0.0003524	35.569	29.288
51640	0.0367	0.0102	0.0930	0.0003467	35.308	29.351
51820	0.0366	0.0101	0.0930	0.0003472	35.773	29.414
52000	0.0366	0.0099	0.0933	0.0003428	36.309	29.476
52179	0.0364	0.0100	0.0929	0.0003471	35.725	29.538
52359	0.0364	0.0100	0.0934	0.0003495	35.666	29.600
52540	0.0364	0.0100	0.0932	0.0003488	35.950	29.663
52719	0.0364	0.0100	0.0934	0.0003505	35.942	29.726
52899	0.0363	0.0100	0.0932	0.0003461	35.801	29.789
53079	0.0363	0.0100	0.0937	0.0003401	35.858	29.850
53260	0.0363	0.0098	0.0936	0.0003395	36.270	29.912
53440	0.0361	0.0098	0.0933	0.0003430	36.096	29.973
53619	0.0360	0.0099	0.0935	0.0003492	35.610	30.035
53799	0.0361	0.0100	0.0934	0.0003449	35.595	30.098
53980	0.0361	0.0099	0.0937	0.0003471	36.058	30.160
54160	0.0362	0.0096	0.0938	0.0003447	36.966	30.223
54339	0.0361	0.0094	0.0935	0.0003465	37.539	30.285
54519	0.0360	0.0094	0.0937	0.0003288	37.583	30.345
54700	0.0358	0.0094	0.0937	0.0003324	37.365	30.405
54880	0.0357	0.0094	0.0939	0.0003320	37.442	30.465
55059	0.0359	0.0094	0.0939	0.0003334	37.604	30.524
55239	0.0359	0.0093	0.0940	0.0003174	37.843	30.583
55419	0.0358	0.0092	0.0941	0.0003284	38.076	30.641
55600	0.0356	0.0094	0.0939	0.0003277	37.155	30.701
55779	0.0356	0.0094	0.0941	0.0003279	37.299	30.759
55959	0.0356	0.0092	0.0941	0.0003312	37.954	30.819
56139	0.0356	0.0093	0.0942	0.0003413	37.722	30.879
56320	0.0355	0.0094	0.0940	0.0003371	37.130	30.940
56500	0.0355	0.0093	0.0942	0.0003323	37.402	31.001
56680	0.0355	0.0091	0.0942	0.0003283	38.369	31.060
56860	0.0354	0.0091	0.0942	0.0003276	38.161	31.119
57039	0.0354	0.0092	0.0942	0.0003250	37.812	31.178
57220	0.0354	0.0090	0.0944	0.0003238	38.383	31.236
57399	0.0354	0.0090	0.0943	0.0003228	38.477	31.294
57580	0.0353	0.0091	0.0943	0.0003284	38.124	31.353
57759	0.0353	0.0089	0.0945	0.0003225	38.865	31.411
57940	0.0354	0.0088	0.0944	0.0003197	39.470	31.469
58119	0.0352	0.0088	0.0943	0.0003168	39.124	31.526
58300	0.0351	0.0088	0.0945	0.0003217	39.094	31.584
58479	0.0351	0.0088	0.0947	0.0003150	39.083	31.641
58659	0.0350	0.0088	0.0943	0.0003134	38.951	31.698
58839	0.0349	0.0088	0.0946	0.0003143	38.869	31.754
59020	0.0350	0.0088	0.0946	0.0003225	38.937	31.812
59199	0.0351	0.0087	0.0946	0.0003156	39.166	31.869
59380	0.0350	0.0086	0.0947	0.0003175	39.670	31.926
59559	0.0350	0.0084	0.0948	0.0003183	40.324	31.983
59739	0.0349	0.0085	0.0946	0.0003232	39.916	32.041
59920	0.0347	0.0086	0.0949	0.0003196	39.373	32.099
60099	0.0348	0.0086	0.0949	0.0003221	39.563	32.157
60279	0.0348	0.0085	0.0947	0.0003202	40.024	32.214
60459	0.0347	0.0084	0.0950	0.0003173	40.328	32.272
60640	0.0346	0.0084	0.0949	0.0003104	40.255	32.329
60819	0.0345	0.0084	0.0948	0.0003085	39.964	32.384
60999	0.0345	0.0084	0.0949	0.0003056	40.071	32.439
61179	0.0347	0.0082	0.0951	0.0003109	40.863	32.495
61359	0.0347	0.0081	0.0951	0.0003130	41.377	32.551
61539	0.0344	0.0081	0.0950	0.0003137	40.988	32.607
61719	0.0344	0.0083	0.0951	0.0003181	40.403	32.664
61900	0.0344	0.0083	0.0950	0.0003221	40.385	32.722
62079	0.0343	0.0082	0.0950	0.0003249	40.691	32.780
62260	0.0343	0.0081	0.0951	0.0003291	41.041	32.839
62439	0.0342	0.0081	0.0951	0.0003270	40.951	32.898
62619	0.0343	0.0081	0.0953	0.0003214	40.877	32.956
62800	0.0343	0.0081	0.0952	0.0003182	41.147	33.014
62979	0.0341	0.0081	0.0951	0.0003096	40.723	33.070
63159	0.0341	0.0081	0.0952	0.0003052	40.888	33.126
63339	0.0342	0.0080	0.0953	0.0003038	41.235	33.180
63519	0.0341	0.0080	0.0953	0.0002990	41.430	33.235
63699	0.0342	0.0079	0.0955	0.0002983	41.968	33.288
63879	0.0342	0.0078	0.0954	0.0002951	42.224	33.342
64059	0.0341	0.0079	0.0953	0.0002982	41.579	33.395
64239	0.0339	0.0079	0.0952	0.0003049	41.468	33.449
64419	0.0339	0.0078	0.0956	0.0003118	42.077	33.505
64599	0.0340	0.0077	0.0956	0.0003131	42.263	33.561
64780	0.0340	0.0078	0.0955	0.0003082	42.297	33.617
64959	0.0340	0.0078	0.0955	0.0003028	42.111	33.672
65139	0.0338	0.0077	0.0955	0.0002958	42.197	33.726
65319	0.0338	0.0077	0.0954	0.0002962	42.221	33.779
65499	0.0339	0.0077	0.0955	0.0003016	42.403	33.833
65679	0.0339	0.0077	0.0956	0.0002987	42.306	33.887
65859	0.0339	0.0077	0.0957	0.0002956	42.235	33.941
66039	0.0338	0.0078	0.0956	0.0002915	42.049	33.993
66219	0.0338	0.0077	0.0957	0.0002904	42.474	34.046
66399	0.0337	0.0075	0.0957	0.0002803	43.026	34.097
66579	0.0337	0.0075	0.0957	0.0002841	43.050	34.148
66760	0.0336	0.0075	0.0957	0.0002891	43.239	34.200
66939	0.0335	0.0075	0.0956	0.0002896	42.779	34.252
67120	0.0336	0.0074	0.0957	0.0002861	43.418	34.304
67299	0.0336	0.0072	0.0959	0.0002935	44.194	34.356
67479	0.0335	0.0074	0.0957	0.0002991	43.230	34.409
67659	0.0335	0.0075	0.0958	0.0002953	43.122	34.462
67840	0.0336	0.0074	0.0959	0.0003042	43.560	34.517
68019	0.0335	0.0074	0.0959	0.0003039	43.597	34.571
68199	0.0334	0.0073	0.0959	0.0002999	44.031	34.625
68379	0.0334	0.0072	0.0961	0.0003034	44.040	34.680
68559	0.0331	0.0072	0.0958	0.0003019	43.986	34.734
68739	0.0334	0.0071	0.0957	0.0002948	44.632	34.788
68919	0.0334	0.0071	0.0959	0.0002873	44.460	34.840
69099	0.0332	0.0072	0.0959	0.0002838	43.796	34.892
69279	0.0332	0.0072	0.0958	0.0002759	44.194	34.942
69460	0.0333	0.0072	0.0960	0.0002791	44.233	34.992
69639	0.0333	0.0072	0.0960	0.0002811	44.155	35.042
69820	0.0331	0.0071	0.0960	0.0002903	44.197	35.094
69999	0.0331	0.0071	0.0959	0.0002895	44.247	35.146
70180	0.0331	0.0071	0.0961	0.0002925	44.567	35.199
70359	0.0330	0.0070	0.0960	0.0002959	44.612	35.251
70540	0.0332	0.0070	0.0962	0.0002946	44.753	35.305
70719	0.0331	0.0070	0.0960	0.0002912	44.962	35.357
70899	0.0329	0.0070	0.0961	0.0002945	44.866	35.410
71079	0.0329	0.0069	0.0961	0.0002926	44.969	35.463
71259	0.0330	0.0068	0.0962	0.0002886	45.610	35.515
71439	0.0331	0.0068	0.0961	0.0002894	45.924	35.567
71619	0.0330	0.0068	0.0961	0.0002872	45.736	35.619
71800	0.0329	0.0068	0.0961	0.0002858	45.843	35.671
71979	0.0327	0.0067	0.0962	0.0002887	45.923	35.722
72159	0.0329	0.0067	0.0960	0.0002814	46.006	35.774
72340	0.0330	0.0068	0.0962	0.0002736	45.800	35.824
72520	0.0328	0.0069	0.0961	0.0002745	45.155	35.873
72700	0.0328	0.0069	0.0963	0.0002736	45.217	35.923
72880	0.0328	0.0068	0.0961	0.0002684	45.513	35.971
73059	0.0327	0.0068	0.0963	0.0002691	45.367	36.019
73239	0.0328	0.0069	0.0962	0.0002752	45.220	36.068
73419	0.0329	0.0068	0.0962	0.0002776	45.641	36.118
73600	0.0327	0.0067	0.0963	0.0002815	46.192	36.169
73779	0.0325	0.0066	0.0962	0.0002834	46.381	36.219
73959	0.0325	0.0065	0.0962	0.0002844	46.627	36.270
74139	0.0326	0.0066	0.0965	0.0002838	46.480	36.322
74320	0.0326	0.0067	0.0965	0.0002867	45.980	36.373
74500	0.0325	0.0068	0.0964	0.0002761	45.336	36.424
74680	0.0325	0.0067	0.0963	0.0002780	45.731	36.474
74860	0.0325	0.0066	0.0963	0.0002784	46.579	36.524
75039	0.0325	0.0065	0.0963	0.0002774	46.910	36.574
75219	0.0324	0.0065	0.0961	0.0002758	46.560	36.623
75400	0.0324	0.0066	0.0966	0.0002784	46.441	36.673
75580	0.0324	0.0064	0.0965	0.0002723	47.521	36.723
75760	0.0325	0.0063	0.0964	0.0002734	47.727	36.772
75940	0.0326	0.0066	0.0965	0.0002694	46.703	36.821
76119	0.0325	0.0066	0.0964	0.0002585	46.362	36.868
76299	0.0324	0.0065	0.0965	0.0002621	46.832	36.915
76480	0.0323	0.0064	0.0963	0.0002602	47.169	36.962
76660	0.0321	0.0063	0.0963	0.0002614	47.522	37.009
76840	0.0322	0.0063	0.0965	0.0002614	47.483	37.056
77019	0.0324	0.0063	0.0964	0.0002713	47.874	37.104
77199	0.0323	0.0062	0.0966	0.0002650	48.158	37.152
77380	0.0322	0.0063	0.0965	0.0002661	47.548	37.200
77560	0.0324	0.0063	0.0965	0.0002672	47.632	37.248
77739	0.0323	0.0063	0.0965	0.0002678	47.917	37.296
77919	0.0322	0.0063	0.0964	0.0002635	47.633	37.344
78099	0.0323	0.0063	0.0966	0.0002674	47.615	37.392
78280	0.0322	0.0063	0.0966	0.0002692	47.873	37.440
78460	0.0322	0.0062	0.0966	0.0002619	48.369	37.488
78640	0.0322	0.0061	0.0964	0.0002652	48.549	37.536
78819	0.0322	0.0063	0.0964	0.0002629	47.811	37.583
78999	0.0320	0.0061	0.0964	0.0002705	48.322	37.631
79180	0.0320	0.0060	0.0966	0.0002679	49.049	37.680
79360	0.0320	0.0060	0.0965	0.0003257	49.025	37.733
79539	0.0320	0.0059	0.0966	0.0003667	49.390	37.795
79719	0.0320	0.0060	0.0966	0.0004120	49.184	37.865
79900	0.0320	0.0061	0.0966	0.0004462	48.646	37.943
80080	0.0320	0.0061	0.0965	0.0004968	48.601	38.028
80259	0.0319	0.0060	0.0966	0.0004873	48.886	38.116
80439	0.0318	0.0060	0.0966	0.0004918	49.043	38.204
80620	0.0320	0.0059	0.0966	0.0004912	49.670	38.293
80800	0.0320	0.0059	0.0966	0.0005015	49.608	38.382
