# Supplementary material for: Highly Acidic Electron-Rich Brønsted Acids Accelerate Asymmetric Pictet–Spengler Reactions by Virtue of Stabilizing Cation–π Interactions
Source: J Am Chem Soc. 2024 Oct 3;146(41):28339–49. doi: 10.1021/jacs.4c09421 (PMC11487569; doi:10.1021/jacs.4c09421)
Supplement: Supplementary file 2 — ja4c09421_si_002.zip [file ja4c09421_si_002.zip › E3a-A.txt]

t / s	c (aldehyde) / M	c (carbamate) / M	c (product) / M	av c (cat) / M	y	x
0	0.1321	0.1014	0.0025	0.0011652
267	0.1309	0.0998	0.0050	0.0010861	0.196	0.301
564	0.1288	0.0983	0.0070	0.0011505	0.158	0.301
865	0.1269	0.0963	0.0085	0.0011082	0.358	0.633
1164	0.1252	0.0935	0.0105	0.0011270	0.888	0.973
1465	0.1237	0.0929	0.0117	0.0011140	0.700	1.307
1764	0.1225	0.0921	0.0130	0.0011138	0.665	1.644
2064	0.1214	0.0907	0.0137	0.0010947	0.865	1.977
2365	0.1203	0.0898	0.0146	0.0010958	0.885	2.308
2664	0.1195	0.0890	0.0158	0.0010835	0.957	2.638
2965	0.1188	0.0884	0.0167	0.0010801	0.986	2.964
3264	0.1177	0.0878	0.0172	0.0010774	0.920	3.289
3565	0.1169	0.0870	0.0183	0.0010936	0.989	3.612
3864	0.1162	0.0852	0.0190	0.0010751	1.475	3.939
4164	0.1155	0.0841	0.0200	0.0010777	1.712	4.263
4464	0.1149	0.0837	0.0202	0.0010834	1.689	4.586
4764	0.1141	0.0833	0.0208	0.0010858	1.636	4.910
5064	0.1135	0.0829	0.0214	0.0010663	1.598	5.235
5364	0.1131	0.0817	0.0223	0.0010725	1.935	5.558
5665	0.1126	0.0810	0.0229	0.0010819	2.099	5.879
5964	0.1120	0.0812	0.0232	0.0010729	1.835	6.203
6264	0.1115	0.0808	0.0241	0.0010688	1.871	6.525
6564	0.1110	0.0800	0.0245	0.0010756	2.018	6.847
6864	0.1105	0.0795	0.0245	0.0010842	2.093	7.168
7165	0.1100	0.0792	0.0250	0.0010707	2.081	7.492
7464	0.1095	0.0790	0.0255	0.0010712	1.992	7.817
7764	0.1091	0.0778	0.0262	0.0010747	2.378	8.137
8064	0.1088	0.0775	0.0265	0.0010693	2.420	8.459
8365	0.1083	0.0774	0.0266	0.0010561	2.326	8.780
8664	0.1080	0.0764	0.0276	0.0010512	2.649	9.100
8964	0.1076	0.0764	0.0276	0.0010340	2.540	9.415
9265	0.1072	0.0756	0.0280	0.0010191	2.720	9.728
9565	0.1068	0.0753	0.0283	0.0010181	2.736	10.037
9865	0.1066	0.0753	0.0289	0.0010237	2.685	10.343
10164	0.1062	0.0749	0.0289	0.0010245	2.721	10.649
10465	0.1059	0.0753	0.0292	0.0010443	2.465	10.955
10765	0.1054	0.0747	0.0298	0.0010514	2.568	11.266
11064	0.1051	0.0738	0.0301	0.0010485	2.883	11.581
11364	0.1048	0.0729	0.0305	0.0010469	3.205	11.895
11665	0.1044	0.0730	0.0306	0.0010509	2.991	12.209
11964	0.1042	0.0727	0.0312	0.0010383	3.091	12.525
12264	0.1040	0.0720	0.0314	0.0010348	3.353	12.837
12564	0.1036	0.0721	0.0312	0.0010468	3.179	13.148
12865	0.1034	0.0717	0.0321	0.0010448	3.262	13.460
13164	0.1030	0.0712	0.0322	0.0010385	3.399	13.775
13464	0.1028	0.0713	0.0325	0.0010441	3.271	14.086
13765	0.1026	0.0718	0.0326	0.0010459	3.002	14.399
14064	0.1022	0.0715	0.0326	0.0010387	2.989	14.713
14364	0.1020	0.0710	0.0328	0.0010384	3.163	15.025
14665	0.1017	0.0705	0.0335	0.0010402	3.278	15.337
14964	0.1014	0.0705	0.0334	0.0010378	3.208	15.649
15264	0.1011	0.0705	0.0340	0.0010422	3.118	15.960
15564	0.1009	0.0694	0.0341	0.0010377	3.553	16.272
15865	0.1008	0.0686	0.0340	0.0010410	3.861	16.584
16165	0.1005	0.0684	0.0346	0.0010452	3.869	16.897
16464	0.1002	0.0682	0.0346	0.0010417	3.898	17.210
16765	0.0999	0.0680	0.0347	0.0010342	3.897	17.522
17065	0.0997	0.0680	0.0349	0.0010332	3.822	17.834
17364	0.0995	0.0679	0.0353	0.0010258	3.829	18.144
17664	0.0993	0.0676	0.0355	0.0010257	3.879	18.452
17965	0.0992	0.0678	0.0358	0.0010291	3.743	18.760
18265	0.0989	0.0680	0.0358	0.0010284	3.562	19.069
18564	0.0987	0.0676	0.0363	0.0010302	3.673	19.378
18865	0.0985	0.0667	0.0362	0.0010299	4.024	19.686
19164	0.0981	0.0662	0.0364	0.0010263	4.193	19.996
19464	0.0980	0.0668	0.0365	0.0010241	3.858	20.303
19765	0.0980	0.0670	0.0370	0.0010352	3.725	20.611
20064	0.0977	0.0662	0.0369	0.0010358	4.048	20.920
20364	0.0974	0.0663	0.0371	0.0010447	3.904	21.230
20665	0.0972	0.0663	0.0372	0.0010422	3.832	21.542
20964	0.0970	0.0660	0.0374	0.0010476	3.902	21.856
21264	0.0969	0.0660	0.0378	0.0010415	3.861	22.169
21565	0.0967	0.0652	0.0378	0.0010341	4.173	22.482
21864	0.0965	0.0653	0.0378	0.0010281	4.086	22.794
22164	0.0963	0.0657	0.0381	0.0010296	3.845	23.103
22465	0.0963	0.0651	0.0385	0.0010240	4.088	23.411
22765	0.0960	0.0645	0.0384	0.0010267	4.315	23.720
23064	0.0956	0.0644	0.0385	0.0010407	4.253	24.028
23364	0.0955	0.0640	0.0389	0.0010428	4.388	24.337
23665	0.0955	0.0641	0.0390	0.0010481	4.321	24.650
23964	0.0955	0.0645	0.0393	0.0010439	4.173	24.964
24264	0.0954	0.0637	0.0394	0.0010385	4.504	25.277
24565	0.0950	0.0634	0.0395	0.0010303	4.542	25.589
24864	0.0948	0.0630	0.0397	0.0010281	4.643	25.901
25164	0.0948	0.0630	0.0399	0.0010202	4.680	26.209
25465	0.0946	0.0630	0.0397	0.0010370	4.614	26.516
25764	0.0944	0.0623	0.0401	0.0010435	4.877	26.825
26064	0.0943	0.0621	0.0401	0.0010472	4.960	27.136
26365	0.0941	0.0626	0.0402	0.0010470	4.613	27.450
26664	0.0940	0.0628	0.0402	0.0010529	4.473	27.765
26964	0.0937	0.0623	0.0405	0.0010504	4.656	28.079
27265	0.0936	0.0621	0.0408	0.0010495	4.707	28.395
27564	0.0937	0.0619	0.0409	0.0010515	4.832	28.711
27864	0.0935	0.0614	0.0409	0.0010574	5.050	29.025
28165	0.0932	0.0618	0.0409	0.0010583	4.755	29.341
28464	0.0931	0.0616	0.0414	0.0010464	4.779	29.660
28764	0.0931	0.0612	0.0412	0.0010469	4.999	29.974
29065	0.0930	0.0614	0.0417	0.0010396	4.876	30.288
29365	0.0928	0.0614	0.0417	0.0010326	4.812	30.602
29664	0.0925	0.0611	0.0417	0.0010313	4.868	30.913
29965	0.0925	0.0608	0.0421	0.0010398	5.008	31.222
30265	0.0924	0.0606	0.0421	0.0010290	5.090	31.533
30564	0.0923	0.0606	0.0418	0.0010304	5.053	31.844
30864	0.0921	0.0611	0.0424	0.0010356	4.733	32.151
31165	0.0920	0.0611	0.0423	0.0010302	4.682	32.461
31464	0.0920	0.0605	0.0423	0.0010316	5.007	32.772
31764	0.0918	0.0600	0.0427	0.0010377	5.192	33.081
32065	0.0916	0.0603	0.0427	0.0010360	4.979	33.391
32365	0.0915	0.0602	0.0429	0.0010317	4.999	33.703
32664	0.0914	0.0598	0.0430	0.0010410	5.147	34.013
32965	0.0912	0.0602	0.0429	0.0010348	4.883	34.323
33264	0.0911	0.0599	0.0429	0.0010384	4.997	34.635
33564	0.0912	0.0592	0.0433	0.0010391	5.427	34.945
33864	0.0910	0.0591	0.0435	0.0010453	5.410	35.257
34165	0.0909	0.0592	0.0433	0.0010349	5.303	35.570
34464	0.0909	0.0591	0.0435	0.0010338	5.360	35.883
34764	0.0907	0.0594	0.0436	0.0010299	5.139	36.192
35065	0.0906	0.0593	0.0439	0.0010392	5.185	36.502
35364	0.0905	0.0589	0.0436	0.0010328	5.342	36.813
35664	0.0902	0.0593	0.0439	0.0010406	5.033	37.123
35965	0.0902	0.0595	0.0438	0.0010488	4.904	37.434
36264	0.0902	0.0594	0.0440	0.0010614	4.977	37.748
36564	0.0900	0.0592	0.0443	0.0010596	4.979	38.064
36865	0.0898	0.0590	0.0443	0.0010616	5.025	38.382
37165	0.0899	0.0586	0.0446	0.0010607	5.248	38.701
37464	0.0897	0.0585	0.0446	0.0010622	5.304	39.019
37765	0.0897	0.0582	0.0449	0.0010433	5.431	39.337
38065	0.0895	0.0577	0.0449	0.0010389	5.644	39.654
38364	0.0894	0.0575	0.0451	0.0010448	5.705	39.966
38664	0.0893	0.0576	0.0449	0.0010456	5.602	40.278
38965	0.0892	0.0578	0.0450	0.0010396	5.460	40.591
39264	0.0890	0.0577	0.0450	0.0010505	5.445	40.905
39564	0.0889	0.0577	0.0453	0.0010517	5.397	41.217
39865	0.0889	0.0579	0.0454	0.0010448	5.293	41.533
40164	0.0888	0.0580	0.0454	0.0010432	5.231	41.848
40464	0.0888	0.0576	0.0454	0.0010558	5.465	42.160
40765	0.0887	0.0575	0.0456	0.0010521	5.483	42.475
41065	0.0885	0.0581	0.0455	0.0010573	5.104	42.792
41364	0.0883	0.0573	0.0459	0.0010584	5.404	43.109
41664	0.0882	0.0568	0.0458	0.0010616	5.676	43.425
41965	0.0881	0.0568	0.0462	0.0010489	5.674	43.743
42264	0.0880	0.0563	0.0463	0.0010463	5.880	44.061
42564	0.0880	0.0564	0.0463	0.0010397	5.846	44.374
42865	0.0879	0.0568	0.0464	0.0010344	5.592	44.687
43165	0.0876	0.0571	0.0461	0.0010384	5.293	44.999
43464	0.0877	0.0564	0.0465	0.0010373	5.711	45.310
43765	0.0877	0.0558	0.0464	0.0010413	6.105	45.620
44065	0.0877	0.0563	0.0467	0.0010429	5.808	45.933
44364	0.0875	0.0561	0.0467	0.0010463	5.845	46.246
44664	0.0875	0.0555	0.0470	0.0010403	6.181	46.558
44965	0.0874	0.0555	0.0469	0.0010358	6.158	46.871
45265	0.0873	0.0558	0.0471	0.0010364	5.966	47.184
45564	0.0872	0.0562	0.0468	0.0010414	5.657	47.494
45865	0.0871	0.0558	0.0471	0.0010451	5.827	47.805
46165	0.0870	0.0554	0.0470	0.0010433	6.062	48.119
46464	0.0869	0.0557	0.0473	0.0010512	5.837	48.432
46765	0.0868	0.0554	0.0475	0.0010510	5.973	48.745
47065	0.0867	0.0553	0.0476	0.0010489	6.008	49.062
47364	0.0867	0.0558	0.0472	0.0010432	5.682	49.377
47664	0.0865	0.0558	0.0474	0.0010433	5.630	49.690
47965	0.0863	0.0557	0.0475	0.0010488	5.622	50.003
48264	0.0863	0.0553	0.0477	0.0010492	5.820	50.317
48564	0.0864	0.0547	0.0479	0.0010452	6.237	50.631
48865	0.0864	0.0551	0.0478	0.0010558	5.978	50.945
49165	0.0862	0.0555	0.0479	0.0010581	5.678	51.261
49464	0.0862	0.0555	0.0478	0.0010497	5.662	51.579
49764	0.0861	0.0554	0.0479	0.0010471	5.689	51.894
50065	0.0860	0.0552	0.0481	0.0010429	5.785	52.208
50365	0.0860	0.0550	0.0484	0.0010395	5.913	52.523
50664	0.0859	0.0544	0.0484	0.0010416	6.229	52.835
50964	0.0858	0.0545	0.0485	0.0010414	6.149	53.146
51265	0.0857	0.0543	0.0486	0.0010457	6.205	53.459
51565	0.0857	0.0542	0.0484	0.0010502	6.254	53.773
51864	0.0855	0.0543	0.0490	0.0010484	6.167	54.087
52165	0.0855	0.0543	0.0488	0.0010448	6.130	54.401
52464	0.0854	0.0546	0.0488	0.0010455	5.941	54.716
52764	0.0854	0.0545	0.0487	0.0010373	5.978	55.028
53065	0.0853	0.0541	0.0489	0.0010350	6.172	55.341
53365	0.0852	0.0541	0.0488	0.0010340	6.149	55.653
53664	0.0852	0.0544	0.0490	0.0010307	5.940	55.963
53965	0.0851	0.0543	0.0491	0.0010300	6.000	56.272
54264	0.0851	0.0538	0.0493	0.0010323	6.268	56.582
54564	0.0849	0.0536	0.0493	0.0010369	6.328	56.890
54865	0.0848	0.0538	0.0494	0.0010406	6.185	57.201
55164	0.0847	0.0539	0.0493	0.0010463	6.064	57.513
55464	0.0847	0.0540	0.0494	0.0010444	5.969	57.825
55765	0.0845	0.0539	0.0495	0.0010447	6.011	58.139
56065	0.0843	0.0537	0.0495	0.0010442	6.031	58.453
56364	0.0845	0.0537	0.0496	0.0010406	6.115	58.767
56664	0.0843	0.0536	0.0496	0.0010361	6.091	59.078
56965	0.0841	0.0535	0.0497	0.0010358	6.071	59.390
57264	0.0841	0.0536	0.0497	0.0010341	6.046	59.702
57564	0.0841	0.0531	0.0499	0.0010375	6.351	60.011
57865	0.0841	0.0525	0.0499	0.0010321	6.679	60.322
58164	0.0840	0.0525	0.0502	0.0010331	6.654	60.633
58464	0.0838	0.0523	0.0501	0.0010334	6.692	60.942
58765	0.0838	0.0524	0.0501	0.0010419	6.639	61.252
59065	0.0837	0.0525	0.0502	0.0010393	6.590	61.564
59364	0.0838	0.0529	0.0501	0.0010431	6.337	61.876
59664	0.0837	0.0529	0.0505	0.0010361	6.288	62.188
59965	0.0836	0.0527	0.0503	0.0010400	6.362	62.500
60264	0.0836	0.0526	0.0507	0.0010394	6.433	62.812
60564	0.0835	0.0522	0.0504	0.0010321	6.608	63.123
60865	0.0834	0.0520	0.0507	0.0010320	6.768	63.434
61165	0.0834	0.0520	0.0509	0.0010434	6.773	63.744
61464	0.0834	0.0521	0.0510	0.0010437	6.666	64.056
61764	0.0832	0.0516	0.0508	0.0010383	6.876	64.368
62065	0.0830	0.0515	0.0509	0.0010396	6.935	64.680
62364	0.0831	0.0517	0.0510	0.0010378	6.820	64.993
62664	0.0831	0.0519	0.0508	0.0010325	6.685	65.303
62965	0.0829	0.0517	0.0509	0.0010272	6.723	65.614
63264	0.0828	0.0515	0.0509	0.0010364	6.781	65.924
63564	0.0827	0.0517	0.0511	0.0010369	6.676	66.232
63865	0.0828	0.0519	0.0513	0.0010496	6.566	66.543
64164	0.0826	0.0519	0.0510	0.0010447	6.518	66.857
64464	0.0825	0.0518	0.0513	0.0010453	6.479	67.170
64765	0.0825	0.0514	0.0516	0.0010451	6.742	67.484
65064	0.0824	0.0510	0.0515	0.0010483	6.988	67.798
65365	0.0822	0.0512	0.0513	0.0010423	6.738	68.111
65664	0.0822	0.0514	0.0514	0.0010485	6.658	68.426
65964	0.0823	0.0514	0.0515	0.0010486	6.684	68.739
66265	0.0824	0.0512	0.0516	0.0010358	6.831	69.053
66564	0.0823	0.0512	0.0515	0.0010406	6.778	69.367
66865	0.0822	0.0511	0.0519	0.0010349	6.847	69.677
67164	0.0821	0.0505	0.0520	0.0010350	7.183	69.990
67464	0.0821	0.0507	0.0521	0.0010386	7.044	70.299
67765	0.0821	0.0512	0.0519	0.0010459	6.724	70.610
68065	0.0818	0.0508	0.0521	0.0010410	6.886	70.924
68364	0.0819	0.0503	0.0522	0.0010393	7.199	71.237
68664	0.0820	0.0508	0.0522	0.0010369	6.966	71.548
68965	0.0819	0.0506	0.0521	0.0010336	7.023	71.859
69264	0.0816	0.0501	0.0521	0.0010328	7.257	72.171
69564	0.0816	0.0505	0.0521	0.0010285	6.985	72.480
69865	0.0816	0.0509	0.0523	0.0010288	6.750	72.789
70165	0.0815	0.0505	0.0525	0.0010296	6.944	73.099
70464	0.0812	0.0501	0.0523	0.0010343	7.084	73.407
70764	0.0812	0.0505	0.0524	0.0010286	6.819	73.716
71065	0.0814	0.0504	0.0527	0.0010288	6.950	74.025
71365	0.0814	0.0499	0.0525	0.0010304	7.272	74.335
71664	0.0812	0.0498	0.0528	0.0010210	7.321	74.644
71965	0.0812	0.0501	0.0526	0.0010150	7.046	74.951
72265	0.0812	0.0500	0.0530	0.0010199	7.103	75.257
72564	0.0811	0.0499	0.0527	0.0010225	7.174	75.562
72864	0.0811	0.0502	0.0530	0.0010226	7.013	75.868
73165	0.0810	0.0496	0.0531	0.0010318	7.275	76.174
73465	0.0808	0.0495	0.0531	0.0010344	7.281	76.484
73764	0.0808	0.0493	0.0533	0.0010370	7.418	76.794
74065	0.0807	0.0491	0.0532	0.0010368	7.545	77.103
74365	0.0807	0.0494	0.0533	0.0010360	7.317	77.415
74664	0.0805	0.0494	0.0533	0.0010435	7.291	77.726
74964	0.0804	0.0493	0.0533	0.0010475	7.319	78.037
75265	0.0806	0.0496	0.0534	0.0010487	7.143	78.351
75565	0.0806	0.0500	0.0533	0.0010583	6.920	78.666
75864	0.0805	0.0501	0.0534	0.0010687	6.786	78.982
76164	0.0804	0.0497	0.0537	0.0010640	7.052	79.300
76465	0.0805	0.0493	0.0537	0.0010580	7.324	79.620
76764	0.0804	0.0489	0.0537	0.0010462	7.558	79.940
77064	0.0803	0.0485	0.0537	0.0010337	7.738	80.254
77365	0.0803	0.0489	0.0535	0.0010237	7.479	80.566
77665	0.0801	0.0488	0.0539	0.0010252	7.471	80.876
77964	0.0801	0.0483	0.0539	0.0010263	7.808	81.183
78264	0.0802	0.0489	0.0536	0.0010364	7.466	81.490
78564	0.0801	0.0491	0.0539	0.0010348	7.253	81.799
78864	0.0799	0.0490	0.0536	0.0010274	7.299	82.110
79165	0.0798	0.0489	0.0539	0.0010254	7.297	82.419
79464	0.0797	0.0489	0.0539	0.0010214	7.275	82.728
79767	0.0796	0.0494	0.0533	0.0010142	6.919	83.034
80064	0.0795	0.0494	0.0535	0.0010267	6.835	83.343
80364	0.0795	0.0491	0.0536	0.0010340	7.052	83.646
80664	0.0794	0.0490	0.0536	0.0010292	7.080	83.955
80964	0.0792	0.0488	0.0538	0.0010370	7.137	84.264
81264	0.0792	0.0489	0.0537	0.0010424	7.056	84.574
81564	0.0792	0.0487	0.0540	0.0010303	7.205	84.886
81864	0.0791	0.0486	0.0535	0.0010339	7.242	85.197
82164	0.0792	0.0488	0.0541	0.0010343	7.112	85.507
82465	0.0791	0.0482	0.0540	0.0010320	7.467	85.817
82764	0.0790	0.0485	0.0538	0.0010369	7.239	86.128
83065	0.0789	0.0491	0.0539	0.0010534	6.820	86.437
83364	0.0788	0.0486	0.0540	0.0010499	7.044	86.752
83665	0.0787	0.0483	0.0542	0.0010549	7.245	87.066
83964	0.0788	0.0487	0.0541	0.0010502	7.033	87.383
84265	0.0787	0.0488	0.0541	0.0010441	6.922	87.698
84564	0.0787	0.0487	0.0544	0.0010297	6.981	88.013
84865	0.0788	0.0485	0.0544	0.0010289	7.163	88.323
85164	0.0788	0.0486	0.0543	0.0010235	7.115	88.633
85464	0.0788	0.0487	0.0543	0.0010335	7.013	88.940
85764	0.0785	0.0487	0.0541	0.0010263	6.916	89.248
86064	0.0783	0.0481	0.0546	0.0010293	7.266	89.557
86364	0.0785	0.0473	0.0547	0.0010260	7.833	89.865
86664	0.0785	0.0478	0.0544	0.0010314	7.478	90.174
86964	0.0783	0.0485	0.0544	0.0010267	6.981	90.482
87264	0.0783	0.0485	0.0544	0.0010345	6.994	90.791
87564	0.0784	0.0483	0.0545	0.0010312	7.143	91.100
87865	0.0783	0.0482	0.0547	0.0010320	7.136	91.410
88164	0.0783	0.0482	0.0548	0.0010285	7.127	91.721
88465	0.0782	0.0477	0.0549	0.0010342	7.453	92.029
88764	0.0780	0.0476	0.0547	0.0010385	7.448	92.339
89065	0.0781	0.0477	0.0550	0.0010364	7.426	92.649
89364	0.0781	0.0477	0.0548	0.0010460	7.428	92.961
89665	0.0779	0.0478	0.0550	0.0010515	7.256	93.273
89964	0.0777	0.0473	0.0551	0.0010481	7.518	93.588
90265	0.0777	0.0474	0.0551	0.0010453	7.443	93.902
90564	0.0778	0.0478	0.0550	0.0010501	7.237	94.217
90865	0.0777	0.0476	0.0550	0.0010451	7.327	94.530
91164	0.0777	0.0471	0.0552	0.0010392	7.648	94.846
91464	0.0777	0.0465	0.0553	0.0010400	8.042	95.157
91764	0.0776	0.0464	0.0554	0.0010348	8.118	95.469
92065	0.0776	0.0468	0.0552	0.0010335	7.808	95.780
92364	0.0776	0.0471	0.0556	0.0010349	7.592	96.092
92665	0.0777	0.0474	0.0553	0.0010309	7.477	96.401
92964	0.0776	0.0476	0.0554	0.0010282	7.284	96.712
93265	0.0774	0.0469	0.0555	0.0010272	7.666	97.020
93564	0.0773	0.0465	0.0556	0.0010341	7.902	97.329
93864	0.0772	0.0470	0.0555	0.0010415	7.486	97.637
94164	0.0773	0.0469	0.0558	0.0010462	7.605	97.949
94464	0.0774	0.0466	0.0555	0.0010465	7.854	98.262
94764	0.0772	0.0467	0.0556	0.0010461	7.713	98.576
95065	0.0772	0.0464	0.0558	0.0010436	7.931	98.890
95364	0.0772	0.0466	0.0558	0.0010383	7.767	99.204
95664	0.0771	0.0468	0.0559	0.0010374	7.624	99.515
95964	0.0770	0.0467	0.0557	0.0010327	7.613	99.827
96265	0.0770	0.0466	0.0561	0.0010357	7.729	100.137
96564	0.0769	0.0460	0.0559	0.0010289	8.097	100.448
96865	0.0769	0.0462	0.0560	0.0010252	7.927	100.757
97164	0.0768	0.0462	0.0561	0.0010273	7.954	101.066
97465	0.0767	0.0460	0.0560	0.0010308	8.005	101.373
97764	0.0768	0.0460	0.0561	0.0010236	8.079	101.683
98064	0.0770	0.0460	0.0563	0.0010299	8.148	101.990
98364	0.0769	0.0460	0.0562	0.0010262	8.095	102.298
98665	0.0767	0.0458	0.0563	0.0010187	8.155	102.606
98964	0.0765	0.0461	0.0561	0.0010155	7.840	102.914
99265	0.0765	0.0464	0.0564	0.0010294	7.666	103.218
99564	0.0767	0.0461	0.0564	0.0010295	7.897	103.526
99865	0.0768	0.0460	0.0564	0.0010302	8.026	103.834
100165	0.0767	0.0463	0.0564	0.0010349	7.813	104.144
100464	0.0766	0.0465	0.0564	0.0010302	7.583	104.454
100765	0.0765	0.0463	0.0565	0.0010276	7.668	104.762
101065	0.0764	0.0462	0.0565	0.0010268	7.698	105.072
101364	0.0765	0.0464	0.0565	0.0010336	7.631	105.380
101664	0.0764	0.0461	0.0564	0.0010366	7.786	105.688
101965	0.0762	0.0457	0.0568	0.0010429	7.998	105.999
102264	0.0762	0.0454	0.0568	0.0010377	8.200	106.312
102564	0.0761	0.0456	0.0567	0.0010312	8.043	106.623
102865	0.0761	0.0457	0.0568	0.0010244	7.947	106.933
103164	0.0761	0.0454	0.0568	0.0010265	8.155	107.242
103464	0.0761	0.0453	0.0570	0.0010318	8.237	107.549
103765	0.0761	0.0451	0.0571	0.0010357	8.404	107.858
104064	0.0760	0.0450	0.0571	0.0010366	8.441	108.169
104364	0.0759	0.0449	0.0571	0.0010404	8.434	108.479
104665	0.0760	0.0452	0.0571	0.0010322	8.303	108.790
104964	0.0760	0.0452	0.0571	0.0010273	8.259	109.102
105264	0.0758	0.0451	0.0571	0.0010252	8.243	109.410
105564	0.0760	0.0454	0.0572	0.0010305	8.107	109.718
105865	0.0760	0.0451	0.0573	0.0010297	8.386	110.026
106164	0.0758	0.0452	0.0570	0.0010310	8.166	110.336
106464	0.0757	0.0453	0.0574	0.0010357	8.092	110.645
106765	0.0757	0.0447	0.0574	0.0010409	8.455	110.955
107064	0.0755	0.0446	0.0574	0.0010387	8.481	111.267
107364	0.0757	0.0446	0.0575	0.0010369	8.593	111.578
107665	0.0758	0.0448	0.0575	0.0010376	8.510	111.889
107964	0.0756	0.0452	0.0572	0.0010331	8.127	112.202
108264	0.0755	0.0454	0.0573	0.0010308	7.930	112.511
108564	0.0754	0.0447	0.0576	0.0010267	8.331	112.821
108864	0.0753	0.0445	0.0574	0.0010338	8.490	113.129
109165	0.0754	0.0447	0.0577	0.0010416	8.417	113.438
109464	0.0754	0.0444	0.0577	0.0010417	8.572	113.751
109764	0.0753	0.0447	0.0573	0.0010315	8.328	114.062
110065	0.0753	0.0448	0.0577	0.0010322	8.227	114.373
110364	0.0753	0.0449	0.0575	0.0010307	8.194	114.684
110664	0.0751	0.0452	0.0576	0.0010330	7.906	114.992
110965	0.0749	0.0449	0.0578	0.0010305	8.045	115.302
111265	0.0750	0.0444	0.0576	0.0010389	8.410	115.612
111564	0.0751	0.0445	0.0578	0.0010468	8.419	115.923
111865	0.0752	0.0447	0.0578	0.0010444	8.256	116.235
112165	0.0752	0.0446	0.0579	0.0010297	8.334	116.549
112464	0.0751	0.0446	0.0579	0.0010290	8.302	116.860
112764	0.0750	0.0444	0.0580	0.0010241	8.435	117.168
113065	0.0750	0.0440	0.0579	0.0010166	8.687	117.476
113364	0.0749	0.0441	0.0580	0.0010159	8.610	117.783
113664	0.0747	0.0439	0.0582	0.0010221	8.688	118.087
113965	0.0746	0.0442	0.0579	0.0010267	8.382	118.393
114265	0.0746	0.0447	0.0580	0.0010274	8.026	118.701
114564	0.0747	0.0443	0.0581	0.0010326	8.369	119.009
114865	0.0746	0.0439	0.0581	0.0010287	8.632	119.317
115165	0.0747	0.0441	0.0582	0.0010351	8.503	119.627
115464	0.0747	0.0439	0.0585	0.0010339	8.637	119.937
115765	0.0748	0.0440	0.0583	0.0010394	8.588	120.246
116065	0.0747	0.0441	0.0585	0.0010432	8.522	120.558
116364	0.0746	0.0441	0.0584	0.0010472	8.508	120.871
116665	0.0745	0.0443	0.0582	0.0010345	8.278	121.183
116964	0.0745	0.0444	0.0584	0.0010360	8.230	121.496
117264	0.0744	0.0443	0.0583	0.0010357	8.194	121.806
117565	0.0743	0.0443	0.0584	0.0010314	8.236	122.117
117864	0.0744	0.0443	0.0584	0.0010254	8.267	122.428
118165	0.0744	0.0442	0.0585	0.0010328	8.278	122.735
118465	0.0742	0.0442	0.0584	0.0010370	8.228	123.045
118764	0.0742	0.0442	0.0586	0.0010350	8.227	123.356
119065	0.0742	0.0438	0.0589	0.0010358	8.528	123.665
119364	0.0742	0.0437	0.0587	0.0010400	8.570	123.977
119664	0.0742	0.0441	0.0587	0.0010427	8.289	124.287
119965	0.0741	0.0438	0.0588	0.0010372	8.460	124.600
120265	0.0741	0.0439	0.0587	0.0010338	8.412	124.913
120564	0.0741	0.0439	0.0590	0.0010356	8.376	125.223
120864	0.0740	0.0439	0.0588	0.0010412	8.328	125.533
121165	0.0740	0.0441	0.0587	0.0010376	8.181	125.844
121464	0.0740	0.0440	0.0590	0.0010382	8.297	126.157
121765	0.0739	0.0438	0.0590	0.0010401	8.356	126.467
122065	0.0739	0.0434	0.0590	0.0010347	8.716	126.780
122364	0.0740	0.0432	0.0591	0.0010321	8.841	127.091
122665	0.0739	0.0432	0.0592	0.0010389	8.866	127.400
122965	0.0738	0.0429	0.0591	0.0010392	9.056	127.712
123264	0.0739	0.0433	0.0590	0.0010452	8.720	128.024
123565	0.0738	0.0432	0.0593	0.0010460	8.804	128.336
123864	0.0739	0.0428	0.0593	0.0010380	9.101	128.650
124164	0.0738	0.0430	0.0592	0.0010325	8.978	128.962
124465	0.0737	0.0428	0.0593	0.0010359	9.020	129.272
124764	0.0737	0.0431	0.0592	0.0010295	8.790	129.584
125064	0.0736	0.0431	0.0594	0.0010261	8.781	129.892
125365	0.0735	0.0430	0.0593	0.0010347	8.828	130.201
125665	0.0736	0.0431	0.0593	0.0010424	8.793	130.511
125964	0.0735	0.0429	0.0593	0.0010373	8.841	130.823
126264	0.0734	0.0427	0.0596	0.0010385	9.024	131.133
126565	0.0734	0.0429	0.0592	0.0010424	8.859	131.445
126864	0.0735	0.0433	0.0596	0.0010428	8.592	131.758
127164	0.0735	0.0433	0.0594	0.0010412	8.603	132.070
127465	0.0734	0.0429	0.0597	0.0010437	8.845	132.382
127765	0.0732	0.0422	0.0597	0.0010425	9.331	132.696
128064	0.0732	0.0427	0.0594	0.0010483	8.881	133.009
128365	0.0733	0.0432	0.0595	0.0010425	8.524	133.322
128664	0.0733	0.0430	0.0597	0.0010318	8.684	133.636
128964	0.0733	0.0428	0.0598	0.0010247	8.845	133.946
129265	0.0733	0.0424	0.0599	0.0010214	9.146	134.255
129564	0.0733	0.0422	0.0599	0.0010144	9.301	134.563
129864	0.0731	0.0422	0.0600	0.0010132	9.220	134.867
130165	0.0730	0.0421	0.0600	0.0010191	9.232	135.171
130464	0.0730	0.0425	0.0598	0.0010227	8.955	135.477
130764	0.0731	0.0428	0.0598	0.0010238	8.760	135.782
131065	0.0731	0.0428	0.0597	0.0010233	8.763	136.089
131364	0.0730	0.0426	0.0599	0.0010256	8.904	136.397
131664	0.0730	0.0424	0.0601	0.0010248	9.075	136.704
131965	0.0731	0.0426	0.0601	0.0010306	8.940	137.011
132265	0.0728	0.0422	0.0601	0.0010292	9.127	137.321
132564	0.0727	0.0424	0.0599	0.0010302	8.930	137.630
132864	0.0727	0.0426	0.0602	0.0010270	8.735	137.938
133165	0.0728	0.0426	0.0598	0.0010318	8.790	138.246
133465	0.0728	0.0422	0.0603	0.0010289	9.065	138.556
133764	0.0728	0.0422	0.0602	0.0010360	9.153	138.865
134064	0.0728	0.0424	0.0604	0.0010314	8.914	139.174
134365	0.0727	0.0422	0.0604	0.0010315	9.083	139.484
134664	0.0727	0.0422	0.0601	0.0010250	9.042	139.794
134964	0.0726	0.0419	0.0605	0.0010258	9.245	140.102
135265	0.0724	0.0415	0.0605	0.0010224	9.501	140.409
135565	0.0724	0.0421	0.0603	0.0010322	9.026	140.718
135864	0.0726	0.0421	0.0606	0.0010347	9.057	141.026
136164	0.0725	0.0420	0.0603	0.0010361	9.151	141.335
136465	0.0725	0.0419	0.0606	0.0010308	9.157	141.646
136764	0.0725	0.0419	0.0606	0.0010279	9.221	141.957
137065	0.0724	0.0419	0.0605	0.0010266	9.148	142.264
137365	0.0724	0.0415	0.0607	0.0010312	9.453	142.574
137665	0.0724	0.0419	0.0606	0.0010329	9.144	142.882
137964	0.0723	0.0421	0.0605	0.0010320	8.910	143.192
138264	0.0723	0.0416	0.0608	0.0010396	9.321	143.501
138565	0.0722	0.0419	0.0605	0.0010414	9.093	143.811
138864	0.0721	0.0417	0.0609	0.0010441	9.211	144.125
139164	0.0722	0.0415	0.0607	0.0010372	9.373	144.436
139465	0.0722	0.0420	0.0606	0.0010397	8.952	144.749
139764	0.0721	0.0419	0.0607	0.0010392	8.981	145.061
140064	0.0719	0.0417	0.0609	0.0010353	9.083	145.372
140365	0.0720	0.0417	0.0609	0.0010354	9.117	145.683
140665	0.0720	0.0420	0.0607	0.0010442	8.913	145.995
140964	0.0720	0.0417	0.0608	0.0010407	9.113	146.307
141265	0.0719	0.0410	0.0611	0.0010352	9.638	146.618
141565	0.0719	0.0408	0.0611	0.0010382	9.754	146.931
141864	0.0720	0.0408	0.0611	0.0010301	9.858	147.242
142164	0.0721	0.0407	0.0612	0.0010232	9.919	147.551
142465	0.0719	0.0408	0.0612	0.0010263	9.821	147.859
142764	0.0718	0.0410	0.0610	0.0010310	9.607	148.167
143064	0.0718	0.0416	0.0609	0.0010324	9.141	148.475
143365	0.0717	0.0413	0.0613	0.0010367	9.326	148.784
143664	0.0718	0.0411	0.0612	0.0010423	9.543	149.096
143964	0.0717	0.0411	0.0612	0.0010435	9.523	149.407
144264	0.0716	0.0406	0.0615	0.0010446	9.836	149.720
144564	0.0715	0.0412	0.0610	0.0010420	9.333	150.033
144865	0.0714	0.0413	0.0615	0.0010413	9.213	150.346
145165	0.0716	0.0411	0.0612	0.0010410	9.371	150.659
145464	0.0715	0.0411	0.0615	0.0010416	9.413	150.972
145764	0.0716	0.0409	0.0613	0.0010349	9.592	151.283
146065	0.0715	0.0409	0.0616	0.0010310	9.558	151.594
146365	0.0712	0.0407	0.0613	0.0010289	9.562	151.905
146664	0.0712	0.0409	0.0613	0.0010289	9.390	152.214
146964	0.0713	0.0407	0.0615	0.0010320	9.571	152.522
147265	0.0713	0.0410	0.0614	0.0010345	9.365	152.831
147565	0.0712	0.0415	0.0613	0.0010343	8.933	153.142
147864	0.0713	0.0413	0.0615	0.0010349	9.102	153.452
148164	0.0713	0.0408	0.0615	0.0010306	9.557	153.762
148465	0.0713	0.0408	0.0615	0.0010295	9.516	154.072
148764	0.0713	0.0408	0.0617	0.0010331	9.489	154.382
149065	0.0712	0.0409	0.0615	0.0010398	9.363	154.690
149364	0.0711	0.0409	0.0616	0.0010413	9.352	155.002
149664	0.0709	0.0404	0.0617	0.0010475	9.698	155.313
150625	0.0711	0.0407	0.0617	0.0010452	9.529	155.626
151525	0.0709	0.0406	0.0620	0.0010455	9.482	156.632
152424	0.0707	0.0406	0.0619	0.0010417	9.432	157.573
153324	0.0708	0.0404	0.0622	0.0010386	9.637	158.511
154225	0.0708	0.0399	0.0622	0.0010325	10.042	159.447
155124	0.0708	0.0401	0.0622	0.0010262	9.872	160.380
156024	0.0707	0.0399	0.0625	0.0010287	9.990	161.306
156924	0.0706	0.0400	0.0622	0.0010266	9.887	162.230
157825	0.0705	0.0400	0.0625	0.0010272	9.824	163.155
158725	0.0704	0.0399	0.0623	0.0010285	9.866	164.080
159624	0.0703	0.0399	0.0627	0.0010330	9.757	165.005
160525	0.0701	0.0393	0.0628	0.0010300	10.225	165.932
161425	0.0701	0.0390	0.0628	0.0010281	10.429	166.862
162324	0.0699	0.0391	0.0629	0.0010362	10.270	167.788
163224	0.0697	0.0394	0.0626	0.0010417	9.968	168.716
164125	0.0697	0.0391	0.0632	0.0010431	10.163	169.651
165025	0.0697	0.0388	0.0630	0.0010432	10.452	170.590
165924	0.0697	0.0393	0.0629	0.0010458	9.992	171.529
166824	0.0697	0.0393	0.0631	0.0010418	9.998	172.468
167725	0.0696	0.0386	0.0634	0.0010423	10.497	173.407
168624	0.0695	0.0390	0.0631	0.0010504	10.161	174.346
169524	0.0693	0.0393	0.0633	0.0010509	9.840	175.287
170425	0.0694	0.0389	0.0636	0.0010456	10.159	176.232
171324	0.0694	0.0384	0.0637	0.0010398	10.571	177.177
172225	0.0691	0.0383	0.0636	0.0010279	10.537	178.114
173124	0.0690	0.0389	0.0636	0.0010218	10.003	179.045
174024	0.0688	0.0391	0.0637	0.0010204	9.776	179.967
174925	0.0688	0.0386	0.0638	0.0010290	10.131	180.886
175825	0.0688	0.0379	0.0641	0.0010267	10.745	181.809
176724	0.0688	0.0383	0.0638	0.0010314	10.443	182.734
177625	0.0688	0.0382	0.0642	0.0010246	10.465	183.659
178524	0.0687	0.0376	0.0643	0.0010199	10.995	184.585
179425	0.0686	0.0381	0.0640	0.0010237	10.448	185.504
180324	0.0684	0.0386	0.0641	0.0010308	9.971	186.425
181224	0.0682	0.0381	0.0643	0.0010335	10.327	187.349
182124	0.0683	0.0379	0.0643	0.0010395	10.537	188.278
183024	0.0681	0.0380	0.0644	0.0010407	10.352	189.210
183924	0.0680	0.0376	0.0646	0.0010283	10.655	190.146
184825	0.0682	0.0372	0.0649	0.0010309	11.044	191.078
185724	0.0681	0.0374	0.0648	0.0010313	10.898	192.005
186624	0.0681	0.0376	0.0648	0.0010361	10.664	192.932
187525	0.0678	0.0375	0.0649	0.0010398	10.625	193.863
188424	0.0677	0.0371	0.0650	0.0010365	10.964	194.798
189324	0.0677	0.0372	0.0649	0.0010277	10.837	195.731
190225	0.0675	0.0376	0.0650	0.0010263	10.421	196.660
191124	0.0675	0.0374	0.0651	0.0010156	10.592	197.585
192024	0.0676	0.0367	0.0655	0.0010165	11.186	198.503
192925	0.0675	0.0364	0.0654	0.0010244	11.441	199.417
193825	0.0674	0.0369	0.0653	0.0010286	10.996	200.337
194724	0.0672	0.0372	0.0654	0.0010325	10.646	201.261
195625	0.0671	0.0371	0.0654	0.0010345	10.599	202.187
196525	0.0670	0.0365	0.0658	0.0010372	11.068	203.118
197424	0.0670	0.0361	0.0658	0.0010388	11.418	204.051
198324	0.0669	0.0363	0.0658	0.0010487	11.277	204.984
199225	0.0666	0.0360	0.0660	0.0010446	11.383	205.923
200124	0.0666	0.0358	0.0661	0.0010510	11.597	206.866
201024	0.0667	0.0363	0.0658	0.0010508	11.179	207.808
201925	0.0667	0.0365	0.0661	0.0010549	10.975	208.754
202824	0.0666	0.0365	0.0659	0.0010504	10.965	209.703
203724	0.0666	0.0361	0.0663	0.0010493	11.344	210.649
204625	0.0667	0.0357	0.0663	0.0010526	11.639	211.594
205524	0.0666	0.0361	0.0662	0.0010497	11.222	212.541
206424	0.0665	0.0362	0.0662	0.0010420	11.099	213.486
207324	0.0663	0.0362	0.0663	0.0010383	11.076	214.427
208225	0.0661	0.0363	0.0663	0.0010441	10.885	215.363
209124	0.0662	0.0358	0.0667	0.0010383	11.319	216.301
210024	0.0661	0.0353	0.0666	0.0010418	11.831	217.237
210925	0.0661	0.0356	0.0666	0.0010431	11.544	218.173
211825	0.0659	0.0355	0.0669	0.0010452	11.453	219.113
212724	0.0657	0.0351	0.0670	0.0010411	11.797	220.052
213624	0.0657	0.0354	0.0667	0.0010413	11.455	220.990
214525	0.0657	0.0357	0.0670	0.0010338	11.227	221.927
215424	0.0657	0.0351	0.0671	0.0010345	11.753	222.862
216324	0.0656	0.0351	0.0670	0.0010379	11.676	223.792
217225	0.0656	0.0355	0.0670	0.0010348	11.309	224.724
218124	0.0655	0.0351	0.0675	0.0010340	11.649	225.658
219024	0.0655	0.0350	0.0672	0.0010385	11.793	226.588
219924	0.0655	0.0352	0.0673	0.0010380	11.588	227.521
220824	0.0654	0.0346	0.0677	0.0010324	12.023	228.455
221724	0.0652	0.0347	0.0673	0.0010340	11.829	229.387
222625	0.0651	0.0347	0.0677	0.0010334	11.782	230.317
223524	0.0651	0.0346	0.0676	0.0010381	11.913	231.248
224424	0.0650	0.0346	0.0678	0.0010400	11.916	232.179
225325	0.0651	0.0344	0.0678	0.0010368	12.091	233.114
226224	0.0650	0.0345	0.0678	0.0010378	11.952	234.050
227124	0.0648	0.0344	0.0678	0.0010374	11.961	234.982
228025	0.0647	0.0341	0.0681	0.0010351	12.214	235.916
228924	0.0647	0.0341	0.0679	0.0010353	12.186	236.850
229825	0.0647	0.0345	0.0680	0.0010383	11.877	237.781
230724	0.0645	0.0340	0.0683	0.0010392	12.205	238.715
