# Supplementary material for: Highly Acidic Electron-Rich Brønsted Acids Accelerate Asymmetric Pictet–Spengler Reactions by Virtue of Stabilizing Cation–π Interactions
Source: J Am Chem Soc. 2024 Oct 3;146(41):28339–49. doi: 10.1021/jacs.4c09421 (PMC11487569; doi:10.1021/jacs.4c09421)
Supplement: Supplementary file 2 — ja4c09421_si_002.zip [file ja4c09421_si_002.zip › E3a-B.txt]

t / s	c (aldehyde) / M	c (carbamate) / M	c (product) / M	av c (cat) / M	y	x
0	0.1282	0.1058	0.0031	0.0012949
166	0.1273	0.1042	0.0055	0.0012486	0.374	0.211
345	0.1249	0.1016	0.0086	0.0009274	0.672	0.406
525	0.1221	0.0987	0.0116	0.0012298	0.925	0.600
709	0.1193	0.0962	0.0140	0.0012115	1.031	0.825
886	0.1170	0.0950	0.0150	0.0011868	0.737	1.037
1065	0.1153	0.0937	0.0170	0.0011772	0.675	1.248
1245	0.1136	0.0923	0.0187	0.0011605	0.689	1.459
1426	0.1119	0.0908	0.0201	0.0011383	0.778	1.667
1606	0.1105	0.0885	0.0216	0.0011465	1.333	1.872
1785	0.1093	0.0865	0.0228	0.0011415	1.879	2.077
1965	0.1081	0.0859	0.0240	0.0011382	1.674	2.282
2145	0.1070	0.0851	0.0256	0.0011215	1.657	2.486
2325	0.1060	0.0833	0.0268	0.0011213	2.184	2.688
2505	0.1051	0.0818	0.0277	0.0011168	2.603	2.889
2685	0.1041	0.0804	0.0287	0.0011106	2.959	3.090
2865	0.1032	0.0802	0.0290	0.0010979	2.689	3.288
3046	0.1021	0.0796	0.0306	0.0011030	2.593	3.488
3226	0.1014	0.0783	0.0309	0.0011031	2.943	3.686
3406	0.1008	0.0779	0.0321	0.0010985	2.926	3.884
3586	0.1000	0.0768	0.0327	0.0010942	3.179	4.082
3766	0.0992	0.0761	0.0336	0.0011023	3.285	4.279
3946	0.0985	0.0755	0.0340	0.0011160	3.297	4.479
4126	0.0979	0.0752	0.0348	0.0011145	3.220	4.680
4306	0.0972	0.0747	0.0356	0.0011145	3.160	4.880
4485	0.0965	0.0736	0.0359	0.0011170	3.555	5.080
4665	0.0961	0.0725	0.0367	0.0011137	3.996	5.281
4845	0.0955	0.0726	0.0368	0.0011115	3.644	5.481
5025	0.0949	0.0724	0.0376	0.0011144	3.514	5.681
5205	0.0943	0.0716	0.0383	0.0011034	3.709	5.881
5386	0.0938	0.0710	0.0390	0.0011165	3.872	6.082
5566	0.0934	0.0705	0.0394	0.0011124	3.976	6.282
5746	0.0928	0.0703	0.0400	0.0011176	3.842	6.483
5925	0.0923	0.0699	0.0401	0.0011150	3.830	6.683
6105	0.0918	0.0696	0.0409	0.0011237	3.801	6.884
6285	0.0913	0.0693	0.0410	0.0011183	3.777	7.086
6466	0.0909	0.0685	0.0419	0.0011297	4.026	7.290
6646	0.0905	0.0679	0.0418	0.0011227	4.286	7.492
6826	0.0902	0.0674	0.0423	0.0011265	4.459	7.695
7006	0.0897	0.0668	0.0429	0.0011257	4.570	7.897
7185	0.0892	0.0665	0.0435	0.0011079	4.572	8.097
7365	0.0888	0.0663	0.0434	0.0011013	4.514	8.296
7545	0.0884	0.0657	0.0444	0.0010953	4.679	8.494
7725	0.0881	0.0646	0.0446	0.0010960	5.298	8.691
7905	0.0876	0.0640	0.0451	0.0010914	5.438	8.888
8086	0.0873	0.0644	0.0451	0.0011007	5.016	9.086
8266	0.0871	0.0648	0.0453	0.0011016	4.613	9.285
8446	0.0867	0.0646	0.0458	0.0011064	4.585	9.483
8625	0.0863	0.0642	0.0460	0.0011029	4.629	9.681
8805	0.0859	0.0630	0.0468	0.0010903	5.287	9.878
8985	0.0857	0.0622	0.0471	0.0010933	5.744	10.075
9165	0.0854	0.0620	0.0474	0.0010829	5.723	10.271
9346	0.0851	0.0615	0.0477	0.0010807	5.891	10.467
9526	0.0849	0.0617	0.0475	0.0010802	5.644	10.661
9706	0.0845	0.0621	0.0479	0.0011000	5.183	10.857
9886	0.0842	0.0621	0.0482	0.0011012	5.055	11.055
10066	0.0840	0.0618	0.0485	0.0011127	5.132	11.255
10245	0.0836	0.0608	0.0492	0.0011111	5.650	11.454
10425	0.0832	0.0600	0.0494	0.0011029	6.063	11.653
10605	0.0829	0.0598	0.0499	0.0010925	6.067	11.851
10786	0.0827	0.0601	0.0496	0.0010944	5.732	12.048
10965	0.0824	0.0598	0.0504	0.0010875	5.751	12.244
11146	0.0822	0.0593	0.0504	0.0010900	6.038	12.441
11326	0.0819	0.0590	0.0508	0.0010914	6.098	12.637
11506	0.0815	0.0588	0.0507	0.0010976	6.017	12.834
11686	0.0813	0.0590	0.0513	0.0010953	5.751	13.031
11866	0.0811	0.0587	0.0513	0.0010960	5.865	13.229
12045	0.0809	0.0583	0.0520	0.0010903	6.037	13.424
12225	0.0807	0.0582	0.0518	0.0010986	6.007	13.621
12405	0.0804	0.0576	0.0524	0.0010971	6.279	13.819
12585	0.0803	0.0572	0.0522	0.0010902	6.544	14.016
12765	0.0802	0.0574	0.0527	0.0010932	6.374	14.212
12945	0.0799	0.0571	0.0529	0.0010869	6.452	14.409
13125	0.0797	0.0569	0.0531	0.0010812	6.453	14.604
13305	0.0793	0.0564	0.0534	0.0010816	6.638	14.798
13485	0.0790	0.0557	0.0537	0.0010875	7.022	14.994
13665	0.0788	0.0554	0.0539	0.0010849	7.178	15.189
13846	0.0787	0.0554	0.0539	0.0011014	7.107	15.387
14026	0.0784	0.0556	0.0541	0.0011029	6.759	15.585
14206	0.0782	0.0554	0.0545	0.0011028	6.858	15.784
14386	0.0780	0.0549	0.0546	0.0011043	7.101	15.982
14565	0.0778	0.0548	0.0547	0.0011008	7.061	16.180
14745	0.0776	0.0544	0.0554	0.0010992	7.336	16.378
14925	0.0774	0.0540	0.0555	0.0010962	7.523	16.575
15105	0.0772	0.0542	0.0554	0.0010937	7.187	16.773
15286	0.0769	0.0543	0.0557	0.0010854	6.975	16.970
15466	0.0768	0.0537	0.0561	0.0010913	7.426	17.166
15646	0.0767	0.0533	0.0559	0.0010877	7.657	17.362
15826	0.0764	0.0536	0.0561	0.0010911	7.240	17.558
16006	0.0762	0.0534	0.0564	0.0010899	7.323	17.754
16185	0.0760	0.0531	0.0565	0.0010895	7.466	17.949
16365	0.0759	0.0532	0.0569	0.0010866	7.342	18.145
16545	0.0757	0.0525	0.0572	0.0010748	7.757	18.340
16725	0.0755	0.0522	0.0570	0.0010749	7.909	18.533
16905	0.0754	0.0526	0.0571	0.0010700	7.487	18.726
17085	0.0753	0.0528	0.0574	0.0010767	7.267	18.919
17265	0.0751	0.0526	0.0574	0.0010761	7.282	19.113
17445	0.0748	0.0520	0.0579	0.0010881	7.622	19.308
17626	0.0747	0.0518	0.0579	0.0010938	7.730	19.505
17806	0.0746	0.0515	0.0584	0.0011092	7.987	19.704
17986	0.0745	0.0511	0.0584	0.0011001	8.261	19.902
18166	0.0744	0.0515	0.0583	0.0011036	7.833	20.101
18346	0.0741	0.0515	0.0586	0.0011070	7.728	20.300
18525	0.0739	0.0506	0.0591	0.0011090	8.338	20.498
18705	0.0739	0.0503	0.0592	0.0010932	8.622	20.696
18885	0.0737	0.0507	0.0590	0.0011017	8.170	20.894
19065	0.0734	0.0504	0.0595	0.0011006	8.203	21.092
19245	0.0732	0.0503	0.0594	0.0010986	8.198	21.290
19426	0.0731	0.0506	0.0596	0.0010937	7.904	21.488
19606	0.0729	0.0500	0.0600	0.0011068	8.257	21.686
19786	0.0728	0.0498	0.0598	0.0010985	8.346	21.885
19966	0.0727	0.0499	0.0603	0.0011058	8.260	22.083
20146	0.0725	0.0497	0.0602	0.0010941	8.333	22.281
20326	0.0724	0.0496	0.0604	0.0010926	8.326	22.478
20505	0.0723	0.0495	0.0604	0.0010866	8.318	22.673
20685	0.0722	0.0493	0.0607	0.0010958	8.502	22.869
20865	0.0720	0.0487	0.0610	0.0010885	8.911	23.066
21045	0.0718	0.0485	0.0610	0.0010923	8.985	23.262
21226	0.0717	0.0487	0.0611	0.0010896	8.749	23.460
21406	0.0717	0.0489	0.0611	0.0010898	8.515	23.656
21586	0.0715	0.0488	0.0614	0.0010776	8.531	23.851
21766	0.0714	0.0485	0.0615	0.0010831	8.710	24.045
21946	0.0712	0.0483	0.0614	0.0010906	8.795	24.241
22126	0.0710	0.0483	0.0616	0.0010842	8.625	24.437
22306	0.0710	0.0482	0.0619	0.0010908	8.746	24.633
22486	0.0708	0.0479	0.0621	0.0010946	8.896	24.829
22666	0.0707	0.0479	0.0620	0.0010889	8.843	25.026
22846	0.0705	0.0474	0.0625	0.0010833	9.168	25.221
23026	0.0703	0.0471	0.0623	0.0010828	9.302	25.416
23206	0.0704	0.0473	0.0625	0.0010716	9.239	25.610
23386	0.0704	0.0470	0.0625	0.0010684	9.435	25.803
23565	0.0701	0.0470	0.0627	0.0010784	9.279	25.995
23745	0.0699	0.0473	0.0628	0.0010818	8.904	26.189
23925	0.0697	0.0467	0.0631	0.0010974	9.300	26.385
24105	0.0696	0.0464	0.0629	0.0011034	9.555	26.583
24285	0.0696	0.0466	0.0632	0.0011100	9.395	26.783
24466	0.0696	0.0464	0.0635	0.0011034	9.527	26.983
24646	0.0693	0.0462	0.0637	0.0011095	9.602	27.182
24826	0.0690	0.0462	0.0636	0.0011053	9.370	27.381
25005	0.0690	0.0460	0.0640	0.0011039	9.500	27.579
25185	0.0689	0.0456	0.0639	0.0011088	9.867	27.778
25365	0.0688	0.0459	0.0639	0.0011105	9.536	27.978
25545	0.0687	0.0460	0.0640	0.0010922	9.371	28.176
25725	0.0686	0.0454	0.0644	0.0010940	9.850	28.373
25906	0.0686	0.0451	0.0645	0.0010941	10.128	28.571
26086	0.0685	0.0455	0.0642	0.0010893	9.722	28.768
26266	0.0683	0.0456	0.0644	0.0010829	9.479	28.963
26445	0.0682	0.0454	0.0646	0.0010961	9.542	29.158
26626	0.0682	0.0455	0.0646	0.0010983	9.495	29.357
26806	0.0681	0.0454	0.0646	0.0011008	9.542	29.555
26985	0.0677	0.0447	0.0650	0.0010971	9.977	29.751
27165	0.0677	0.0442	0.0652	0.0011027	10.403	29.949
27345	0.0676	0.0446	0.0649	0.0010933	9.992	30.147
27525	0.0675	0.0445	0.0655	0.0010954	10.070	30.344
27705	0.0675	0.0440	0.0655	0.0010874	10.514	30.540
27886	0.0675	0.0440	0.0658	0.0010944	10.528	30.738
28066	0.0674	0.0438	0.0657	0.0010909	10.682	30.934
28246	0.0672	0.0442	0.0655	0.0010939	10.160	31.131
28426	0.0670	0.0444	0.0658	0.0010817	9.782	31.327
28606	0.0668	0.0441	0.0660	0.0010830	9.962	31.522
28786	0.0667	0.0437	0.0663	0.0010762	10.347	31.716
28966	0.0667	0.0433	0.0661	0.0010822	10.672	31.910
29146	0.0666	0.0437	0.0662	0.0010926	10.299	32.106
29326	0.0665	0.0437	0.0663	0.0010949	10.165	32.303
29505	0.0665	0.0434	0.0666	0.0010946	10.514	32.499
29685	0.0665	0.0432	0.0665	0.0011044	10.704	32.697
29865	0.0663	0.0430	0.0666	0.0010966	10.748	32.895
30045	0.0661	0.0430	0.0666	0.0010935	10.609	33.092
30225	0.0661	0.0431	0.0668	0.0010888	10.589	33.288
30406	0.0660	0.0427	0.0670	0.0010994	10.884	33.486
30586	0.0657	0.0426	0.0670	0.0010866	10.837	33.683
30766	0.0658	0.0429	0.0670	0.0010904	10.546	33.879
30946	0.0658	0.0428	0.0671	0.0010849	10.629	34.075
31126	0.0657	0.0427	0.0672	0.0010924	10.712	34.271
31305	0.0656	0.0428	0.0674	0.0010922	10.486	34.466
31485	0.0655	0.0424	0.0676	0.0010969	10.821	34.663
31665	0.0654	0.0421	0.0675	0.0010970	11.099	34.861
31845	0.0652	0.0423	0.0678	0.0010973	10.754	35.058
32025	0.0651	0.0424	0.0676	0.0011033	10.546	35.256
32205	0.0650	0.0422	0.0677	0.0010890	10.736	35.454
32386	0.0649	0.0416	0.0681	0.0010972	11.269	35.652
32566	0.0649	0.0414	0.0681	0.0010944	11.489	35.849
32746	0.0648	0.0417	0.0678	0.0010979	11.102	36.046
32926	0.0646	0.0415	0.0683	0.0010908	11.280	36.243
33106	0.0646	0.0410	0.0686	0.0011008	11.754	36.440
33286	0.0646	0.0415	0.0682	0.0010981	11.248	36.638
33465	0.0646	0.0416	0.0685	0.0011041	11.081	36.835
33645	0.0643	0.0411	0.0685	0.0011056	11.488	37.034
33825	0.0642	0.0408	0.0688	0.0011110	11.661	37.234
34005	0.0642	0.0408	0.0688	0.0011105	11.670	37.434
34185	0.0641	0.0408	0.0689	0.0011035	11.635	37.633
34365	0.0640	0.0408	0.0690	0.0011001	11.475	37.831
34545	0.0638	0.0410	0.0688	0.0011012	11.177	38.029
34725	0.0637	0.0409	0.0691	0.0010903	11.248	38.227
34905	0.0636	0.0404	0.0693	0.0010947	11.675	38.423
35085	0.0637	0.0404	0.0693	0.0010947	11.778	38.620
35265	0.0636	0.0405	0.0692	0.0010965	11.596	38.817
35445	0.0637	0.0406	0.0694	0.0011028	11.528	39.015
35625	0.0635	0.0405	0.0695	0.0011022	11.598	39.214
35806	0.0634	0.0404	0.0693	0.0011011	11.639	39.413
35986	0.0634	0.0403	0.0694	0.0011009	11.602	39.611
36166	0.0633	0.0401	0.0698	0.0010974	11.859	39.809
36346	0.0633	0.0399	0.0700	0.0010871	12.037	40.006
36525	0.0631	0.0398	0.0700	0.0010901	11.970	40.201
36705	0.0630	0.0400	0.0699	0.0010829	11.737	40.396
36885	0.0630	0.0399	0.0701	0.0010876	11.850	40.592
37066	0.0629	0.0398	0.0700	0.0010874	11.798	40.788
37246	0.0628	0.0401	0.0700	0.0010850	11.427	40.984
37426	0.0627	0.0398	0.0701	0.0010910	11.697	41.180
37606	0.0627	0.0395	0.0703	0.0010872	12.096	41.376
37786	0.0626	0.0396	0.0701	0.0010873	11.904	41.572
37966	0.0624	0.0396	0.0705	0.0010940	11.814	41.768
38145	0.0624	0.0393	0.0705	0.0011042	12.108	41.965
38325	0.0623	0.0392	0.0706	0.0010910	12.108	42.162
38505	0.0623	0.0393	0.0706	0.0010955	11.972	42.359
38685	0.0622	0.0391	0.0709	0.0011024	12.143	42.557
38866	0.0621	0.0390	0.0707	0.0011047	12.191	42.757
39046	0.0621	0.0390	0.0709	0.0011003	12.234	42.955
39226	0.0620	0.0388	0.0711	0.0011151	12.431	43.154
39406	0.0620	0.0387	0.0710	0.0011148	12.525	43.355
39586	0.0620	0.0389	0.0710	0.0011107	12.262	43.555
39765	0.0618	0.0390	0.0711	0.0011077	11.986	43.754
39945	0.0618	0.0386	0.0714	0.0011014	12.437	43.953
40125	0.0617	0.0383	0.0712	0.0011033	12.695	44.151
40305	0.0615	0.0381	0.0715	0.0011073	12.802	44.350
40485	0.0614	0.0382	0.0713	0.0011051	12.708	44.549
40665	0.0614	0.0384	0.0713	0.0011027	12.398	44.748
40845	0.0613	0.0383	0.0715	0.0011077	12.425	44.947
41026	0.0613	0.0384	0.0714	0.0010993	12.309	45.147
41206	0.0612	0.0384	0.0718	0.0010991	12.228	45.344
41386	0.0611	0.0381	0.0719	0.0011023	12.505	45.543
41566	0.0611	0.0380	0.0721	0.0010994	12.670	45.741
41746	0.0611	0.0378	0.0720	0.0011071	12.897	45.939
41926	0.0610	0.0376	0.0720	0.0011076	13.068	46.139
42106	0.0609	0.0379	0.0721	0.0011061	12.644	46.338
42286	0.0607	0.0377	0.0722	0.0011043	12.758	46.537
42466	0.0608	0.0372	0.0724	0.0011007	13.383	46.735
42645	0.0608	0.0371	0.0726	0.0010923	13.512	46.932
42825	0.0607	0.0371	0.0726	0.0010936	13.450	47.128
43005	0.0606	0.0375	0.0723	0.0010941	12.924	47.325
43185	0.0606	0.0377	0.0724	0.0010908	12.642	47.522
43365	0.0604	0.0372	0.0727	0.0011090	13.067	47.720
43545	0.0604	0.0369	0.0727	0.0011085	13.370	47.919
43726	0.0604	0.0370	0.0727	0.0011122	13.334	48.120
43906	0.0602	0.0371	0.0729	0.0011125	13.077	48.321
44086	0.0600	0.0369	0.0730	0.0011115	13.150	48.521
44266	0.0600	0.0370	0.0727	0.0010877	13.099	48.719
44446	0.0600	0.0369	0.0730	0.0010828	13.208	48.914
44626	0.0600	0.0368	0.0729	0.0010878	13.255	49.109
44806	0.0599	0.0371	0.0729	0.0010874	12.828	49.305
44986	0.0598	0.0367	0.0731	0.0010903	13.258	49.501
45166	0.0598	0.0363	0.0733	0.0010987	13.748	49.698
45345	0.0597	0.0363	0.0734	0.0011041	13.625	49.895
45525	0.0596	0.0366	0.0733	0.0011032	13.197	50.094
45705	0.0596	0.0365	0.0734	0.0011034	13.335	50.292
45885	0.0597	0.0365	0.0734	0.0011046	13.431	50.491
46066	0.0596	0.0365	0.0735	0.0011088	13.314	50.692
46245	0.0595	0.0364	0.0735	0.0011062	13.315	50.890
46425	0.0594	0.0365	0.0735	0.0011049	13.186	51.089
46605	0.0594	0.0361	0.0740	0.0011071	13.637	51.288
46786	0.0594	0.0360	0.0737	0.0011040	13.817	51.488
46966	0.0592	0.0360	0.0740	0.0010983	13.699	51.686
47146	0.0591	0.0358	0.0739	0.0011069	13.765	51.885
47326	0.0591	0.0359	0.0739	0.0011047	13.695	52.084
47505	0.0591	0.0361	0.0738	0.0010992	13.381	52.281
47685	0.0591	0.0361	0.0740	0.0011071	13.417	52.479
47865	0.0590	0.0358	0.0740	0.0011123	13.694	52.679
48045	0.0590	0.0359	0.0741	0.0011034	13.525	52.879
48226	0.0589	0.0361	0.0741	0.0010985	13.298	53.078
48406	0.0587	0.0356	0.0744	0.0011084	13.715	53.277
48586	0.0587	0.0355	0.0743	0.0011099	13.934	53.476
48766	0.0587	0.0355	0.0745	0.0011114	13.930	53.676
48946	0.0587	0.0354	0.0746	0.0011099	14.052	53.876
49125	0.0586	0.0354	0.0745	0.0011114	13.915	54.075
49305	0.0584	0.0352	0.0748	0.0011109	14.061	54.275
49485	0.0583	0.0352	0.0747	0.0011011	13.992	54.474
49666	0.0583	0.0353	0.0745	0.0010951	13.777	54.673
49846	0.0583	0.0351	0.0748	0.0011036	14.149	54.871
50025	0.0584	0.0350	0.0748	0.0010933	14.291	55.067
50205	0.0583	0.0351	0.0748	0.0010956	14.104	55.264
50386	0.0582	0.0349	0.0748	0.0011008	14.219	55.463
50565	0.0582	0.0351	0.0748	0.0011117	13.946	55.661
50745	0.0581	0.0352	0.0751	0.0011016	13.818	55.860
50926	0.0581	0.0348	0.0753	0.0011179	14.336	56.061
51106	0.0579	0.0347	0.0752	0.0011085	14.300	56.261
51285	0.0577	0.0350	0.0751	0.0011066	13.794	56.460
51465	0.0577	0.0349	0.0752	0.0011003	13.941	56.658
51646	0.0577	0.0345	0.0754	0.0011130	14.425	56.859
51825	0.0576	0.0342	0.0756	0.0011066	14.690	57.057
52005	0.0576	0.0345	0.0753	0.0011122	14.274	57.257
52185	0.0577	0.0348	0.0753	0.0011116	14.003	57.457
52366	0.0576	0.0346	0.0755	0.0011115	14.196	57.658
52545	0.0574	0.0344	0.0757	0.0011112	14.261	57.857
52725	0.0574	0.0342	0.0757	0.0011149	14.515	58.058
52906	0.0574	0.0340	0.0757	0.0011045	14.848	58.258
53086	0.0573	0.0341	0.0757	0.0010914	14.685	58.456
53265	0.0572	0.0344	0.0756	0.0010912	14.182	58.651
53445	0.0572	0.0341	0.0758	0.0010872	14.487	58.847
53625	0.0571	0.0340	0.0757	0.0010885	14.559	59.043
53806	0.0570	0.0342	0.0760	0.0010910	14.343	59.241
53986	0.0571	0.0340	0.0760	0.0011082	14.596	59.438
54166	0.0571	0.0338	0.0762	0.0011062	14.898	59.638
54345	0.0571	0.0336	0.0762	0.0011031	15.134	59.835
54525	0.0570	0.0336	0.0762	0.0011013	15.092	60.034
54705	0.0569	0.0338	0.0762	0.0011106	14.709	60.233
54885	0.0569	0.0339	0.0762	0.0011011	14.612	60.432
55066	0.0569	0.0338	0.0763	0.0010964	14.715	60.631
55245	0.0568	0.0335	0.0765	0.0011009	14.967	60.828
55425	0.0566	0.0332	0.0764	0.0011061	15.216	61.026
55606	0.0565	0.0331	0.0767	0.0011075	15.291	61.226
55785	0.0566	0.0333	0.0763	0.0011108	15.037	61.425
55965	0.0564	0.0335	0.0765	0.0011069	14.660	61.625
56146	0.0564	0.0335	0.0765	0.0011102	14.705	61.825
56326	0.0564	0.0332	0.0768	0.0011108	15.072	62.025
56505	0.0564	0.0331	0.0766	0.0011009	15.231	62.223
56685	0.0563	0.0333	0.0766	0.0011104	14.925	62.422
56865	0.0563	0.0334	0.0768	0.0011212	14.796	62.623
57046	0.0563	0.0331	0.0770	0.0011179	15.150	62.826
57225	0.0562	0.0327	0.0770	0.0011106	15.541	63.025
57405	0.0562	0.0330	0.0768	0.0011199	15.230	63.226
57585	0.0562	0.0330	0.0771	0.0011137	15.210	63.427
57766	0.0561	0.0330	0.0770	0.0011126	15.106	63.628
57945	0.0561	0.0330	0.0771	0.0011042	15.111	63.827
58125	0.0560	0.0327	0.0772	0.0011019	15.532	64.025
58305	0.0559	0.0325	0.0773	0.0010926	15.671	64.223
58486	0.0559	0.0325	0.0773	0.0010970	15.655	64.421
58665	0.0558	0.0326	0.0774	0.0010876	15.458	64.616
58845	0.0557	0.0327	0.0772	0.0010891	15.232	64.812
59026	0.0558	0.0328	0.0773	0.0010966	15.082	65.010
59206	0.0558	0.0328	0.0775	0.0011092	15.137	65.209
59385	0.0557	0.0326	0.0775	0.0011078	15.358	65.407
59565	0.0556	0.0325	0.0774	0.0011099	15.371	65.607
59746	0.0555	0.0324	0.0777	0.0011093	15.572	65.807
59926	0.0555	0.0320	0.0777	0.0011059	15.942	66.007
60105	0.0555	0.0322	0.0776	0.0010940	15.703	66.204
60285	0.0554	0.0322	0.0779	0.0010964	15.649	66.401
60466	0.0554	0.0320	0.0777	0.0011042	15.970	66.600
60646	0.0553	0.0319	0.0780	0.0011066	16.023	66.799
60825	0.0551	0.0317	0.0779	0.0011025	16.131	66.997
61005	0.0551	0.0318	0.0780	0.0011049	16.056	67.195
61186	0.0551	0.0320	0.0777	0.0010894	15.657	67.394
61366	0.0551	0.0320	0.0780	0.0010868	15.663	67.590
61545	0.0550	0.0318	0.0781	0.0010924	15.920	67.785
61725	0.0550	0.0317	0.0781	0.0010958	16.054	67.982
61906	0.0549	0.0319	0.0781	0.0010959	15.774	68.180
62086	0.0549	0.0320	0.0778	0.0011050	15.463	68.378
62266	0.0549	0.0317	0.0784	0.0011041	15.991	68.577
62445	0.0548	0.0314	0.0781	0.0010933	16.271	68.774
62625	0.0547	0.0315	0.0784	0.0010870	16.049	68.970
62805	0.0548	0.0316	0.0783	0.0010854	16.106	69.165
62986	0.0548	0.0314	0.0783	0.0010860	16.302	69.362
63165	0.0547	0.0311	0.0784	0.0010822	16.621	69.556
63345	0.0547	0.0313	0.0783	0.0010894	16.292	69.751
63525	0.0546	0.0316	0.0783	0.0010971	15.859	69.948
63706	0.0545	0.0314	0.0783	0.0011034	16.002	70.147
63885	0.0544	0.0312	0.0787	0.0011052	16.309	70.345
64065	0.0544	0.0312	0.0786	0.0011097	16.181	70.544
64246	0.0544	0.0312	0.0787	0.0011109	16.211	70.745
64426	0.0545	0.0310	0.0788	0.0011018	16.658	70.945
64605	0.0544	0.0309	0.0789	0.0010947	16.678	71.141
64785	0.0541	0.0308	0.0789	0.0010986	16.614	71.339
64965	0.0541	0.0307	0.0790	0.0010993	16.756	71.536
65146	0.0541	0.0307	0.0790	0.0010962	16.794	71.735
65326	0.0540	0.0307	0.0790	0.0011049	16.680	71.933
65505	0.0540	0.0307	0.0789	0.0010990	16.592	72.130
65685	0.0539	0.0307	0.0789	0.0010964	16.546	72.328
65866	0.0539	0.0306	0.0792	0.0010954	16.627	72.526
66046	0.0539	0.0306	0.0791	0.0010953	16.727	72.723
66225	0.0539	0.0307	0.0790	0.0011022	16.488	72.920
66405	0.0538	0.0306	0.0792	0.0011084	16.638	73.119
66586	0.0537	0.0304	0.0793	0.0011121	16.803	73.320
66765	0.0536	0.0304	0.0791	0.0011067	16.709	73.519
66945	0.0537	0.0305	0.0791	0.0011047	16.768	73.718
67125	0.0537	0.0305	0.0794	0.0010843	16.731	73.915
67306	0.0535	0.0305	0.0793	0.0010860	16.501	74.111
67486	0.0535	0.0306	0.0793	0.0010793	16.353	74.306
67665	0.0537	0.0304	0.0796	0.0010838	16.874	74.500
67845	0.0537	0.0302	0.0796	0.0010940	17.090	74.696
68026	0.0536	0.0302	0.0796	0.0011045	17.109	74.894
68206	0.0535	0.0301	0.0797	0.0011055	17.130	75.093
68385	0.0534	0.0303	0.0795	0.0011033	16.752	75.291
68565	0.0533	0.0301	0.0797	0.0011118	16.941	75.490
68745	0.0533	0.0301	0.0795	0.0011011	16.954	75.690
68926	0.0532	0.0301	0.0797	0.0011024	16.890	75.889
69106	0.0532	0.0300	0.0797	0.0011102	17.008	76.088
69285	0.0532	0.0299	0.0798	0.0011050	17.224	76.286
69465	0.0531	0.0295	0.0800	0.0010903	17.686	76.484
69646	0.0531	0.0297	0.0797	0.0010939	17.359	76.682
69825	0.0532	0.0299	0.0799	0.0010938	17.084	76.877
70005	0.0531	0.0298	0.0800	0.0010831	17.193	77.073
70185	0.0528	0.0295	0.0801	0.0010846	17.463	77.268
70365	0.0528	0.0296	0.0798	0.0010910	17.321	77.464
70546	0.0529	0.0297	0.0802	0.0010900	17.198	77.662
70726	0.0529	0.0297	0.0800	0.0010899	17.168	77.858
70905	0.0528	0.0298	0.0801	0.0010921	16.984	78.053
71086	0.0527	0.0297	0.0803	0.0010911	17.044	78.251
71265	0.0525	0.0294	0.0804	0.0010867	17.417	78.446
71445	0.0525	0.0292	0.0803	0.0010869	17.597	78.641
71625	0.0526	0.0295	0.0802	0.0010873	17.322	78.837
71806	0.0526	0.0294	0.0803	0.0010945	17.361	79.034
71986	0.0526	0.0293	0.0803	0.0010904	17.594	79.231
72165	0.0527	0.0293	0.0805	0.0010964	17.544	79.427
72345	0.0526	0.0295	0.0803	0.0010945	17.247	79.624
72525	0.0523	0.0293	0.0806	0.0010948	17.388	79.821
72706	0.0523	0.0292	0.0805	0.0010775	17.447	80.018
72885	0.0523	0.0290	0.0807	0.0010823	17.733	80.211
73065	0.0523	0.0290	0.0805	0.0010696	17.782	80.405
73245	0.0523	0.0290	0.0805	0.0010734	17.695	80.597
73426	0.0522	0.0289	0.0806	0.0010754	17.827	80.792
73605	0.0521	0.0290	0.0807	0.0010834	17.599	80.985
73785	0.0520	0.0291	0.0807	0.0010917	17.437	81.181
73965	0.0521	0.0288	0.0810	0.0011072	17.834	81.379
74146	0.0521	0.0286	0.0809	0.0011116	18.227	81.580
74326	0.0521	0.0286	0.0809	0.0011094	18.279	81.779
74505	0.0521	0.0285	0.0811	0.0011087	18.316	81.978
74685	0.0519	0.0287	0.0810	0.0011018	17.962	82.177
74865	0.0519	0.0287	0.0810	0.0011045	17.959	82.375
75046	0.0519	0.0287	0.0809	0.0010949	17.879	82.574
75226	0.0520	0.0287	0.0810	0.0010908	17.920	82.771
75405	0.0518	0.0285	0.0813	0.0010917	18.232	82.967
75585	0.0518	0.0286	0.0810	0.0011049	17.928	83.164
75766	0.0517	0.0285	0.0814	0.0010950	17.995	83.363
75946	0.0517	0.0283	0.0811	0.0010966	18.345	83.561
76126	0.0517	0.0282	0.0814	0.0010949	18.484	83.758
76305	0.0516	0.0281	0.0813	0.0010885	18.609	83.953
76485	0.0516	0.0281	0.0814	0.0010839	18.573	84.149
76666	0.0515	0.0280	0.0816	0.0010921	18.591	84.346
76846	0.0515	0.0283	0.0813	0.0010876	18.184	84.542
77025	0.0515	0.0282	0.0816	0.0010905	18.332	84.737
77205	0.0515	0.0280	0.0815	0.0010919	18.668	84.933
77386	0.0515	0.0282	0.0814	0.0010845	18.254	85.130
77565	0.0515	0.0282	0.0816	0.0010799	18.407	85.324
77745	0.0515	0.0279	0.0814	0.0010877	18.723	85.519
77926	0.0513	0.0280	0.0816	0.0010904	18.458	85.716
78106	0.0513	0.0279	0.0818	0.0010896	18.589	85.912
78285	0.0513	0.0277	0.0817	0.0010907	18.883	86.107
78465	0.0512	0.0277	0.0819	0.0010991	18.852	86.304
78645	0.0509	0.0277	0.0818	0.0010958	18.638	86.502
78826	0.0511	0.0280	0.0817	0.0010943	18.292	86.700
79005	0.0511	0.0280	0.0816	0.0010987	18.295	86.897
79185	0.0510	0.0278	0.0818	0.0011048	18.472	87.095
79365	0.0510	0.0279	0.0817	0.0011029	18.404	87.294
79545	0.0510	0.0279	0.0816	0.0011062	18.353	87.492
79726	0.0509	0.0279	0.0817	0.0011081	18.296	87.693
79905	0.0508	0.0278	0.0818	0.0011015	18.307	87.890
80085	0.0508	0.0278	0.0818	0.0010966	18.355	88.088
80265	0.0507	0.0277	0.0819	0.0010853	18.502	88.285
80446	0.0505	0.0273	0.0821	0.0010819	18.916	88.481
80626	0.0504	0.0275	0.0818	0.0010799	18.531	88.675
80806	0.0505	0.0275	0.0820	0.0010881	18.507	88.870
80985	0.0506	0.0274	0.0819	0.0010883	18.842	89.065
81165	0.0505	0.0273	0.0820	0.0010930	18.954	89.262
81346	0.0504	0.0270	0.0822	0.0010970	19.298	89.460
81526	0.0504	0.0269	0.0821	0.0011010	19.416	89.658
81705	0.0503	0.0270	0.0821	0.0010924	19.220	89.854
81885	0.0502	0.0271	0.0820	0.0010862	19.037	90.050
82065	0.0503	0.0269	0.0822	0.0010817	19.322	90.245
82246	0.0504	0.0271	0.0822	0.0010782	19.209	90.441
82425	0.0504	0.0272	0.0821	0.0010714	19.042	90.633
82605	0.0502	0.0272	0.0822	0.0010725	18.852	90.826
82785	0.0502	0.0273	0.0821	0.0010765	18.607	91.019
82965	0.0501	0.0272	0.0821	0.0010768	18.679	91.213
83146	0.0500	0.0271	0.0820	0.0010712	18.794	91.407
83326	0.0501	0.0270	0.0822	0.0010648	18.965	91.600
83505	0.0501	0.0270	0.0822	0.0010689	19.006	91.791
83685	0.0500	0.0267	0.0825	0.0010660	19.497	91.983
83865	0.0499	0.0264	0.0825	0.0010605	19.892	92.174
84045	0.0498	0.0264	0.0824	0.0010590	19.743	92.365
84225	0.0498	0.0266	0.0823	0.0010628	19.486	92.556
84406	0.0499	0.0266	0.0825	0.0010540	19.598	92.747
84586	0.0499	0.0265	0.0826	0.0010620	19.754	92.938
84765	0.0498	0.0263	0.0828	0.0010681	19.907	93.129
84945	0.0497	0.0262	0.0829	0.0010847	20.050	93.322
85126	0.0496	0.0265	0.0826	0.0010892	19.483	93.519
85305	0.0497	0.0263	0.0829	0.0011014	19.781	93.715
85485	0.0497	0.0262	0.0828	0.0010976	20.029	93.913
85665	0.0495	0.0265	0.0828	0.0010912	19.332	94.110
85846	0.0494	0.0263	0.0830	0.0010737	19.660	94.306
86026	0.0495	0.0261	0.0830	0.0010663	20.049	94.499
86206	0.0495	0.0262	0.0828	0.0010635	19.779	94.690
86385	0.0495	0.0264	0.0829	0.0010613	19.624	94.880
86565	0.0495	0.0262	0.0833	0.0010859	19.883	95.074
86745	0.0494	0.0262	0.0829	0.0011138	19.645	95.272
