# Supplementary material for: Highly Acidic Electron-Rich Brønsted Acids Accelerate Asymmetric Pictet–Spengler Reactions by Virtue of Stabilizing Cation–π Interactions
Source: J Am Chem Soc. 2024 Oct 3;146(41):28339–49. doi: 10.1021/jacs.4c09421 (PMC11487569; doi:10.1021/jacs.4c09421)
Supplement: Supplementary file 2 — ja4c09421_si_002.zip [file ja4c09421_si_002.zip › E3a-C.txt]

t / s	c (aldehyde) / M	c (carbamate) / M	c (product) / M	av c (cat) / M	y	x
0	0.1304	0.0995	0.0028	0.0011251
167	0.1292	0.0984	0.0063	0.0010348	0.053	0.180
344	0.1265	0.0958	0.0093	0.0010581	0.230	0.180
523	0.1235	0.0916	0.0136	0.0010778	0.940	0.366
703	0.1206	0.0885	0.0155	0.0010704	1.285	0.557
884	0.1179	0.0867	0.0179	0.0010683	1.199	0.750
1063	0.1155	0.0836	0.0211	0.0010769	1.726	0.944
1243	0.1135	0.0816	0.0221	0.0010804	1.919	1.136
1424	0.1115	0.0805	0.0240	0.0010719	1.806	1.330
1604	0.1098	0.0784	0.0264	0.0010715	2.146	1.525
1783	0.1083	0.0764	0.0280	0.0010602	2.523	1.717
1964	0.1067	0.0745	0.0298	0.0010553	2.859	1.908
2144	0.1052	0.0733	0.0305	0.0010653	2.969	2.100
2323	0.1039	0.0717	0.0325	0.0010700	3.273	2.291
2504	0.1026	0.0703	0.0333	0.0010583	3.497	2.482
2683	0.1013	0.0692	0.0348	0.0010633	3.595	2.674
2863	0.1002	0.0676	0.0356	0.0010743	3.975	2.864
3044	0.0991	0.0664	0.0374	0.0010636	4.228	3.057
3224	0.0982	0.0662	0.0376	0.0010678	4.015	3.250
3403	0.0973	0.0658	0.0389	0.0010820	3.921	3.442
3583	0.0963	0.0643	0.0398	0.0010745	4.332	3.634
3764	0.0954	0.0629	0.0410	0.0010776	4.723	3.828
3944	0.0945	0.0616	0.0421	0.0010855	5.078	4.023
4123	0.0937	0.0613	0.0423	0.0010930	4.951	4.218
4303	0.0929	0.0613	0.0432	0.0011004	4.709	4.413
4484	0.0921	0.0609	0.0436	0.0011086	4.646	4.610
4663	0.0914	0.0598	0.0445	0.0010841	4.975	4.810
4843	0.0907	0.0589	0.0452	0.0010816	5.245	5.006
5024	0.0899	0.0579	0.0464	0.0010604	5.515	5.201
5203	0.0892	0.0571	0.0466	0.0010482	5.654	5.395
5383	0.0885	0.0569	0.0476	0.0010390	5.589	5.584
5564	0.0881	0.0565	0.0479	0.0010460	5.631	5.772
5744	0.0875	0.0559	0.0487	0.0010374	5.733	5.960
5924	0.0868	0.0554	0.0491	0.0010335	5.758	6.148
6103	0.0862	0.0552	0.0493	0.0010413	5.696	6.334
6283	0.0856	0.0540	0.0506	0.0010476	6.163	6.520
6464	0.0851	0.0533	0.0508	0.0010435	6.386	6.708
6644	0.0848	0.0534	0.0511	0.0010479	6.199	6.897
6824	0.0842	0.0527	0.0522	0.0010677	6.424	7.085
7003	0.0836	0.0521	0.0522	0.0010627	6.566	7.276
7183	0.0832	0.0518	0.0528	0.0010556	6.567	7.466
7364	0.0828	0.0513	0.0533	0.0010635	6.750	7.657
7543	0.0823	0.0508	0.0535	0.0010507	6.856	7.849
7723	0.0818	0.0503	0.0543	0.0010477	6.998	8.038
7904	0.0814	0.0499	0.0545	0.0010490	7.081	8.227
8084	0.0809	0.0494	0.0553	0.0010490	7.241	8.417
8263	0.0805	0.0490	0.0553	0.0010481	7.357	8.606
8444	0.0800	0.0484	0.0560	0.0010636	7.515	8.793
8624	0.0796	0.0477	0.0562	0.0010652	7.833	8.984
8803	0.0792	0.0473	0.0567	0.0010684	7.971	9.176
8984	0.0789	0.0468	0.0572	0.0010645	8.152	9.367
9163	0.0786	0.0466	0.0573	0.0010619	8.154	9.560
9343	0.0782	0.0462	0.0581	0.0010491	8.304	9.750
9524	0.0779	0.0457	0.0584	0.0010486	8.514	9.940
9704	0.0776	0.0453	0.0590	0.0010459	8.694	10.130
9883	0.0772	0.0450	0.0588	0.0010490	8.724	10.319
10064	0.0767	0.0453	0.0587	0.0010512	8.288	10.506
10243	0.0766	0.0450	0.0595	0.0010676	8.469	10.696
10423	0.0762	0.0445	0.0598	0.0010616	8.660	10.886
10603	0.0759	0.0444	0.0600	0.0010636	8.569	11.077
10784	0.0756	0.0438	0.0605	0.0010718	8.912	11.269
10964	0.0752	0.0434	0.0606	0.0010657	9.027	11.462
11143	0.0750	0.0431	0.0614	0.0010588	9.162	11.654
11323	0.0747	0.0428	0.0614	0.0010612	9.303	11.844
11504	0.0744	0.0428	0.0616	0.0010574	9.133	12.035
11684	0.0741	0.0429	0.0618	0.0010599	8.972	12.227
11863	0.0737	0.0425	0.0621	0.0010733	9.072	12.418
12043	0.0734	0.0419	0.0624	0.0010615	9.387	12.608
12224	0.0732	0.0415	0.0627	0.0010590	9.596	12.801
12403	0.0730	0.0410	0.0634	0.0010587	9.898	12.992
12583	0.0727	0.0405	0.0635	0.0010479	10.194	13.182
12763	0.0725	0.0406	0.0634	0.0010459	10.036	13.372
12944	0.0722	0.0405	0.0638	0.0010464	10.004	13.560
13124	0.0719	0.0403	0.0638	0.0010386	9.958	13.749
13303	0.0715	0.0402	0.0643	0.0010376	9.935	13.937
13484	0.0714	0.0400	0.0643	0.0010391	10.032	14.123
13664	0.0712	0.0397	0.0647	0.0010340	10.156	14.311
13843	0.0709	0.0394	0.0649	0.0010529	10.291	14.497
14023	0.0706	0.0392	0.0652	0.0010618	10.324	14.684
14204	0.0704	0.0385	0.0656	0.0010644	10.751	14.874
14384	0.0701	0.0381	0.0658	0.0010626	11.002	15.067
14563	0.0700	0.0381	0.0660	0.0010610	10.934	15.258
14743	0.0698	0.0381	0.0660	0.0010518	10.853	15.448
14924	0.0696	0.0379	0.0665	0.0010572	10.978	15.639
15103	0.0694	0.0374	0.0668	0.0010585	11.243	15.829
15283	0.0691	0.0372	0.0669	0.0010639	11.298	16.019
15464	0.0688	0.0370	0.0671	0.0010670	11.377	16.210
15644	0.0685	0.0369	0.0671	0.0010715	11.277	16.403
15823	0.0684	0.0371	0.0672	0.0010703	11.033	16.595
16004	0.0684	0.0367	0.0678	0.0010675	11.373	16.787
16184	0.0681	0.0363	0.0678	0.0010675	11.603	16.980
16363	0.0679	0.0364	0.0678	0.0010570	11.434	17.172
16543	0.0677	0.0363	0.0683	0.0010488	11.465	17.363
16724	0.0676	0.0361	0.0686	0.0010449	11.575	17.552
16904	0.0675	0.0359	0.0686	0.0010489	11.682	17.742
17083	0.0673	0.0353	0.0690	0.0010502	12.105	17.930
17264	0.0670	0.0351	0.0690	0.0010524	12.165	18.118
17444	0.0669	0.0351	0.0693	0.0010532	12.096	18.308
17623	0.0666	0.0348	0.0694	0.0010513	12.275	18.498
17803	0.0664	0.0346	0.0698	0.0010519	12.365	18.686
17984	0.0662	0.0347	0.0696	0.0010500	12.198	18.875
18164	0.0660	0.0345	0.0700	0.0010560	12.266	19.065
18344	0.0658	0.0338	0.0703	0.0010538	12.775	19.255
18523	0.0657	0.0338	0.0703	0.0010650	12.813	19.445
18704	0.0656	0.0339	0.0705	0.0010660	12.579	19.635
18884	0.0654	0.0339	0.0705	0.0010719	12.476	19.827
19063	0.0651	0.0334	0.0711	0.0010709	12.879	20.020
19243	0.0649	0.0333	0.0710	0.0010714	12.888	20.212
19424	0.0649	0.0335	0.0711	0.0010642	12.605	20.404
19603	0.0649	0.0331	0.0717	0.0010618	13.035	20.598
19784	0.0645	0.0325	0.0717	0.0010461	13.404	20.788
19964	0.0641	0.0324	0.0717	0.0010495	13.357	20.979
20144	0.0641	0.0323	0.0719	0.0010424	13.374	21.167
20323	0.0641	0.0323	0.0720	0.0010378	13.436	21.356
20503	0.0639	0.0323	0.0721	0.0010264	13.315	21.542
20684	0.0637	0.0321	0.0724	0.0010323	13.425	21.728
20864	0.0637	0.0319	0.0723	0.0010346	13.586	21.914
21043	0.0635	0.0318	0.0728	0.0010418	13.668	22.100
21224	0.0631	0.0314	0.0729	0.0010418	13.870	22.286
21404	0.0629	0.0310	0.0732	0.0010454	14.152	22.474
21583	0.0629	0.0310	0.0732	0.0010494	14.126	22.662
21763	0.0627	0.0311	0.0735	0.0010417	13.971	22.850
21944	0.0627	0.0310	0.0733	0.0010432	14.107	23.038
22124	0.0626	0.0306	0.0737	0.0010330	14.420	23.226
22303	0.0625	0.0305	0.0737	0.0010359	14.497	23.413
22483	0.0624	0.0306	0.0737	0.0010421	14.333	23.599
22664	0.0621	0.0305	0.0739	0.0010547	14.270	23.786
22844	0.0619	0.0301	0.0744	0.0010567	14.591	23.975
23024	0.0618	0.0301	0.0741	0.0010779	14.584	24.165
23203	0.0617	0.0302	0.0745	0.0010798	14.398	24.357
23384	0.0618	0.0301	0.0744	0.0010774	14.556	24.551
23564	0.0617	0.0299	0.0749	0.0010671	14.724	24.746
23743	0.0613	0.0293	0.0749	0.0010721	15.114	24.939
23923	0.0612	0.0293	0.0750	0.0010589	15.104	25.130
24104	0.0611	0.0294	0.0751	0.0010514	14.955	25.322
24283	0.0609	0.0290	0.0753	0.0010451	15.200	25.513
24463	0.0606	0.0290	0.0753	0.0010440	15.120	25.701
24644	0.0605	0.0292	0.0755	0.0010284	14.849	25.889
24824	0.0602	0.0290	0.0756	0.0010247	14.893	26.076
25003	0.0601	0.0290	0.0755	0.0010344	14.853	26.261
25184	0.0601	0.0288	0.0759	0.0010375	15.068	26.445
25364	0.0600	0.0286	0.0760	0.0010375	15.244	26.633
25543	0.0599	0.0284	0.0764	0.0010462	15.470	26.820
25724	0.0598	0.0281	0.0763	0.0010461	15.732	27.006
25904	0.0597	0.0282	0.0763	0.0010454	15.499	27.195
26083	0.0597	0.0282	0.0767	0.0010559	15.529	27.384
26263	0.0595	0.0279	0.0766	0.0010636	15.766	27.572
26444	0.0593	0.0277	0.0769	0.0010679	15.906	27.762
26624	0.0593	0.0275	0.0771	0.0010861	16.166	27.955
26803	0.0591	0.0274	0.0769	0.0010869	16.202	28.149
26983	0.0589	0.0272	0.0774	0.0010710	16.273	28.344
27164	0.0588	0.0270	0.0774	0.0010684	16.463	28.538
27343	0.0587	0.0269	0.0775	0.0010575	16.481	28.731
27523	0.0586	0.0268	0.0778	0.0010533	16.639	28.922
27704	0.0585	0.0267	0.0777	0.0010571	16.667	29.112
27884	0.0584	0.0267	0.0779	0.0010569	16.562	29.303
28063	0.0584	0.0268	0.0777	0.0010523	16.479	29.493
28244	0.0582	0.0267	0.0780	0.0010715	16.448	29.682
28424	0.0579	0.0265	0.0781	0.0010642	16.544	29.874
28603	0.0578	0.0263	0.0783	0.0010573	16.739	30.066
28784	0.0578	0.0262	0.0785	0.0010673	16.879	30.256
28964	0.0576	0.0262	0.0784	0.0010798	16.800	30.448
29143	0.0575	0.0261	0.0785	0.0010741	16.862	30.642
29323	0.0573	0.0258	0.0790	0.0010733	17.122	30.834
29504	0.0573	0.0254	0.0791	0.0010763	17.554	31.028
29683	0.0572	0.0254	0.0789	0.0010712	17.544	31.222
29863	0.0571	0.0255	0.0790	0.0010525	17.368	31.414
30044	0.0571	0.0254	0.0792	0.0010461	17.457	31.605
30224	0.0569	0.0254	0.0790	0.0010527	17.358	31.795
30404	0.0567	0.0252	0.0794	0.0010528	17.561	31.984
30583	0.0568	0.0248	0.0798	0.0010718	18.106	32.174
30764	0.0566	0.0248	0.0795	0.0010845	17.957	32.364
30944	0.0565	0.0248	0.0797	0.0010831	17.818	32.559
31123	0.0564	0.0245	0.0801	0.0010789	18.246	32.754
31304	0.0563	0.0244	0.0801	0.0010799	18.359	32.948
31484	0.0561	0.0245	0.0800	0.0010605	18.095	33.143
31663	0.0560	0.0245	0.0802	0.0010604	18.049	33.336
31844	0.0560	0.0243	0.0806	0.0010666	18.278	33.525
32024	0.0559	0.0241	0.0804	0.0010694	18.475	33.718
32203	0.0558	0.0240	0.0807	0.0010746	18.556	33.910
32383	0.0555	0.0240	0.0805	0.0010770	18.359	34.102
32564	0.0554	0.0239	0.0807	0.0010719	18.556	34.296
32744	0.0555	0.0236	0.0810	0.0010795	18.958	34.490
32923	0.0555	0.0235	0.0808	0.0010825	19.034	34.684
33103	0.0554	0.0235	0.0810	0.0010807	19.026	34.877
33284	0.0553	0.0235	0.0808	0.0010787	18.994	35.072
33463	0.0552	0.0232	0.0813	0.0010799	19.250	35.267
33643	0.0550	0.0231	0.0814	0.0010690	19.283	35.461
33824	0.0548	0.0232	0.0813	0.0010634	19.028	35.654
34003	0.0547	0.0230	0.0815	0.0010563	19.204	35.847
34183	0.0546	0.0230	0.0813	0.0010580	19.324	36.037
34364	0.0547	0.0228	0.0816	0.0010552	19.541	36.227
34544	0.0545	0.0224	0.0818	0.0010461	19.983	36.418
34724	0.0543	0.0226	0.0814	0.0010504	19.613	36.607
34903	0.0543	0.0226	0.0821	0.0010511	19.631	36.796
35083	0.0541	0.0223	0.0819	0.0010515	19.923	36.984
35264	0.0540	0.0223	0.0822	0.0010522	19.912	37.173
35443	0.0540	0.0223	0.0820	0.0010532	19.879	37.364
35623	0.0539	0.0222	0.0824	0.0010487	19.925	37.552
35804	0.0539	0.0221	0.0820	0.0010415	20.106	37.741
35984	0.0538	0.0221	0.0826	0.0010372	20.139	37.931
36163	0.0537	0.0218	0.0824	0.0010378	20.427	38.118
36344	0.0535	0.0219	0.0826	0.0010440	20.243	38.303
36524	0.0534	0.0218	0.0827	0.0010510	20.190	38.492
36703	0.0534	0.0217	0.0827	0.0010555	20.371	38.680
36883	0.0533	0.0218	0.0825	0.0010575	20.163	38.869
37064	0.0532	0.0216	0.0830	0.0010568	20.510	39.059
37244	0.0532	0.0213	0.0832	0.0010731	20.956	39.250
37423	0.0532	0.0214	0.0828	0.0010719	20.778	39.442
37604	0.0530	0.0214	0.0828	0.0010767	20.610	39.634
37784	0.0529	0.0212	0.0833	0.0010735	20.926	39.828
37963	0.0529	0.0210	0.0833	0.0010937	21.199	40.022
38143	0.0526	0.0212	0.0830	0.0010837	20.716	40.216
38324	0.0525	0.0211	0.0834	0.0010777	20.776	40.412
38503	0.0526	0.0209	0.0834	0.0010699	21.047	40.607
38683	0.0525	0.0210	0.0835	0.0010760	20.984	40.800
38864	0.0526	0.0208	0.0837	0.0010736	21.335	40.993
39043	0.0524	0.0206	0.0839	0.0010805	21.516	41.187
39223	0.0523	0.0206	0.0835	0.0010798	21.487	41.380
39404	0.0523	0.0205	0.0840	0.0010934	21.469	41.575
39583	0.0521	0.0203	0.0842	0.0010943	21.799	41.771
39763	0.0520	0.0203	0.0841	0.0010853	21.793	41.967
39944	0.0520	0.0205	0.0841	0.0010820	21.439	42.163
40124	0.0518	0.0203	0.0842	0.0010826	21.598	42.359
40303	0.0518	0.0202	0.0843	0.0010713	21.768	42.554
40484	0.0518	0.0201	0.0843	0.0010596	21.842	42.747
40664	0.0516	0.0199	0.0844	0.0010548	22.163	42.940
40843	0.0515	0.0198	0.0846	0.0010527	22.281	43.130
41023	0.0515	0.0198	0.0846	0.0010547	22.226	43.319
41204	0.0514	0.0197	0.0846	0.0010585	22.345	43.508
41383	0.0513	0.0196	0.0848	0.0010753	22.383	43.700
41563	0.0513	0.0193	0.0850	0.0010769	22.891	43.891
41744	0.0512	0.0193	0.0848	0.0010684	22.915	44.084
41924	0.0512	0.0193	0.0852	0.0010671	22.746	44.278
42103	0.0511	0.0192	0.0850	0.0010583	22.867	44.471
42284	0.0509	0.0193	0.0850	0.0010415	22.750	44.661
42464	0.0508	0.0191	0.0852	0.0010353	22.882	44.851
42643	0.0507	0.0189	0.0853	0.0010341	23.141	45.038
42823	0.0507	0.0189	0.0853	0.0010307	23.150	45.223
43004	0.0506	0.0188	0.0855	0.0010434	23.238	45.409
43183	0.0506	0.0187	0.0857	0.0010600	23.446	45.597
43363	0.0504	0.0186	0.0857	0.0010708	23.469	45.785
43544	0.0503	0.0186	0.0856	0.0010796	23.480	45.977
43724	0.0504	0.0186	0.0857	0.0010847	23.529	46.171
43903	0.0504	0.0186	0.0855	0.0010862	23.613	46.366
44084	0.0503	0.0186	0.0858	0.0010792	23.529	46.560
44264	0.0501	0.0184	0.0858	0.0010765	23.690	46.756
44444	0.0501	0.0183	0.0861	0.0010812	23.882	46.950
44623	0.0500	0.0184	0.0858	0.0010797	23.627	47.144
44803	0.0499	0.0184	0.0859	0.0010779	23.605	47.338
44984	0.0499	0.0182	0.0861	0.0010793	23.888	47.532
45163	0.0498	0.0181	0.0863	0.0010735	24.012	47.727
45343	0.0498	0.0180	0.0861	0.0010751	24.161	47.920
45524	0.0496	0.0179	0.0863	0.0010645	24.217	48.113
45703	0.0495	0.0178	0.0868	0.0010682	24.315	48.307
45883	0.0494	0.0178	0.0865	0.0010676	24.346	48.498
46064	0.0493	0.0176	0.0870	0.0010737	24.587	48.690
46244	0.0494	0.0175	0.0869	0.0010606	24.849	48.884
46423	0.0493	0.0176	0.0867	0.0010773	24.583	49.076
46603	0.0491	0.0176	0.0869	0.0010738	24.563	49.267
46784	0.0491	0.0175	0.0870	0.0010711	24.744	49.461
46963	0.0490	0.0172	0.0873	0.0010673	25.256	49.655
47143	0.0489	0.0171	0.0870	0.0010768	25.348	49.846
47324	0.0489	0.0173	0.0870	0.0010786	24.837	50.039
47504	0.0489	0.0173	0.0872	0.0010788	24.840	50.234
47683	0.0489	0.0172	0.0871	0.0010847	25.143	50.429
47863	0.0488	0.0169	0.0874	0.0010782	25.518	50.622
48044	0.0486	0.0169	0.0872	0.0010755	25.517	50.817
48223	0.0486	0.0169	0.0872	0.0010694	25.351	51.012
48404	0.0487	0.0169	0.0874	0.0010642	25.461	51.204
48584	0.0485	0.0167	0.0878	0.0010673	25.734	51.397
48763	0.0483	0.0166	0.0876	0.0010767	25.886	51.589
48943	0.0483	0.0165	0.0878	0.0010787	25.927	51.781
49124	0.0483	0.0165	0.0880	0.0010814	26.049	51.974
49304	0.0482	0.0163	0.0880	0.0010695	26.243	52.170
49483	0.0481	0.0163	0.0878	0.0010693	26.231	52.364
49664	0.0481	0.0163	0.0880	0.0010573	26.277	52.555
49844	0.0480	0.0162	0.0879	0.0010559	26.348	52.747
50023	0.0480	0.0163	0.0878	0.0010491	26.197	52.938
50203	0.0479	0.0162	0.0881	0.0010639	26.266	53.126
50384	0.0479	0.0163	0.0881	0.0010578	26.056	53.316
50564	0.0479	0.0163	0.0880	0.0010616	26.033	53.508
50743	0.0478	0.0161	0.0882	0.0010563	26.452	53.699
50924	0.0477	0.0160	0.0883	0.0010614	26.606	53.889
51104	0.0476	0.0159	0.0884	0.0010533	26.800	54.080
51284	0.0476	0.0159	0.0884	0.0010618	26.702	54.270
51463	0.0476	0.0159	0.0885	0.0010649	26.755	54.461
51644	0.0475	0.0156	0.0887	0.0010699	27.301	54.651
51824	0.0473	0.0155	0.0886	0.0010781	27.364	54.844
52003	0.0472	0.0156	0.0889	0.0010901	27.164	55.038
52183	0.0472	0.0155	0.0888	0.0010767	27.269	55.232
52364	0.0472	0.0154	0.0887	0.0010864	27.414	55.427
52544	0.0471	0.0153	0.0889	0.0010787	27.622	55.623
52723	0.0471	0.0154	0.0889	0.0010649	27.494	55.817
52903	0.0470	0.0155	0.0891	0.0010551	27.258	56.009
53084	0.0469	0.0153	0.0890	0.0010504	27.589	56.200
53264	0.0469	0.0152	0.0892	0.0010473	27.723	56.391
53443	0.0470	0.0153	0.0893	0.0010536	27.669	56.579
53624	0.0469	0.0153	0.0891	0.0010684	27.519	56.767
53804	0.0468	0.0152	0.0890	0.0010674	27.562	56.959
53983	0.0467	0.0151	0.0893	0.0010731	27.889	57.152
54164	0.0466	0.0150	0.0894	0.0010715	27.938	57.343
54344	0.0465	0.0149	0.0896	0.0010665	28.130	57.537
54526	0.0465	0.0147	0.0894	0.0010580	28.448	57.730
54704	0.0464	0.0147	0.0894	0.0010598	28.348	57.923
54884	0.0463	0.0148	0.0894	0.0010604	28.091	58.112
55063	0.0463	0.0147	0.0897	0.0010651	28.375	58.302
55243	0.0463	0.0147	0.0894	0.0010605	28.475	58.493
55424	0.0461	0.0146	0.0896	0.0010668	28.468	58.684
55604	0.0461	0.0145	0.0895	0.0010633	28.583	58.876
55783	0.0460	0.0145	0.0895	0.0010597	28.540	59.068
55964	0.0461	0.0145	0.0898	0.0010558	28.632	59.258
56144	0.0460	0.0144	0.0900	0.0010628	28.830	59.450
56323	0.0458	0.0144	0.0898	0.0010491	28.709	59.640
56503	0.0458	0.0144	0.0900	0.0010647	28.730	59.829
56684	0.0458	0.0142	0.0897	0.0010656	29.158	60.020
56864	0.0457	0.0142	0.0900	0.0010667	29.073	60.212
57043	0.0458	0.0141	0.0903	0.0010573	29.335	60.404
57224	0.0459	0.0140	0.0901	0.0010593	29.682	60.594
57404	0.0458	0.0139	0.0904	0.0010489	29.771	60.786
57583	0.0456	0.0139	0.0904	0.0010457	29.844	60.976
57764	0.0456	0.0139	0.0902	0.0010396	29.631	61.163
57944	0.0456	0.0139	0.0903	0.0010521	29.683	61.352
58124	0.0454	0.0138	0.0903	0.0010482	29.817	61.540
58303	0.0454	0.0138	0.0904	0.0010531	29.896	61.729
58484	0.0452	0.0137	0.0904	0.0010514	29.842	61.917
58664	0.0451	0.0138	0.0904	0.0010475	29.724	62.108
58843	0.0451	0.0138	0.0905	0.0010417	29.657	62.296
59024	0.0450	0.0136	0.0905	0.0010467	29.961	62.483
59204	0.0451	0.0135	0.0904	0.0010466	30.227	62.672
59383	0.0450	0.0136	0.0907	0.0010490	30.001	62.861
59563	0.0450	0.0135	0.0908	0.0010489	30.150	63.048
59744	0.0450	0.0134	0.0909	0.0010379	30.463	63.237
59924	0.0449	0.0133	0.0909	0.0010414	30.501	63.426
60103	0.0449	0.0132	0.0914	0.0010424	30.772	63.613
60283	0.0448	0.0131	0.0909	0.0010446	31.145	63.800
60464	0.0446	0.0132	0.0908	0.0010511	30.703	63.988
60644	0.0446	0.0133	0.0910	0.0010647	30.564	64.177
60823	0.0446	0.0131	0.0911	0.0010583	30.868	64.368
61003	0.0445	0.0131	0.0911	0.0010698	30.783	64.558
61184	0.0446	0.0131	0.0914	0.0010800	30.928	64.749
61363	0.0447	0.0130	0.0915	0.0010797	31.259	64.944
61544	0.0445	0.0129	0.0911	0.0010789	31.246	65.137
61724	0.0443	0.0128	0.0914	0.0010860	31.380	65.332
61903	0.0444	0.0128	0.0914	0.0010651	31.442	65.527
62083	0.0442	0.0128	0.0914	0.0010458	31.384	65.720
62264	0.0442	0.0127	0.0916	0.0010413	31.622	65.910
62443	0.0443	0.0127	0.0915	0.0010384	31.720	66.099
62624	0.0442	0.0126	0.0916	0.0010435	31.842	66.285
62804	0.0441	0.0126	0.0915	0.0010526	31.721	66.473
62983	0.0441	0.0126	0.0916	0.0010720	31.737	66.662
63164	0.0440	0.0125	0.0917	0.0010625	32.058	66.852
63344	0.0440	0.0125	0.0919	0.0010587	32.058	67.045
63524	0.0439	0.0125	0.0919	0.0010524	31.832	67.236
63703	0.0438	0.0125	0.0920	0.0010572	31.945	67.426
63884	0.0439	0.0123	0.0920	0.0010560	32.309	67.615
64063	0.0439	0.0123	0.0921	0.0010718	32.534	67.806
64243	0.0438	0.0121	0.0920	0.0010651	32.803	67.997
64424	0.0437	0.0121	0.0921	0.0010611	32.732	68.189
64603	0.0436	0.0121	0.0921	0.0010525	32.606	68.381
64783	0.0436	0.0121	0.0923	0.0010540	32.693	68.570
64964	0.0436	0.0121	0.0921	0.0010475	32.653	68.760
65143	0.0435	0.0121	0.0923	0.0010602	32.727	68.950
65324	0.0435	0.0119	0.0923	0.0010677	33.136	69.139
65503	0.0435	0.0118	0.0924	0.0010583	33.544	69.331
65683	0.0434	0.0118	0.0925	0.0010532	33.540	69.522
65864	0.0434	0.0118	0.0925	0.0010684	33.459	69.712
66043	0.0433	0.0118	0.0922	0.0010630	33.496	69.904
66223	0.0431	0.0117	0.0925	0.0010526	33.487	70.094
66404	0.0432	0.0116	0.0926	0.0010587	33.718	70.285
66583	0.0433	0.0117	0.0923	0.0010659	33.557	70.476
66763	0.0433	0.0117	0.0926	0.0010557	33.459	70.666
66944	0.0432	0.0115	0.0927	0.0010577	34.038	70.857
67124	0.0431	0.0115	0.0926	0.0010558	33.998	71.048
67303	0.0431	0.0115	0.0928	0.0010476	33.976	71.239
67484	0.0431	0.0114	0.0927	0.0010462	34.211	71.427
67664	0.0429	0.0115	0.0927	0.0010488	34.033	71.616
67843	0.0430	0.0114	0.0927	0.0010524	34.157	71.805
68023	0.0430	0.0113	0.0929	0.0010548	34.398	71.993
68204	0.0430	0.0113	0.0930	0.0010710	34.445	72.183
68383	0.0429	0.0113	0.0928	0.0010618	34.461	72.375
68563	0.0427	0.0112	0.0927	0.0010481	34.644	72.566
68744	0.0427	0.0111	0.0927	0.0010497	34.786	72.756
68924	0.0426	0.0112	0.0930	0.0010637	34.646	72.946
69103	0.0427	0.0111	0.0931	0.0010555	34.838	73.136
69284	0.0427	0.0111	0.0932	0.0010516	35.000	73.325
69464	0.0425	0.0110	0.0932	0.0010627	35.009	73.516
69643	0.0425	0.0110	0.0931	0.0010543	35.113	73.706
69824	0.0425	0.0109	0.0933	0.0010412	35.190	73.896
70004	0.0424	0.0108	0.0934	0.0010451	35.401	74.086
70183	0.0424	0.0109	0.0935	0.0010518	35.345	74.273
70363	0.0424	0.0109	0.0932	0.0010459	35.267	74.461
70544	0.0423	0.0109	0.0934	0.0010516	35.233	74.650
70723	0.0423	0.0108	0.0935	0.0010600	35.298	74.840
70903	0.0423	0.0107	0.0935	0.0010486	35.879	75.029
71084	0.0422	0.0105	0.0936	0.0010375	36.175	75.218
71264	0.0420	0.0106	0.0933	0.0010418	35.769	75.407
71443	0.0421	0.0106	0.0936	0.0010377	35.768	75.594
71623	0.0422	0.0105	0.0934	0.0010254	36.259	75.780
71804	0.0421	0.0104	0.0932	0.0010330	36.371	75.966
71983	0.0421	0.0105	0.0938	0.0010394	36.340	76.152
72164	0.0421	0.0104	0.0937	0.0010423	36.420	76.338
72344	0.0420	0.0103	0.0938	0.0010441	36.583	76.526
72524	0.0419	0.0104	0.0938	0.0010495	36.533	76.714
72703	0.0419	0.0103	0.0939	0.0010525	36.561	76.902
72884	0.0419	0.0102	0.0938	0.0010553	36.975	77.091
73063	0.0417	0.0102	0.0939	0.0010597	36.828	77.281
73243	0.0416	0.0102	0.0940	0.0010718	36.641	77.471
73424	0.0418	0.0102	0.0942	0.0010828	36.896	77.662
73603	0.0418	0.0101	0.0937	0.0010895	37.168	77.857
73783	0.0417	0.0101	0.0942	0.0010939	37.256	78.052
73964	0.0417	0.0101	0.0940	0.0010912	37.191	78.248
74143	0.0416	0.0101	0.0939	0.0010948	37.216	78.446
74323	0.0416	0.0101	0.0943	0.0010850	37.088	78.642
74504	0.0414	0.0100	0.0941	0.0010743	37.408	78.838
74683	0.0413	0.0099	0.0940	0.0010701	37.496	79.033
74863	0.0415	0.0100	0.0941	0.0010708	37.419	79.225
75044	0.0414	0.0099	0.0944	0.0010586	37.587	79.418
75223	0.0413	0.0098	0.0941	0.0010640	37.756	79.611
75403	0.0412	0.0098	0.0940	0.0010683	37.782	79.801
75584	0.0412	0.0098	0.0946	0.0010730	37.700	79.993
75764	0.0414	0.0097	0.0946	0.0010631	38.102	80.186
75943	0.0413	0.0097	0.0946	0.0010617	38.098	80.379
76124	0.0412	0.0098	0.0948	0.0010643	37.895	80.569
76303	0.0412	0.0098	0.0944	0.0010699	37.878	80.761
76483	0.0411	0.0097	0.0945	0.0010665	37.940	80.952
76664	0.0411	0.0097	0.0944	0.0010833	38.081	81.144
76844	0.0411	0.0096	0.0947	0.0010852	38.251	81.339
77023	0.0411	0.0096	0.0950	0.0010904	38.267	81.534
77203	0.0410	0.0096	0.0947	0.0010842	38.201	81.729
77384	0.0410	0.0095	0.0950	0.0010806	38.634	81.925
77564	0.0410	0.0094	0.0947	0.0010589	38.999	82.121
77743	0.0410	0.0094	0.0946	0.0010532	38.965	82.313
77924	0.0409	0.0094	0.0949	0.0010349	38.791	82.502
78104	0.0408	0.0093	0.0948	0.0010384	38.991	82.691
78283	0.0408	0.0093	0.0948	0.0010463	39.073	82.878
78463	0.0409	0.0093	0.0951	0.0010611	39.210	83.064
78644	0.0409	0.0092	0.0949	0.0010616	39.560	83.254
78824	0.0408	0.0092	0.0950	0.0010691	39.374	83.446
79003	0.0407	0.0093	0.0949	0.0010644	39.000	83.638
79183	0.0406	0.0093	0.0949	0.0010560	38.915	83.829
79364	0.0405	0.0091	0.0952	0.0010421	39.502	84.020
79544	0.0405	0.0091	0.0950	0.0010447	39.663	84.209
79723	0.0407	0.0091	0.0951	0.0010431	39.651	84.397
79903	0.0407	0.0090	0.0950	0.0010469	39.959	84.584
80083	0.0406	0.0090	0.0951	0.0010557	40.004	84.772
80263	0.0404	0.0090	0.0951	0.0010623	40.025	84.961
80444	0.0404	0.0088	0.0950	0.0010635	40.525	85.152
80623	0.0404	0.0088	0.0950	0.0010646	40.517	85.344
80803	0.0404	0.0089	0.0951	0.0010609	40.248	85.535
80984	0.0403	0.0089	0.0951	0.0010593	40.120	85.726
81163	0.0403	0.0089	0.0950	0.0010674	40.228	85.918
81343	0.0402	0.0088	0.0956	0.0010690	40.557	86.108
81524	0.0402	0.0088	0.0951	0.0010676	40.409	86.301
81703	0.0401	0.0087	0.0954	0.0010751	40.633	86.494
81884	0.0400	0.0087	0.0954	0.0010703	40.707	86.686
82064	0.0400	0.0087	0.0953	0.0010619	40.764	86.880
82243	0.0401	0.0086	0.0954	0.0010671	41.081	87.072
82423	0.0401	0.0086	0.0951	0.0010676	41.259	87.262
82603	0.0400	0.0085	0.0952	0.0010482	41.267	87.455
82784	0.0399	0.0085	0.0957	0.0010411	41.319	87.645
82963	0.0398	0.0084	0.0956	0.0010521	41.554	87.834
83143	0.0398	0.0083	0.0953	0.0010394	41.870	88.021
83323	0.0399	0.0083	0.0958	0.0010362	41.883	88.210
83504	0.0399	0.0084	0.0953	0.0010531	41.615	88.396
83683	0.0398	0.0085	0.0957	0.0010633	41.428	88.586
83864	0.0398	0.0084	0.0956	0.0010641	41.638	88.775
84043	0.0399	0.0082	0.0953	0.0010670	42.425	88.967
84223	0.0399	0.0082	0.0955	0.0010728	42.511	89.158
84403	0.0397	0.0082	0.0955	0.0010708	42.450	89.351
84583	0.0397	0.0081	0.0956	0.0010618	42.670	89.544
84763	0.0397	0.0081	0.0958	0.0010462	42.785	89.736
