# Supplementary material for: Highly Acidic Electron-Rich Brønsted Acids Accelerate Asymmetric Pictet–Spengler Reactions by Virtue of Stabilizing Cation–π Interactions
Source: J Am Chem Soc. 2024 Oct 3;146(41):28339–49. doi: 10.1021/jacs.4c09421 (PMC11487569; doi:10.1021/jacs.4c09421)
Supplement: Supplementary file 2 — ja4c09421_si_002.zip [file ja4c09421_si_002.zip › E3a-D.txt]

t / s	c (aldehyde) / M	c (carbamate) / M	c (product) / M	av c (cat) / M	y	x
0	0.1221	0.0947	0.0055	0.0010289
119	0.1209	0.0928	0.0081	0.0010326	0.380	0.123
300	0.1180	0.0894	0.0119	0.0009952	0.848	0.123
477	0.1144	0.0851	0.0156	0.0010741	1.557	0.306
656	0.1112	0.0806	0.0188	0.0010324	2.477	0.489
837	0.1081	0.0783	0.0212	0.0010230	2.492	0.678
1016	0.1052	0.0752	0.0251	0.0010301	2.982	0.864
1196	0.1027	0.0718	0.0269	0.0010322	3.789	1.048
1377	0.1005	0.0705	0.0287	0.0010290	3.664	1.233
1556	0.0984	0.0682	0.0319	0.0010277	4.136	1.420
1736	0.0964	0.0661	0.0326	0.0010340	4.494	1.604
1917	0.0944	0.0653	0.0343	0.0010311	4.220	1.789
2096	0.0928	0.0629	0.0368	0.0010421	4.910	1.976
2276	0.0913	0.0612	0.0376	0.0010379	5.291	2.162
2457	0.0898	0.0605	0.0392	0.0010375	5.134	2.349
2637	0.0883	0.0583	0.0412	0.0010277	5.918	2.537
2816	0.0869	0.0568	0.0419	0.0010272	6.262	2.723
2996	0.0858	0.0558	0.0437	0.0010193	6.454	2.907
3177	0.0848	0.0542	0.0448	0.0010162	7.100	3.091
3356	0.0836	0.0535	0.0454	0.0010237	7.034	3.275
3536	0.0826	0.0524	0.0469	0.0010438	7.359	3.458
3717	0.0816	0.0508	0.0482	0.0010468	7.997	3.644
3896	0.0805	0.0504	0.0482	0.0010492	7.815	3.833
4077	0.0797	0.0498	0.0496	0.0010590	7.873	4.020
4257	0.0788	0.0488	0.0502	0.0010431	8.253	4.211
4436	0.0778	0.0475	0.0514	0.0010324	8.761	4.400
4617	0.0770	0.0466	0.0520	0.0010202	9.118	4.586
4797	0.0762	0.0466	0.0524	0.0010269	8.734	4.772
4976	0.0756	0.0461	0.0531	0.0010188	8.800	4.956
5156	0.0749	0.0447	0.0545	0.0010380	9.541	5.139
5336	0.0740	0.0439	0.0548	0.0010393	9.792	5.324
5516	0.0734	0.0434	0.0556	0.0010480	9.903	5.511
5697	0.0727	0.0427	0.0562	0.0010582	10.175	5.699
5877	0.0720	0.0424	0.0565	0.0010671	10.065	5.890
6056	0.0714	0.0415	0.0579	0.0010638	10.570	6.081
6237	0.0709	0.0405	0.0582	0.0010676	11.142	6.272
6417	0.0702	0.0406	0.0582	0.0010623	10.744	6.465
6596	0.0697	0.0400	0.0591	0.0010576	10.961	6.656
6776	0.0692	0.0389	0.0600	0.0010555	11.780	6.846
6957	0.0685	0.0388	0.0598	0.0010466	11.456	7.036
7137	0.0680	0.0382	0.0610	0.0010427	11.777	7.227
7316	0.0677	0.0375	0.0609	0.0010504	12.272	7.415
7497	0.0670	0.0376	0.0614	0.0010348	11.848	7.602
7677	0.0666	0.0366	0.0625	0.0010303	12.548	7.791
7856	0.0662	0.0356	0.0629	0.0010342	13.421	7.977
8036	0.0657	0.0353	0.0632	0.0010433	13.442	8.161
8217	0.0652	0.0349	0.0638	0.0010316	13.540	8.348
8397	0.0647	0.0344	0.0642	0.0010331	13.779	8.536
8576	0.0643	0.0345	0.0640	0.0010270	13.483	8.722
8756	0.0640	0.0345	0.0645	0.0010306	13.326	8.906
8937	0.0636	0.0339	0.0651	0.0010258	13.683	9.091
9117	0.0632	0.0334	0.0654	0.0010335	14.043	9.278
9296	0.0627	0.0332	0.0657	0.0010342	13.978	9.463
9476	0.0623	0.0328	0.0661	0.0010496	14.127	9.648
9657	0.0620	0.0320	0.0669	0.0010490	14.894	9.835
9836	0.0616	0.0315	0.0673	0.0010562	15.242	10.025
10016	0.0615	0.0314	0.0676	0.0010604	15.355	10.214
10197	0.0611	0.0311	0.0676	0.0010661	15.459	10.404
10377	0.0607	0.0305	0.0682	0.0010488	15.825	10.597
10556	0.0605	0.0302	0.0683	0.0010495	16.072	10.787
10736	0.0601	0.0303	0.0685	0.0010465	15.758	10.975
10916	0.0597	0.0301	0.0688	0.0010401	15.718	11.163
11097	0.0594	0.0298	0.0691	0.0010495	15.874	11.351
11277	0.0591	0.0296	0.0695	0.0010610	15.980	11.540
11456	0.0587	0.0292	0.0699	0.0010599	16.224	11.730
11637	0.0583	0.0287	0.0701	0.0010560	16.660	11.920
11817	0.0580	0.0282	0.0706	0.0010651	17.034	12.112
11996	0.0577	0.0279	0.0708	0.0010545	17.246	12.303
12177	0.0576	0.0276	0.0712	0.0010475	17.568	12.492
12357	0.0573	0.0273	0.0714	0.0010466	17.789	12.682
12536	0.0568	0.0272	0.0717	0.0010520	17.701	12.871
12717	0.0564	0.0267	0.0721	0.0010327	18.054	13.059
12897	0.0563	0.0262	0.0724	0.0010372	18.694	13.247
13076	0.0561	0.0262	0.0723	0.0010474	18.538	13.434
13257	0.0558	0.0261	0.0727	0.0010547	18.505	13.620
13437	0.0556	0.0257	0.0730	0.0010518	18.954	13.811
13616	0.0553	0.0255	0.0734	0.0010643	18.997	14.000
13797	0.0551	0.0252	0.0737	0.0010583	19.331	14.190
13977	0.0550	0.0250	0.0735	0.0010512	19.473	14.382
14156	0.0546	0.0251	0.0739	0.0010494	19.164	14.571
14337	0.0544	0.0246	0.0743	0.0010441	19.739	14.759
14516	0.0542	0.0244	0.0744	0.0010549	19.920	14.949
14697	0.0537	0.0244	0.0745	0.0010524	19.567	15.137
14877	0.0536	0.0241	0.0748	0.0010462	19.966	15.328
15056	0.0535	0.0236	0.0754	0.0010445	20.651	15.516
15237	0.0532	0.0234	0.0752	0.0010480	20.728	15.704
15416	0.0530	0.0232	0.0758	0.0010417	20.944	15.893
15596	0.0528	0.0227	0.0760	0.0010560	21.573	16.080
15777	0.0526	0.0225	0.0762	0.0010645	21.761	16.269
15956	0.0524	0.0223	0.0765	0.0010625	21.928	16.461
16136	0.0521	0.0221	0.0766	0.0010565	22.048	16.651
16316	0.0519	0.0222	0.0766	0.0010615	21.786	16.842
16496	0.0518	0.0220	0.0771	0.0010468	22.082	17.032
16677	0.0517	0.0216	0.0771	0.0010468	22.641	17.222
16856	0.0513	0.0216	0.0771	0.0010471	22.362	17.412
17036	0.0511	0.0216	0.0774	0.0010480	22.140	17.599
17217	0.0508	0.0213	0.0778	0.0010324	22.439	17.787
17396	0.0506	0.0210	0.0779	0.0010436	22.931	17.976
17576	0.0506	0.0206	0.0784	0.0010439	23.577	18.162
17757	0.0505	0.0204	0.0783	0.0010394	23.806	18.349
17936	0.0502	0.0205	0.0783	0.0010414	23.472	18.538
18117	0.0499	0.0201	0.0788	0.0010447	24.023	18.724
18297	0.0498	0.0197	0.0787	0.0010363	24.514	18.913
18476	0.0496	0.0197	0.0792	0.0010382	24.421	19.100
18656	0.0494	0.0197	0.0791	0.0010487	24.367	19.286
18837	0.0491	0.0195	0.0793	0.0010534	24.417	19.474
19016	0.0490	0.0192	0.0796	0.0010501	24.899	19.664
19196	0.0490	0.0189	0.0799	0.0010525	25.509	19.852
19377	0.0488	0.0189	0.0798	0.0010511	25.401	20.042
19556	0.0486	0.0188	0.0802	0.0010420	25.455	20.232
19737	0.0485	0.0185	0.0803	0.0010519	25.862	20.419
19916	0.0482	0.0185	0.0807	0.0010612	25.750	20.609
20097	0.0481	0.0183	0.0806	0.0010693	26.030	20.798
20277	0.0479	0.0180	0.0806	0.0010644	26.472	20.991
20456	0.0477	0.0179	0.0808	0.0010746	26.530	21.183
20637	0.0476	0.0179	0.0811	0.0010719	26.475	21.374
20817	0.0475	0.0176	0.0815	0.0010737	26.911	21.568
20996	0.0471	0.0175	0.0813	0.0010597	26.970	21.762
21177	0.0470	0.0174	0.0815	0.0010710	27.101	21.952
21357	0.0470	0.0171	0.0819	0.0010587	27.728	22.145
21536	0.0468	0.0171	0.0818	0.0010578	27.544	22.337
21717	0.0466	0.0170	0.0820	0.0010527	27.474	22.526
21897	0.0464	0.0169	0.0820	0.0010593	27.617	22.717
22076	0.0462	0.0166	0.0826	0.0010573	28.140	22.907
22256	0.0462	0.0163	0.0825	0.0010620	28.791	23.097
22437	0.0461	0.0162	0.0826	0.0010550	28.971	23.288
22616	0.0460	0.0161	0.0827	0.0010520	28.944	23.479
22797	0.0456	0.0162	0.0828	0.0010585	28.624	23.668
22977	0.0456	0.0159	0.0830	0.0010496	29.204	23.859
23157	0.0455	0.0157	0.0831	0.0010572	29.669	24.049
23336	0.0453	0.0157	0.0831	0.0010586	29.336	24.238
23517	0.0452	0.0156	0.0833	0.0010596	29.520	24.428
23696	0.0452	0.0153	0.0838	0.0010495	30.318	24.619
23876	0.0450	0.0151	0.0837	0.0010624	30.522	24.808
24057	0.0449	0.0151	0.0839	0.0010595	30.537	24.998
24236	0.0448	0.0149	0.0841	0.0010577	30.932	25.190
24416	0.0447	0.0149	0.0842	0.0010674	30.965	25.380
24597	0.0446	0.0147	0.0844	0.0010698	31.250	25.571
24776	0.0443	0.0145	0.0844	0.0010617	31.620	25.764
24956	0.0442	0.0144	0.0847	0.0010584	31.798	25.955
25137	0.0442	0.0142	0.0847	0.0010635	32.135	26.146
25316	0.0440	0.0141	0.0849	0.0010601	32.303	26.338
25497	0.0438	0.0140	0.0847	0.0010605	32.252	26.528
25677	0.0437	0.0140	0.0850	0.0010525	32.412	26.720
25856	0.0436	0.0138	0.0853	0.0010620	32.671	26.910
26036	0.0435	0.0136	0.0853	0.0010438	33.166	27.099
26217	0.0433	0.0135	0.0852	0.0010472	33.217	27.289
26397	0.0434	0.0135	0.0857	0.0010464	33.385	27.478
26576	0.0434	0.0133	0.0857	0.0010543	33.914	27.666
26756	0.0432	0.0133	0.0856	0.0010364	33.761	27.854
26937	0.0431	0.0132	0.0860	0.0010429	34.031	28.043
27116	0.0429	0.0130	0.0860	0.0010482	34.434	28.231
27296	0.0427	0.0129	0.0860	0.0010571	34.418	28.418
27477	0.0425	0.0128	0.0860	0.0010542	34.506	28.607
27656	0.0424	0.0127	0.0861	0.0010637	34.651	28.798
27836	0.0423	0.0127	0.0863	0.0010738	34.803	28.988
28017	0.0420	0.0124	0.0867	0.0010724	35.221	29.180
28196	0.0421	0.0124	0.0865	0.0010709	35.409	29.375
28377	0.0421	0.0124	0.0866	0.0010784	35.340	29.566
28557	0.0420	0.0122	0.0869	0.0010772	35.842	29.761
28736	0.0420	0.0120	0.0869	0.0010693	36.406	29.955
28917	0.0418	0.0120	0.0869	0.0010612	36.243	30.147
29097	0.0417	0.0119	0.0874	0.0010578	36.406	30.340
29276	0.0417	0.0117	0.0873	0.0010571	37.007	30.531
29456	0.0415	0.0116	0.0872	0.0010590	37.103	30.720
29637	0.0414	0.0115	0.0876	0.0010626	37.490	30.910
29816	0.0413	0.0115	0.0876	0.0010684	37.583	31.102
29996	0.0411	0.0115	0.0874	0.0010583	37.320	31.293
30177	0.0410	0.0113	0.0877	0.0010642	37.830	31.484
30356	0.0409	0.0112	0.0876	0.0010592	37.991	31.677
30536	0.0408	0.0112	0.0878	0.0010623	37.923	31.867
30717	0.0408	0.0110	0.0882	0.0010604	38.558	32.058
30896	0.0408	0.0109	0.0882	0.0010614	39.042	32.250
31076	0.0406	0.0109	0.0881	0.0010495	38.794	32.440
31257	0.0405	0.0108	0.0883	0.0010670	38.827	32.630
31436	0.0404	0.0106	0.0884	0.0010659	39.601	32.821
31616	0.0404	0.0105	0.0884	0.0010618	39.953	33.012
31797	0.0405	0.0105	0.0886	0.0010729	40.137	33.203
31976	0.0403	0.0104	0.0888	0.0010805	40.292	33.397
32156	0.0400	0.0103	0.0888	0.0010614	40.280	33.589
32337	0.0400	0.0103	0.0888	0.0010618	40.366	33.782
32516	0.0401	0.0102	0.0891	0.0010712	40.825	33.974
32696	0.0399	0.0101	0.0891	0.0010752	40.837	34.165
32877	0.0397	0.0101	0.0891	0.0010784	40.721	34.358
33056	0.0398	0.0100	0.0890	0.0010779	41.146	34.553
33237	0.0397	0.0099	0.0891	0.0010761	41.345	34.746
33417	0.0394	0.0098	0.0890	0.0010738	41.486	34.941
33596	0.0394	0.0097	0.0892	0.0010583	41.783	35.135
33777	0.0393	0.0095	0.0893	0.0010470	42.474	35.325
33956	0.0392	0.0095	0.0892	0.0010535	42.481	35.516
34136	0.0391	0.0095	0.0893	0.0010533	42.308	35.704
34317	0.0390	0.0094	0.0894	0.0010493	42.738	35.894
34496	0.0391	0.0094	0.0896	0.0010529	42.820	36.084
34677	0.0390	0.0093	0.0897	0.0010578	42.979	36.272
34856	0.0388	0.0092	0.0898	0.0010554	43.385	36.463
35036	0.0387	0.0090	0.0898	0.0010691	43.845	36.652
35217	0.0388	0.0091	0.0899	0.0010738	43.714	36.843
35396	0.0386	0.0091	0.0898	0.0010786	43.362	37.037
35576	0.0385	0.0090	0.0899	0.0010789	43.969	37.230
35757	0.0385	0.0088	0.0901	0.0010804	44.742	37.424
35936	0.0384	0.0088	0.0902	0.0010751	44.583	37.620
36117	0.0384	0.0088	0.0900	0.0010652	44.678	37.812
36296	0.0385	0.0087	0.0905	0.0010709	45.089	38.006
36476	0.0384	0.0086	0.0903	0.0010689	45.354	38.197
36657	0.0382	0.0086	0.0906	0.0010658	45.451	38.390
36836	0.0381	0.0084	0.0905	0.0010579	45.768	38.583
37016	0.0380	0.0082	0.0907	0.0010600	46.619	38.773
37197	0.0380	0.0082	0.0908	0.0010483	46.651	38.964
37376	0.0379	0.0083	0.0907	0.0010470	46.157	39.155
37557	0.0378	0.0083	0.0908	0.0010495	46.249	39.342
37737	0.0376	0.0081	0.0909	0.0010497	46.821	39.532
37916	0.0377	0.0081	0.0909	0.0010469	46.746	39.721
38097	0.0377	0.0081	0.0911	0.0010605	46.969	39.908
38276	0.0375	0.0079	0.0910	0.0010704	47.401	40.099
38456	0.0374	0.0079	0.0913	0.0010765	47.628	40.290
38637	0.0375	0.0078	0.0909	0.0010786	47.860	40.483
38816	0.0374	0.0079	0.0912	0.0010893	47.783	40.678
38996	0.0375	0.0078	0.0913	0.0010800	48.275	40.872
39177	0.0375	0.0077	0.0914	0.0010766	48.631	41.067
39356	0.0373	0.0076	0.0915	0.0010658	48.752	41.263
39537	0.0372	0.0075	0.0916	0.0010688	49.164	41.454
39717	0.0372	0.0075	0.0917	0.0010588	49.336	41.648
39896	0.0371	0.0074	0.0914	0.0010590	49.445	41.839
40076	0.0370	0.0074	0.0916	0.0010482	49.489	42.029
40257	0.0368	0.0074	0.0915	0.0010568	49.512	42.218
40436	0.0368	0.0073	0.0918	0.0010481	49.688	42.409
40617	0.0369	0.0072	0.0917	0.0010513	50.391	42.597
40797	0.0369	0.0071	0.0919	0.0010493	50.743	42.787
40976	0.0368	0.0071	0.0919	0.0010514	50.842	42.976
41157	0.0366	0.0071	0.0920	0.0010532	50.551	43.164
41336	0.0365	0.0072	0.0923	0.0010663	50.036	43.355
41516	0.0366	0.0070	0.0920	0.0010746	50.891	43.544
41697	0.0365	0.0069	0.0922	0.0010818	51.598	43.737
41876	0.0365	0.0069	0.0924	0.0010849	51.691	43.932
42057	0.0364	0.0069	0.0923	0.0010813	51.543	44.126
42236	0.0363	0.0068	0.0925	0.0010778	51.626	44.322
42416	0.0363	0.0067	0.0923	0.0010704	52.194	44.515
42597	0.0363	0.0067	0.0924	0.0010769	52.656	44.709
42776	0.0363	0.0066	0.0927	0.0010733	53.024	44.903
42956	0.0362	0.0065	0.0926	0.0010656	53.422	45.095
43137	0.0361	0.0065	0.0925	0.0010612	53.517	45.288
43316	0.0360	0.0065	0.0927	0.0010622	53.292	45.480
43497	0.0360	0.0065	0.0928	0.0010450	53.510	45.670
43676	0.0360	0.0065	0.0927	0.0010559	53.427	45.861
43856	0.0359	0.0064	0.0930	0.0010710	53.551	46.049
44037	0.0358	0.0063	0.0928	0.0010735	53.989	46.241
44217	0.0360	0.0062	0.0931	0.0010791	54.760	46.435
44396	0.0359	0.0061	0.0930	0.0010831	55.331	46.628
44577	0.0357	0.0061	0.0928	0.0010784	55.016	46.822
44757	0.0357	0.0061	0.0932	0.0010723	55.257	47.018
44936	0.0358	0.0061	0.0930	0.0010748	55.575	47.211
45117	0.0356	0.0060	0.0930	0.0010784	55.814	47.403
45297	0.0355	0.0059	0.0929	0.0010775	56.149	47.598
45476	0.0355	0.0059	0.0933	0.0010840	56.322	47.792
45657	0.0355	0.0058	0.0932	0.0010845	56.783	47.986
45837	0.0354	0.0058	0.0935	0.0010739	56.834	48.182
46016	0.0352	0.0057	0.0932	0.0010595	56.976	48.376
46197	0.0351	0.0057	0.0933	0.0010594	57.327	48.567
46376	0.0352	0.0057	0.0934	0.0010458	57.209	48.759
46556	0.0353	0.0056	0.0932	0.0010362	57.619	48.947
46737	0.0352	0.0056	0.0936	0.0010538	58.133	49.135
46916	0.0353	0.0056	0.0935	0.0010541	58.225	49.324
47096	0.0353	0.0055	0.0936	0.0010653	58.526	49.512
47277	0.0350	0.0054	0.0938	0.0010702	59.006	49.703
47456	0.0349	0.0054	0.0937	0.0010669	58.906	49.896
47637	0.0350	0.0055	0.0936	0.0010527	58.535	50.088
47816	0.0350	0.0054	0.0939	0.0010510	58.840	50.280
47996	0.0348	0.0054	0.0938	0.0010389	59.078	50.468
48177	0.0349	0.0054	0.0940	0.0010356	59.083	50.656
48356	0.0348	0.0053	0.0937	0.0010450	59.376	50.844
48537	0.0348	0.0052	0.0939	0.0010443	60.399	51.030
48717	0.0348	0.0052	0.0940	0.0010438	60.409	51.219
48896	0.0348	0.0052	0.0942	0.0010471	59.787	51.407
49077	0.0347	0.0051	0.0940	0.0010550	60.677	51.594
49257	0.0348	0.0051	0.0942	0.0010610	61.020	51.784
49436	0.0348	0.0051	0.0941	0.0010656	60.729	51.975
49617	0.0347	0.0050	0.0942	0.0010738	61.354	52.165
49796	0.0347	0.0050	0.0944	0.0010839	61.675	52.359
49977	0.0347	0.0050	0.0942	0.0010872	61.379	52.552
50156	0.0346	0.0049	0.0943	0.0010787	62.081	52.748
50336	0.0345	0.0049	0.0943	0.0010858	62.253	52.942
50517	0.0344	0.0049	0.0942	0.0010863	61.853	53.137
50697	0.0344	0.0049	0.0942	0.0010741	62.144	53.333
50876	0.0344	0.0047	0.0944	0.0010718	63.055	53.528
51058	0.0343	0.0047	0.0944	0.0010938	63.124	53.720
51236	0.0342	0.0048	0.0944	0.0010790	62.841	53.917
51417	0.0343	0.0047	0.0944	0.0010670	63.354	54.110
51597	0.0342	0.0047	0.0946	0.0010752	63.494	54.305
51776	0.0341	0.0047	0.0945	0.0010707	63.288	54.497
51957	0.0341	0.0047	0.0945	0.0010502	63.435	54.689
52137	0.0342	0.0046	0.0947	0.0010560	63.747	54.881
52316	0.0342	0.0046	0.0947	0.0010674	64.197	55.071
52497	0.0342	0.0044	0.0947	0.0010587	65.291	55.261
52677	0.0342	0.0044	0.0948	0.0010512	65.749	55.453
52856	0.0339	0.0044	0.0948	0.0010490	65.517	55.643
53037	0.0339	0.0044	0.0948	0.0010452	65.640	55.831
53216	0.0339	0.0044	0.0949	0.0010541	65.474	56.021
53396	0.0339	0.0044	0.0950	0.0010638	65.218	56.209
53577	0.0339	0.0044	0.0948	0.0010743	65.588	56.399
53756	0.0338	0.0043	0.0949	0.0010805	65.998	56.593
53936	0.0338	0.0043	0.0948	0.0010876	66.200	56.786
54117	0.0339	0.0042	0.0951	0.0010658	67.270	56.981
54296	0.0338	0.0041	0.0950	0.0010546	67.512	57.176
54477	0.0338	0.0042	0.0951	0.0010556	67.099	57.365
54656	0.0338	0.0042	0.0950	0.0010478	67.077	57.556
54836	0.0336	0.0042	0.0951	0.0010486	66.796	57.745
55017	0.0336	0.0041	0.0952	0.0010555	67.102	57.933
55196	0.0335	0.0041	0.0953	0.0010596	67.329	58.124
55376	0.0335	0.0041	0.0951	0.0010571	67.801	58.313
55557	0.0336	0.0040	0.0952	0.0010593	68.306	58.504
55736	0.0335	0.0040	0.0951	0.0010444	68.739	58.695
55917	0.0335	0.0040	0.0954	0.0010508	68.380	58.883
56097	0.0337	0.0040	0.0954	0.0010492	68.645	59.073
56276	0.0336	0.0039	0.0955	0.0010541	69.090	59.262
56456	0.0333	0.0040	0.0952	0.0010625	68.389	59.450
56637	0.0333	0.0039	0.0954	0.0010795	69.364	59.641
56816	0.0335	0.0039	0.0955	0.0010779	69.230	59.835
56997	0.0334	0.0040	0.0955	0.0010790	68.752	60.028
57177	0.0335	0.0038	0.0953	0.0010651	70.182	60.223
57356	0.0334	0.0038	0.0955	0.0010579	70.569	60.416
57536	0.0333	0.0037	0.0954	0.0010652	70.896	60.606
57717	0.0332	0.0037	0.0957	0.0010683	71.158	60.797
57896	0.0331	0.0036	0.0955	0.0010732	71.653	60.990
58077	0.0331	0.0036	0.0954	0.0010868	71.608	61.182
58256	0.0333	0.0037	0.0957	0.0010903	71.172	61.377
58437	0.0332	0.0036	0.0956	0.0010764	71.377	61.572
58616	0.0331	0.0037	0.0956	0.0010709	71.188	61.768
58796	0.0333	0.0036	0.0956	0.0010679	72.035	61.960
58977	0.0334	0.0035	0.0957	0.0010530	72.896	62.153
59156	0.0333	0.0035	0.0956	0.0010488	72.929	62.345
59336	0.0332	0.0036	0.0957	0.0010495	72.125	62.533
59517	0.0332	0.0036	0.0957	0.0010556	71.502	62.722
59696	0.0331	0.0036	0.0959	0.0010562	72.205	62.912
59876	0.0329	0.0035	0.0957	0.0010625	72.663	63.101
60057	0.0329	0.0035	0.0960	0.0010695	72.883	63.292
60236	0.0331	0.0034	0.0960	0.0010711	73.626	63.485
60417	0.0330	0.0034	0.0958	0.0010611	73.858	63.676
60597	0.0329	0.0034	0.0959	0.0010616	73.538	63.869
60776	0.0329	0.0033	0.0958	0.0010598	74.512	64.060
60956	0.0329	0.0033	0.0959	0.0010477	74.461	64.250
61137	0.0328	0.0034	0.0958	0.0010490	73.993	64.440
61316	0.0329	0.0033	0.0960	0.0010491	75.219	64.630
61497	0.0329	0.0033	0.0959	0.0010450	74.472	64.817
61676	0.0329	0.0033	0.0958	0.0010553	74.679	65.007
61856	0.0328	0.0032	0.0960	0.0010654	75.932	65.195
62037	0.0327	0.0032	0.0962	0.0010715	75.639	65.386
62217	0.0328	0.0032	0.0962	0.0010833	76.028	65.579
62396	0.0327	0.0032	0.0961	0.0010910	75.779	65.773
62577	0.0327	0.0032	0.0959	0.0010904	75.591	65.968
62757	0.0327	0.0032	0.0960	0.0010847	76.150	66.165
62936	0.0327	0.0031	0.0960	0.0010791	76.623	66.361
63117	0.0328	0.0030	0.0959	0.0010712	78.127	66.555
63296	0.0327	0.0030	0.0959	0.0010689	78.520	66.749
63476	0.0326	0.0030	0.0961	0.0010645	77.266	66.941
63656	0.0326	0.0031	0.0961	0.0010731	76.366	67.133
63836	0.0326	0.0031	0.0963	0.0010734	76.350	67.325
64017	0.0325	0.0030	0.0962	0.0010821	77.355	67.518
64196	0.0326	0.0029	0.0962	0.0010726	78.757	67.713
64377	0.0325	0.0030	0.0962	0.0010680	78.300	67.906
64556	0.0325	0.0029	0.0961	0.0010519	78.524	68.100
64736	0.0326	0.0029	0.0961	0.0010422	79.235	68.290
64917	0.0325	0.0029	0.0962	0.0010323	78.821	68.478
65096	0.0324	0.0029	0.0963	0.0010380	78.877	68.666
65277	0.0325	0.0029	0.0963	0.0010371	79.091	68.851
65456	0.0324	0.0028	0.0964	0.0010460	80.263	69.039
65636	0.0323	0.0028	0.0965	0.0010584	80.705	69.225
65817	0.0323	0.0028	0.0962	0.0010638	79.879	69.415
65996	0.0324	0.0028	0.0963	0.0010648	80.492	69.607
66176	0.0324	0.0027	0.0965	0.0010680	81.006	69.797
66357	0.0323	0.0028	0.0965	0.0010706	79.666	69.989
66536	0.0323	0.0029	0.0963	0.0010653	79.155	70.183
66716	0.0323	0.0028	0.0964	0.0010639	80.375	70.374
66897	0.0322	0.0028	0.0964	0.0010827	80.381	70.566
67076	0.0321	0.0028	0.0965	0.0010913	80.030	70.760
67256	0.0321	0.0027	0.0963	0.0010937	80.822	70.954
67437	0.0322	0.0026	0.0966	0.0010996	82.246	71.151
67617	0.0322	0.0026	0.0963	0.0010948	82.657	71.350
67796	0.0322	0.0027	0.0965	0.0010840	81.876	71.547
67976	0.0322	0.0026	0.0964	0.0010690	82.623	71.742
68157	0.0322	0.0026	0.0963	0.0010581	82.649	71.936
68336	0.0322	0.0026	0.0966	0.0010525	82.453	72.128
68517	0.0322	0.0026	0.0964	0.0010561	82.962	72.317
68697	0.0322	0.0026	0.0965	0.0010384	82.940	72.508
68876	0.0322	0.0026	0.0967	0.0010448	82.472	72.697
69057	0.0320	0.0026	0.0966	0.0010543	83.010	72.883
69236	0.0319	0.0025	0.0966	0.0010618	83.155	73.073
69416	0.0320	0.0026	0.0965	0.0010610	82.907	73.262
69596	0.0320	0.0025	0.0968	0.0010699	83.877	73.453
69777	0.0320	0.0025	0.0968	0.0010826	84.229	73.645
69956	0.0319	0.0024	0.0965	0.0010762	84.738	73.840
70136	0.0319	0.0025	0.0964	0.0010798	84.275	74.033
70317	0.0319	0.0025	0.0967	0.0010777	83.774	74.227
70496	0.0318	0.0024	0.0966	0.0010759	84.721	74.423
70676	0.0318	0.0025	0.0966	0.0010625	84.262	74.615
70857	0.0319	0.0025	0.0967	0.0010697	83.310	74.808
71037	0.0319	0.0025	0.0968	0.0010628	83.844	75.001
71216	0.0318	0.0024	0.0966	0.0010636	85.120	75.193
71397	0.0318	0.0024	0.0965	0.0010659	85.554	75.383
71576	0.0319	0.0024	0.0966	0.0010687	84.873	75.576
71756	0.0326	0.0021	0.1007	0.0010272	90.500	75.767
71937	0.0326	0.0020	0.0967	0.0010289	91.923	75.955
72117	0.0319	0.0023	0.0965	0.0010345	86.922	76.141
72296	0.0318	0.0023	0.0967	0.0010442	86.431	76.327
72477	0.0317	0.0023	0.0967	0.0010469	86.102	76.513
72656	0.0318	0.0023	0.0968	0.0010781	86.476	76.702
72837	0.0319	0.0022	0.0968	0.0010728	87.882	76.893
73017	0.0318	0.0022	0.0965	0.0010760	87.811	77.087
73196	0.0316	0.0022	0.0965	0.0010585	87.864	77.281
73376	0.0316	0.0022	0.0968	0.0010417	88.848	77.472
73557	0.0317	0.0023	0.0968	0.0010532	86.798	77.661
73737	0.0317	0.0023	0.0966	0.0010488	86.915	77.850
73916	0.0315	0.0022	0.0966	0.0010319	88.183	78.039
74097	0.0315	0.0022	0.0966	0.0010367	88.270	78.226
74276	0.0315	0.0022	0.0968	0.0010524	87.906	78.413
74456	0.0316	0.0023	0.0965	0.0010460	87.227	78.600
74636	0.0316	0.0022	0.0969	0.0010517	87.342	78.789
74816	0.0316	0.0022	0.0968	0.0010627	87.869	78.977
74996	0.0318	0.0022	0.0967	0.0010715	88.178	79.168
75176	0.0317	0.0022	0.0968	0.0010723	88.727	79.360
75357	0.0315	0.0021	0.0968	0.0010859	89.004	79.553
75537	0.0316	0.0022	0.0969	0.0010872	88.296	79.748
75716	0.0316	0.0022	0.0968	0.0010787	88.385	79.944
75897	0.0316	0.0022	0.0970	0.0010775	88.918	80.138
76077	0.0317	0.0021	0.0970	0.0010701	88.996	80.333
76256	0.0315	0.0021	0.0968	0.0010591	89.196	80.526
76436	0.0314	0.0021	0.0968	0.0010537	89.940	80.717
76617	0.0314	0.0021	0.0969	0.0010571	90.341	80.907
76796	0.0315	0.0021	0.0970	0.0010547	90.110	81.098
76976	0.0316	0.0021	0.0970	0.0010616	90.369	81.287
77157	0.0316	0.0020	0.0969	0.0010588	92.158	81.477
77336	0.0315	0.0020	0.0969	0.0010603	91.973	81.669
77516	0.0316	0.0020	0.0970	0.0010596	91.092	81.859
77696	0.0316	0.0020	0.0969	0.0010537	91.151	82.050
77876	0.0315	0.0021	0.0967	0.0010508	90.282	82.240
78057	0.0315	0.0020	0.0967	0.0010569	91.767	82.429
78236	0.0315	0.0019	0.0968	0.0010510	93.938	82.620
78416	0.0315	0.0019	0.0967	0.0010505	92.763	82.809
78597	0.0315	0.0020	0.0968	0.0010512	91.271	82.998
78776	0.0314	0.0020	0.0966	0.0010511	91.481	83.188
78956	0.0315	0.0019	0.0969	0.0010461	92.520	83.376
79137	0.0315	0.0019	0.0970	0.0010545	93.448	83.565
79316	0.0312	0.0018	0.0968	0.0010481	94.069	83.755
79496	0.0312	0.0018	0.0970	0.0010523	93.951	83.943
79677	0.0313	0.0019	0.0968	0.0010530	93.951	84.132
79856	0.0313	0.0018	0.0968	0.0010629	95.627	84.323
80036	0.0311	0.0018	0.0966	0.0010627	94.613	84.512
80217	0.0311	0.0019	0.0967	0.0010647	92.641	84.703
80396	0.0313	0.0018	0.0968	0.0010611	94.400	84.896
80577	0.0312	0.0018	0.0968	0.0010644	94.390	85.086
80756	0.0313	0.0019	0.0969	0.0010586	92.705	85.278
80936	0.0313	0.0019	0.0966	0.0010599	93.086	85.468
81117	0.0312	0.0018	0.0966	0.0010697	94.788	85.659
81296	0.0311	0.0018	0.0967	0.0010710	95.488	85.852
81477	0.0312	0.0019	0.0970	0.0010697	93.495	86.043
81657	0.0312	0.0019	0.0968	0.0010633	92.253	86.237
81836	0.0311	0.0019	0.0967	0.0010555	93.116	86.429
82017	0.0310	0.0018	0.0968	0.0010500	95.034	86.619
82196	0.0310	0.0017	0.0967	0.0010540	96.911	86.809
82376	0.0311	0.0017	0.0967	0.0010485	95.858	86.998
82557	0.0310	0.0018	0.0969	0.0010512	95.330	87.187
82736	0.0309	0.0017	0.0969	0.0010510	95.981	87.377
82916	0.0311	0.0017	0.0969	0.0010483	96.283	87.565
83097	0.0312	0.0017	0.0969	0.0010507	97.363	87.754
83276	0.0311	0.0017	0.0969	0.0010488	97.223	87.944
83457	0.0310	0.0017	0.0969	0.0010463	96.089	88.132
83637	0.0309	0.0017	0.0967	0.0010392	96.343	88.321
83816	0.0310	0.0017	0.0970	0.0010429	96.812	88.509
83997	0.0309	0.0017	0.0966	0.0010349	97.638	88.695
84177	0.0309	0.0015	0.0965	0.0010309	101.170	88.883
84356	0.0310	0.0015	0.0966	0.0010301	100.547	89.069
84537	0.0311	0.0016	0.0966	0.0010452	99.524	89.254
84716	0.0310	0.0016	0.0967	0.0010477	99.992	89.442
84896	0.0309	0.0017	0.0969	0.0010496	97.447	89.629
85077	0.0310	0.0016	0.0967	0.0010576	98.471	89.818
85256	0.0310	0.0016	0.0970	0.0010625	98.833	90.008
85437	0.0310	0.0016	0.0967	0.0010520	98.640	90.198
85616	0.0311	0.0015	0.0969	0.0010470	100.740	90.390
85796	0.0310	0.0016	0.0967	0.0010486	98.446	90.577
85977	0.0310	0.0017	0.0970	0.0010488	97.485	90.766
86156	0.0311	0.0015	0.0967	0.0010483	100.863	90.956
86336	0.0311	0.0015	0.0969	0.0010568	101.194	91.144
86517	0.0311	0.0016	0.0972	0.0010623	98.200	91.333
86696	0.0311	0.0016	0.0969	0.0010567	98.309	91.525
86877	0.0311	0.0016	0.0971	0.0010621	100.000	91.714
87056	0.0310	0.0016	0.0969	0.0010600	99.415	91.906
87236	0.0309	0.0016	0.0968	0.0010563	97.882	92.096
87417	0.0310	0.0017	0.0970	0.0010568	97.366	92.287
87597	0.0308	0.0016	0.0970	0.0010584	99.672	92.478
87777	0.0307	0.0015	0.0971	0.0010445	101.732	92.668
