# Supplementary material for: Highly Acidic Electron-Rich Brønsted Acids Accelerate Asymmetric Pictet–Spengler Reactions by Virtue of Stabilizing Cation–π Interactions
Source: J Am Chem Soc. 2024 Oct 3;146(41):28339–49. doi: 10.1021/jacs.4c09421 (PMC11487569; doi:10.1021/jacs.4c09421)
Supplement: Supplementary file 2 — ja4c09421_si_002.zip [file ja4c09421_si_002.zip › E3a-E.txt]

t / s	c (aldehyde) / M	c (carbamate) / M	c (product) / M	av c (cat) / M	y	x
0	0.1299	0.0982	0.0032	0.0007343
178	0.1285	0.0978	0.0057	0.0008015	-0.219	0.137
355	0.1251	0.0953	0.0092	0.0009148	-0.239	0.289
534	0.1213	0.0919	0.0133	0.0009712	-0.040	0.457
714	0.1174	0.0883	0.0174	0.0008790	0.160	0.624
895	0.1134	0.0842	0.0217	0.0009411	0.583	0.789
1075	0.1095	0.0802	0.0254	0.0009858	1.010	0.962
1254	0.1061	0.0771	0.0284	0.0010074	1.267	1.140
1434	0.1029	0.0743	0.0315	0.0010080	1.457	1.322
1615	0.0998	0.0704	0.0352	0.0010140	2.209	1.505
1794	0.0972	0.0670	0.0375	0.0010145	2.898	1.686
1974	0.0945	0.0647	0.0402	0.0010193	3.114	1.869
2154	0.0919	0.0628	0.0418	0.0010302	3.167	2.054
2335	0.0899	0.0609	0.0442	0.0010528	3.472	2.242
2514	0.0878	0.0587	0.0461	0.0010605	3.902	2.431
2694	0.0859	0.0570	0.0481	0.0010603	4.156	2.622
2875	0.0841	0.0554	0.0495	0.0010691	4.351	2.815
3055	0.0823	0.0535	0.0517	0.0010648	4.798	3.007
3234	0.0809	0.0515	0.0528	0.0010588	5.405	3.197
3414	0.0794	0.0504	0.0542	0.0010580	5.516	3.388
3594	0.0778	0.0489	0.0560	0.0010565	5.823	3.578
3775	0.0767	0.0474	0.0571	0.0010615	6.355	3.770
3955	0.0756	0.0465	0.0581	0.0010626	6.507	3.961
4135	0.0743	0.0457	0.0591	0.0010663	6.520	4.152
4315	0.0730	0.0444	0.0603	0.0010676	6.832	4.345
4495	0.0719	0.0430	0.0618	0.0010688	7.389	4.537
4675	0.0709	0.0416	0.0629	0.0010638	8.042	4.729
4855	0.0698	0.0409	0.0636	0.0010586	8.051	4.920
5035	0.0688	0.0403	0.0646	0.0010624	8.103	5.111
5215	0.0680	0.0388	0.0659	0.0010552	8.913	5.301
5395	0.0671	0.0375	0.0667	0.0010645	9.547	5.492
5574	0.0662	0.0368	0.0674	0.0010582	9.668	5.682
5755	0.0652	0.0361	0.0683	0.0010595	9.794	5.874
5934	0.0644	0.0357	0.0687	0.0010547	9.833	6.063
6114	0.0637	0.0350	0.0697	0.0010666	10.091	6.254
6294	0.0631	0.0342	0.0703	0.0010654	10.551	6.446
6474	0.0625	0.0334	0.0712	0.0010644	10.984	6.637
6654	0.0617	0.0326	0.0716	0.0010762	11.339	6.830
6834	0.0611	0.0320	0.0725	0.0010765	11.603	7.024
7014	0.0606	0.0312	0.0732	0.0010798	12.120	7.218
7194	0.0600	0.0308	0.0737	0.0010769	12.229	7.412
7374	0.0591	0.0302	0.0743	0.0010904	12.367	7.607
7554	0.0584	0.0294	0.0749	0.0010828	12.841	7.803
7734	0.0579	0.0288	0.0755	0.0010884	13.215	7.998
7914	0.0575	0.0283	0.0761	0.0010931	13.517	8.194
8095	0.0569	0.0280	0.0766	0.0010863	13.635	8.392
8275	0.0563	0.0276	0.0770	0.0010793	13.751	8.586
8455	0.0558	0.0271	0.0775	0.0010796	14.028	8.781
8635	0.0553	0.0264	0.0780	0.0010698	14.491	8.974
8815	0.0548	0.0259	0.0784	0.0010636	14.816	9.166
8995	0.0544	0.0256	0.0788	0.0010645	14.987	9.358
9174	0.0539	0.0251	0.0795	0.0010519	15.348	9.547
9354	0.0534	0.0246	0.0799	0.0010524	15.652	9.737
9534	0.0529	0.0240	0.0804	0.0010649	16.140	9.927
9714	0.0524	0.0234	0.0809	0.0010604	16.592	10.118
9895	0.0520	0.0233	0.0811	0.0010689	16.500	10.311
10075	0.0517	0.0229	0.0816	0.0010823	16.820	10.505
10255	0.0513	0.0221	0.0820	0.0010780	17.732	10.699
10435	0.0509	0.0220	0.0823	0.0010640	17.683	10.892
10615	0.0505	0.0219	0.0828	0.0010656	17.556	11.084
10795	0.0501	0.0214	0.0831	0.0010669	18.057	11.275
10975	0.0498	0.0211	0.0835	0.0010657	18.329	11.467
11155	0.0495	0.0207	0.0837	0.0010691	18.688	11.660
11335	0.0492	0.0203	0.0841	0.0010740	19.140	11.852
11515	0.0489	0.0199	0.0845	0.0010804	19.561	12.046
11695	0.0485	0.0196	0.0847	0.0010853	19.705	12.241
11875	0.0481	0.0196	0.0851	0.0010837	19.507	12.436
12055	0.0477	0.0192	0.0854	0.0010863	19.854	12.632
12235	0.0475	0.0186	0.0857	0.0010938	20.725	12.828
12415	0.0474	0.0183	0.0861	0.0010916	21.252	13.025
12594	0.0471	0.0181	0.0861	0.0010750	21.324	13.219
12774	0.0466	0.0179	0.0866	0.0010775	21.398	13.412
12954	0.0462	0.0175	0.0868	0.0010738	21.837	13.606
13134	0.0460	0.0172	0.0872	0.0010694	22.360	13.799
13314	0.0459	0.0170	0.0873	0.0010715	22.600	13.991
13494	0.0456	0.0166	0.0877	0.0010739	23.155	14.185
13675	0.0454	0.0162	0.0880	0.0010704	23.763	14.379
13855	0.0451	0.0160	0.0883	0.0010760	23.851	14.572
14035	0.0449	0.0160	0.0883	0.0010736	23.792	14.765
14215	0.0447	0.0158	0.0888	0.0010711	24.002	14.958
14395	0.0443	0.0155	0.0890	0.0010738	24.320	15.151
14575	0.0440	0.0154	0.0891	0.0010737	24.416	15.345
14755	0.0438	0.0150	0.0894	0.0010663	24.899	15.537
14935	0.0435	0.0147	0.0898	0.0010728	25.401	15.730
15115	0.0433	0.0145	0.0898	0.0010748	25.720	15.923
15295	0.0432	0.0143	0.0900	0.0010754	26.079	16.116
15475	0.0430	0.0142	0.0903	0.0010688	26.206	16.309
15654	0.0428	0.0140	0.0903	0.0010789	26.385	16.502
15834	0.0425	0.0138	0.0906	0.0010699	26.813	16.695
16014	0.0424	0.0135	0.0907	0.0010584	27.394	16.887
16194	0.0422	0.0132	0.0911	0.0010573	27.918	17.077
16374	0.0420	0.0130	0.0911	0.0010687	28.147	17.268
16554	0.0416	0.0129	0.0912	0.0010564	28.256	17.460
16734	0.0414	0.0127	0.0915	0.0010609	28.377	17.650
16914	0.0414	0.0126	0.0918	0.0010698	28.691	17.842
17094	0.0412	0.0123	0.0918	0.0010692	29.240	18.034
17275	0.0409	0.0121	0.0921	0.0010643	29.538	18.227
17455	0.0407	0.0120	0.0924	0.0010640	29.764	18.419
17635	0.0407	0.0119	0.0925	0.0010631	30.113	18.610
17815	0.0405	0.0118	0.0927	0.0010600	30.192	18.802
17995	0.0403	0.0117	0.0927	0.0010702	30.325	18.993
18175	0.0401	0.0113	0.0928	0.0010705	31.061	19.186
18355	0.0399	0.0112	0.0931	0.0010713	31.400	19.379
18534	0.0399	0.0111	0.0933	0.0010640	31.478	19.570
18714	0.0397	0.0109	0.0933	0.0010693	32.027	19.762
18894	0.0394	0.0108	0.0935	0.0010715	32.170	19.955
19074	0.0394	0.0107	0.0937	0.0010663	32.282	20.147
19254	0.0395	0.0105	0.0938	0.0010667	32.849	20.339
19434	0.0393	0.0103	0.0938	0.0010693	33.347	20.531
19614	0.0390	0.0102	0.0941	0.0010689	33.353	20.724
19794	0.0388	0.0100	0.0940	0.0010529	33.982	20.915
19974	0.0387	0.0098	0.0943	0.0010611	34.491	21.105
20155	0.0386	0.0098	0.0945	0.0010642	34.477	21.297
20335	0.0384	0.0097	0.0946	0.0010657	34.753	21.489
20515	0.0384	0.0097	0.0947	0.0010644	34.763	21.681
20695	0.0384	0.0094	0.0947	0.0010806	35.733	21.874
20875	0.0383	0.0092	0.0952	0.0010792	36.317	22.068
21055	0.0380	0.0092	0.0951	0.0010753	35.981	22.262
21235	0.0378	0.0090	0.0952	0.0010704	36.359	22.455
21414	0.0378	0.0089	0.0953	0.0010612	36.715	22.646
21594	0.0377	0.0088	0.0955	0.0010567	36.992	22.836
21774	0.0375	0.0086	0.0955	0.0010561	37.517	23.027
21954	0.0375	0.0085	0.0955	0.0010583	37.871	23.217
22134	0.0373	0.0085	0.0959	0.0010658	38.051	23.408
22315	0.0372	0.0083	0.0958	0.0010593	38.354	23.600
22494	0.0370	0.0082	0.0957	0.0010522	38.718	23.789
22674	0.0370	0.0080	0.0959	0.0010485	39.385	23.978
22854	0.0370	0.0079	0.0961	0.0010376	39.828	24.166
23035	0.0369	0.0079	0.0962	0.0010299	39.703	24.353
23215	0.0368	0.0079	0.0962	0.0010301	39.834	24.539
23394	0.0367	0.0077	0.0965	0.0010265	40.337	24.723
23574	0.0367	0.0076	0.0965	0.0010241	40.793	24.907
23754	0.0365	0.0075	0.0965	0.0010322	40.949	25.092
23935	0.0363	0.0075	0.0966	0.0010342	40.984	25.279
24114	0.0364	0.0074	0.0968	0.0010359	41.411	25.465
24295	0.0362	0.0073	0.0969	0.0010335	41.667	25.652
24475	0.0359	0.0073	0.0968	0.0010273	41.649	25.837
24654	0.0359	0.0072	0.0972	0.0010306	42.005	26.021
24834	0.0359	0.0070	0.0971	0.0010346	42.816	26.207
25015	0.0358	0.0069	0.0973	0.0010429	43.177	26.395
25195	0.0358	0.0070	0.0975	0.0010531	42.701	26.584
25374	0.0356	0.0070	0.0975	0.0010561	42.400	26.773
25554	0.0354	0.0069	0.0975	0.0010523	42.814	26.963
25735	0.0354	0.0068	0.0976	0.0010427	43.357	27.152
25915	0.0354	0.0067	0.0976	0.0010455	43.854	27.340
26095	0.0353	0.0066	0.0976	0.0010332	44.108	27.527
26274	0.0353	0.0065	0.0979	0.0010387	44.812	27.713
26454	0.0353	0.0064	0.0978	0.0010385	45.107	27.900
26634	0.0352	0.0063	0.0980	0.0010438	45.313	28.087
26815	0.0352	0.0062	0.0980	0.0010258	45.893	28.274
26995	0.0349	0.0062	0.0981	0.0010304	45.899	28.459
27174	0.0348	0.0060	0.0981	0.0010301	46.583	28.644
27354	0.0349	0.0060	0.0982	0.0010339	46.713	28.829
27535	0.0349	0.0059	0.0983	0.0010303	47.090	29.016
27714	0.0346	0.0059	0.0984	0.0010401	47.170	29.202
27894	0.0345	0.0058	0.0983	0.0010372	47.422	29.389
28075	0.0345	0.0057	0.0985	0.0010399	47.801	29.577
28255	0.0344	0.0058	0.0983	0.0010360	47.634	29.763
28434	0.0344	0.0056	0.0986	0.0010368	48.256	29.949
28614	0.0344	0.0055	0.0986	0.0010441	48.979	30.136
28795	0.0345	0.0055	0.0986	0.0010421	48.987	30.325
28974	0.0343	0.0055	0.0989	0.0010305	48.944	30.510
29154	0.0341	0.0054	0.0989	0.0010386	49.380	30.697
29335	0.0341	0.0053	0.0988	0.0010401	49.762	30.885
29515	0.0343	0.0053	0.0989	0.0010356	50.039	31.072
29694	0.0342	0.0053	0.0990	0.0010425	50.219	31.258
29874	0.0339	0.0052	0.0990	0.0010539	50.304	31.446
30054	0.0337	0.0051	0.0990	0.0010506	50.878	31.636
30234	0.0337	0.0050	0.0992	0.0010503	51.412	31.825
30414	0.0338	0.0050	0.0991	0.0010511	51.394	32.014
30594	0.0337	0.0049	0.0991	0.0010560	52.065	32.204
30775	0.0336	0.0049	0.0993	0.0010470	51.954	32.394
30955	0.0336	0.0050	0.0993	0.0010439	51.404	32.582
31134	0.0337	0.0049	0.0993	0.0010517	52.386	32.770
31314	0.0337	0.0047	0.0994	0.0010540	53.290	32.959
31495	0.0336	0.0048	0.0994	0.0010410	52.869	33.149
31675	0.0335	0.0048	0.0996	0.0010434	52.572	33.336
31854	0.0336	0.0047	0.0996	0.0010335	53.054	33.522
32034	0.0336	0.0047	0.0997	0.0010194	53.630	33.707
32214	0.0335	0.0046	0.0996	0.0010158	53.807	33.890
32394	0.0333	0.0045	0.0996	0.0010199	54.113	34.073
32574	0.0331	0.0045	0.0998	0.0010210	54.433	34.257
32754	0.0331	0.0045	0.0998	0.0010347	53.873	34.442
32934	0.0331	0.0046	0.0999	0.0010549	53.109	34.630
33114	0.0331	0.0045	0.0999	0.0010637	54.360	34.821
33295	0.0332	0.0043	0.0999	0.0010607	55.930	35.013
33474	0.0332	0.0043	0.1000	0.0010513	55.903	35.202
33654	0.0331	0.0043	0.1000	0.0010435	55.789	35.391
33834	0.0330	0.0042	0.1001	0.0010364	55.948	35.578
34015	0.0330	0.0042	0.1001	0.0010344	56.653	35.765
34194	0.0329	0.0041	0.1000	0.0010357	57.090	35.950
34374	0.0329	0.0041	0.1002	0.0010426	57.120	36.138
34554	0.0329	0.0040	0.1000	0.0010459	57.683	36.326
34735	0.0329	0.0040	0.1001	0.0010411	57.800	36.514
34914	0.0328	0.0040	0.1003	0.0010253	57.681	36.699
35094	0.0329	0.0040	0.1003	0.0010297	57.841	36.884
35275	0.0328	0.0039	0.1003	0.0010334	58.080	37.071
35454	0.0327	0.0039	0.1003	0.0010340	58.443	37.256
35634	0.0326	0.0038	0.1004	0.0010385	58.831	37.443
35815	0.0326	0.0039	0.1004	0.0010621	58.442	37.633
35995	0.0324	0.0039	0.1004	0.0010652	57.659	37.824
36174	0.0325	0.0039	0.1005	0.0010670	58.500	38.015
36354	0.0327	0.0037	0.1007	0.0010618	59.817	38.207
36535	0.0325	0.0038	0.1007	0.0010508	59.208	38.398
36715	0.0323	0.0038	0.1008	0.0010430	58.659	38.586
36894	0.0323	0.0037	0.1007	0.0010347	59.682	38.772
37074	0.0323	0.0037	0.1007	0.0010320	60.047	38.958
37255	0.0322	0.0037	0.1007	0.0010310	59.765	39.145
37434	0.0322	0.0036	0.1007	0.0010319	60.442	39.329
37614	0.0322	0.0035	0.1008	0.0010346	61.182	39.515
37794	0.0321	0.0035	0.1008	0.0010345	60.941	39.702
37975	0.0322	0.0035	0.1009	0.0010271	61.235	39.888
38155	0.0322	0.0035	0.1008	0.0010342	61.189	40.074
38335	0.0321	0.0035	0.1010	0.0010340	61.471	40.260
38514	0.0323	0.0033	0.1007	0.0010274	62.866	40.444
38694	0.0322	0.0033	0.1010	0.0010309	62.686	40.630
38874	0.0320	0.0034	0.1010	0.0010323	61.925	40.815
39055	0.0321	0.0033	0.1011	0.0010287	62.961	41.002
39234	0.0321	0.0033	0.1012	0.0010300	63.389	41.186
39414	0.0320	0.0033	0.1011	0.0010299	63.237	41.371
39594	0.0319	0.0032	0.1010	0.0010280	63.408	41.557
39774	0.0319	0.0033	0.1012	0.0010360	63.080	41.742
39955	0.0319	0.0032	0.1011	0.0010363	63.909	41.930
40135	0.0319	0.0031	0.1011	0.0010358	64.692	42.116
40315	0.0318	0.0031	0.1012	0.0010349	64.891	42.303
40494	0.0318	0.0031	0.1012	0.0010372	65.029	42.488
40674	0.0317	0.0031	0.1011	0.0010245	65.050	42.674
40854	0.0317	0.0031	0.1012	0.0010206	64.720	42.858
41035	0.0318	0.0032	0.1012	0.0010234	63.517	43.043
41215	0.0318	0.0032	0.1013	0.0010128	63.975	43.226
41394	0.0319	0.0030	0.1013	0.0010096	65.980	43.407
41574	0.0317	0.0030	0.1012	0.0010197	66.077	43.590
41755	0.0317	0.0029	0.1013	0.0010287	66.851	43.775
41934	0.0316	0.0030	0.1015	0.0010236	65.507	43.959
42114	0.0317	0.0030	0.1014	0.0010373	65.214	44.144
42295	0.0317	0.0029	0.1015	0.0010420	66.385	44.333
42475	0.0316	0.0030	0.1015	0.0010392	65.688	44.520
42654	0.0316	0.0030	0.1015	0.0010366	65.798	44.706
42834	0.0317	0.0029	0.1015	0.0010442	66.957	44.893
43014	0.0317	0.0029	0.1017	0.0010359	67.086	45.080
43195	0.0317	0.0029	0.1015	0.0010394	66.758	45.268
43374	0.0316	0.0028	0.1016	0.0010457	67.455	45.455
43554	0.0314	0.0028	0.1015	0.0010547	67.388	45.644
43735	0.0313	0.0028	0.1016	0.0010531	67.069	45.834
43915	0.0314	0.0027	0.1014	0.0010597	68.168	46.024
44094	0.0314	0.0026	0.1016	0.0010595	69.672	46.214
44274	0.0314	0.0027	0.1017	0.0010624	68.304	46.405
44455	0.0314	0.0027	0.1016	0.0010484	68.073	46.596
44635	0.0313	0.0028	0.1017	0.0010539	67.405	46.785
44814	0.0314	0.0028	0.1018	0.0010511	67.587	46.974
44994	0.0315	0.0026	0.1018	0.0010455	69.615	47.162
45174	0.0312	0.0026	0.1017	0.0010361	69.746	47.350
45355	0.0313	0.0026	0.1016	0.0010424	70.048	47.538
45535	0.0314	0.0025	0.1017	0.0010356	70.841	47.725
45714	0.0315	0.0025	0.1018	0.0010359	71.294	47.910
45894	0.0315	0.0026	0.1018	0.0010402	69.875	48.097
46075	0.0314	0.0027	0.1020	0.0010385	68.327	48.285
46255	0.0314	0.0026	0.1019	0.0010304	69.355	48.471
46434	0.0312	0.0026	0.1020	0.0010300	70.258	48.656
46614	0.0313	0.0025	0.1019	0.0010290	71.058	48.841
46794	0.0314	0.0024	0.1019	0.0010311	71.975	49.027
46975	0.0313	0.0026	0.1019	0.0010302	70.265	49.213
47155	0.0313	0.0026	0.1020	0.0010258	69.323	49.398
47334	0.0314	0.0024	0.1019	0.0010207	71.840	49.581
47514	0.0313	0.0024	0.1019	0.0010178	72.640	49.765
47694	0.0311	0.0024	0.1019	0.0010130	71.486	49.948
47874	0.0312	0.0024	0.1019	0.0010144	72.272	50.130
48054	0.0310	0.0024	0.1020	0.0010198	72.013	50.313
48235	0.0311	0.0026	0.1021	0.0010239	70.103	50.498
48415	0.0314	0.0026	0.1020	0.0010250	70.053	50.682
