# Supplementary material for: Highly Acidic Electron-Rich Brønsted Acids Accelerate Asymmetric Pictet–Spengler Reactions by Virtue of Stabilizing Cation–π Interactions
Source: J Am Chem Soc. 2024 Oct 3;146(41):28339–49. doi: 10.1021/jacs.4c09421 (PMC11487569; doi:10.1021/jacs.4c09421)
Supplement: Supplementary file 2 — ja4c09421_si_002.zip [file ja4c09421_si_002.zip › H2a-A.txt]

t / s	c (product) / M	c (carbamate) / M	c (aldehyde) / M
0	0.0003	0.0525	0.0595
1834	0.0005	0.0521	0.0588
3634	0.0008	0.0520	0.0585
5433	0.0011	0.0515	0.0583
7247	0.0014	0.0516	0.0581
9034	0.0017	0.0511	0.0579
10837	0.0019	0.0507	0.0578
12634	0.0024	0.0504	0.0574
14432	0.0028	0.0503	0.0569
16236	0.0030	0.0496	0.0564
18070	0.0034	0.0490	0.0563
19850	0.0035	0.0486	0.0563
21644	0.0041	0.0482	0.0556
23432	0.0046	0.0482	0.0550
25251	0.0049	0.0478	0.0548
27030	0.0050	0.0469	0.0546
28830	0.0057	0.0469	0.0541
30649	0.0061	0.0470	0.0536
32445	0.0065	0.0459	0.0532
34237	0.0068	0.0458	0.0529
36035	0.0076	0.0458	0.0523
37833	0.0076	0.0446	0.0518
39635	0.0079	0.0445	0.0517
41450	0.0084	0.0440	0.0512
43235	0.0090	0.0437	0.0506
45040	0.0092	0.0435	0.0508
46828	0.0096	0.0426	0.0500
48630	0.0101	0.0426	0.0495
50433	0.0103	0.0418	0.0493
52233	0.0112	0.0423	0.0485
54055	0.0113	0.0413	0.0483
55850	0.0117	0.0406	0.0479
57633	0.0122	0.0406	0.0474
59433	0.0123	0.0398	0.0473
61236	0.0127	0.0393	0.0467
63040	0.0132	0.0394	0.0460
64853	0.0138	0.0391	0.0463
66650	0.0141	0.0389	0.0453
68436	0.0145	0.0382	0.0447
70248	0.0148	0.0376	0.0448
72039	0.0153	0.0378	0.0440
73838	0.0154	0.0371	0.0440
75639	0.0157	0.0365	0.0437
77436	0.0161	0.0363	0.0431
79245	0.0166	0.0362	0.0427
81050	0.0169	0.0360	0.0424
82833	0.0172	0.0355	0.0421
84647	0.0175	0.0347	0.0419
86463	0.0178	0.0346	0.0414
88248	0.0181	0.0344	0.0410
