# Supplementary material for: Highly Acidic Electron-Rich Brønsted Acids Accelerate Asymmetric Pictet–Spengler Reactions by Virtue of Stabilizing Cation–π Interactions
Source: J Am Chem Soc. 2024 Oct 3;146(41):28339–49. doi: 10.1021/jacs.4c09421 (PMC11487569; doi:10.1021/jacs.4c09421)
Supplement: Supplementary file 2 — ja4c09421_si_002.zip [file ja4c09421_si_002.zip › H2a-B.txt]

t / s	c (product) / M	c (carbamate) / M	c (aldehyde) / M
0	0.0002	0.0513	0.0585
1847	0.0007	0.0504	0.0577
3645	0.0021	0.0501	0.0562
5445	0.0025	0.0490	0.0558
7259	0.0031	0.0488	0.0555
9047	0.0038	0.0478	0.0546
10851	0.0045	0.0470	0.0540
12648	0.0051	0.0460	0.0535
14445	0.0064	0.0456	0.0520
16250	0.0069	0.0449	0.0517
18085	0.0079	0.0447	0.0507
19862	0.0086	0.0436	0.0496
21658	0.0087	0.0426	0.0496
23446	0.0096	0.0421	0.0486
25251	0.0102	0.0415	0.0480
27044	0.0108	0.0411	0.0480
28843	0.0112	0.0401	0.0475
30664	0.0119	0.0394	0.0464
32460	0.0122	0.0385	0.0464
34251	0.0132	0.0384	0.0451
36050	0.0137	0.0377	0.0445
37847	0.0143	0.0372	0.0440
39650	0.0147	0.0366	0.0436
41463	0.0155	0.0368	0.0434
43251	0.0159	0.0356	0.0427
45054	0.0163	0.0350	0.0417
46842	0.0168	0.0346	0.0413
48645	0.0174	0.0341	0.0408
50448	0.0180	0.0342	0.0404
52248	0.0183	0.0333	0.0399
54071	0.0187	0.0329	0.0396
55864	0.0188	0.0319	0.0395
57648	0.0197	0.0323	0.0386
59448	0.0198	0.0313	0.0386
61252	0.0205	0.0317	0.0376
63054	0.0209	0.0315	0.0372
64868	0.0213	0.0310	0.0370
66665	0.0218	0.0307	0.0365
68451	0.0217	0.0298	0.0367
70265	0.0222	0.0299	0.0360
72052	0.0224	0.0293	0.0361
73854	0.0225	0.0284	0.0354
75653	0.0230	0.0284	0.0351
77451	0.0234	0.0285	0.0345
79261	0.0241	0.0287	0.0340
81065	0.0244	0.0282	0.0338
82848	0.0245	0.0278	0.0343
84663	0.0244	0.0268	0.0337
86477	0.0253	0.0277	0.0332
88263	0.0253	0.0270	0.0333
