# Supplementary material for: Highly Acidic Electron-Rich Brønsted Acids Accelerate Asymmetric Pictet–Spengler Reactions by Virtue of Stabilizing Cation–π Interactions
Source: J Am Chem Soc. 2024 Oct 3;146(41):28339–49. doi: 10.1021/jacs.4c09421 (PMC11487569; doi:10.1021/jacs.4c09421)
Supplement: Supplementary file 2 — ja4c09421_si_002.zip [file ja4c09421_si_002.zip › H2a-C.txt]

t / s	c (product) / M	c (carbamate) / M	c (aldehyde) / M
0	0.0004	0.0511	0.0591
1846	0.0020	0.0488	0.0575
3644	0.0045	0.0469	0.0551
5445	0.0071	0.0446	0.0527
7258	0.0096	0.0420	0.0500
9047	0.0120	0.0396	0.0474
10851	0.0141	0.0371	0.0455
12648	0.0165	0.0357	0.0434
14444	0.0184	0.0333	0.0409
16250	0.0199	0.0315	0.0391
18084	0.0217	0.0302	0.0376
19862	0.0228	0.0279	0.0364
21660	0.0244	0.0272	0.0342
23448	0.0256	0.0260	0.0336
25252	0.0264	0.0246	0.0327
27045	0.0274	0.0238	0.0319
28845	0.0285	0.0230	0.0306
30665	0.0294	0.0224	0.0299
32460	0.0299	0.0215	0.0289
34251	0.0307	0.0211	0.0280
36051	0.0313	0.0201	0.0274
37849	0.0319	0.0194	0.0272
39651	0.0326	0.0193	0.0264
41465	0.0329	0.0184	0.0257
43252	0.0336	0.0183	0.0254
45056	0.0339	0.0173	0.0248
46843	0.0344	0.0172	0.0244
48647	0.0351	0.0172	0.0238
50449	0.0354	0.0159	0.0240
52250	0.0357	0.0157	0.0232
54072	0.0364	0.0159	0.0228
55867	0.0363	0.0154	0.0223
57651	0.0369	0.0154	0.0218
59450	0.0373	0.0151	0.0216
61255	0.0373	0.0144	0.0213
63057	0.0378	0.0142	0.0214
64870	0.0378	0.0133	0.0212
66681	0.0385	0.0143	0.0206
68452	0.0384	0.0129	0.0207
70268	0.0388	0.0129	0.0202
72068	0.0391	0.0127	0.0200
73856	0.0393	0.0131	0.0195
75655	0.0396	0.0124	0.0196
77452	0.0398	0.0127	0.0190
79263	0.0402	0.0125	0.0190
81067	0.0402	0.0124	0.0187
82850	0.0403	0.0122	0.0184
84663	0.0407	0.0126	0.0179
86493	0.0410	0.0119	0.0182
88264	0.0408	0.0111	0.0182
