# Supplementary material for: Highly Acidic Electron-Rich Brønsted Acids Accelerate Asymmetric Pictet–Spengler Reactions by Virtue of Stabilizing Cation–π Interactions
Source: J Am Chem Soc. 2024 Oct 3;146(41):28339–49. doi: 10.1021/jacs.4c09421 (PMC11487569; doi:10.1021/jacs.4c09421)
Supplement: Supplementary file 2 — ja4c09421_si_002.zip [file ja4c09421_si_002.zip › H2a-D.txt]

t / s	c (product) / M	c (carbamate) / M	c (aldehyde) / M
0	0.0002	0.0512	0.0595
1850	0.0038	0.0490	0.0567
3660	0.0070	0.0451	0.0529
5449	0.0106	0.0418	0.0491
7276	0.0135	0.0382	0.0462
9049	0.0164	0.0354	0.0433
10852	0.0188	0.0324	0.0404
12649	0.0212	0.0307	0.0386
14447	0.0231	0.0288	0.0362
16268	0.0246	0.0268	0.0352
18103	0.0262	0.0253	0.0334
19863	0.0273	0.0241	0.0322
21662	0.0286	0.0231	0.0306
23450	0.0292	0.0216	0.0297
25254	0.0303	0.0208	0.0283
27048	0.0313	0.0202	0.0279
28848	0.0319	0.0193	0.0269
30668	0.0328	0.0193	0.0260
32462	0.0333	0.0182	0.0256
34254	0.0340	0.0173	0.0250
36053	0.0345	0.0170	0.0241
37852	0.0351	0.0165	0.0236
39652	0.0357	0.0160	0.0235
41484	0.0361	0.0153	0.0230
43255	0.0363	0.0147	0.0223
45073	0.0370	0.0148	0.0220
46845	0.0372	0.0145	0.0213
48650	0.0376	0.0138	0.0215
50452	0.0380	0.0140	0.0207
52268	0.0379	0.0134	0.0202
54075	0.0387	0.0131	0.0203
55869	0.0387	0.0125	0.0200
57652	0.0392	0.0123	0.0198
59453	0.0393	0.0119	0.0191
61259	0.0399	0.0121	0.0190
63063	0.0399	0.0116	0.0187
64873	0.0402	0.0114	0.0187
66685	0.0402	0.0114	0.0179
68455	0.0404	0.0107	0.0182
70272	0.0406	0.0108	0.0175
72071	0.0409	0.0105	0.0176
73860	0.0413	0.0104	0.0174
75660	0.0414	0.0102	0.0171
77456	0.0417	0.0102	0.0171
79269	0.0417	0.0097	0.0168
81071	0.0421	0.0094	0.0167
82855	0.0417	0.0097	0.0161
84667	0.0423	0.0092	0.0164
86499	0.0425	0.0091	0.0162
88269	0.0429	0.0095	0.0160
