# Supplementary material for: Highly Acidic Electron-Rich Brønsted Acids Accelerate Asymmetric Pictet–Spengler Reactions by Virtue of Stabilizing Cation–π Interactions
Source: J Am Chem Soc. 2024 Oct 3;146(41):28339–49. doi: 10.1021/jacs.4c09421 (PMC11487569; doi:10.1021/jacs.4c09421)
Supplement: Supplementary file 2 — ja4c09421_si_002.zip [file ja4c09421_si_002.zip › H2a-E.txt]

t / s	c (product) / M	c (carbamate) / M	c (aldehyde) / M
0	0.0007	0.0501	0.0595
1850	0.0042	0.0463	0.0561
3675	0.0086	0.0419	0.0517
5450	0.0132	0.0374	0.0469
7278	0.0170	0.0339	0.0432
9052	0.0200	0.0304	0.0399
10840	0.0227	0.0278	0.0373
12650	0.0248	0.0258	0.0349
14461	0.0267	0.0240	0.0330
16255	0.0280	0.0222	0.0315
18103	0.0295	0.0210	0.0303
19863	0.0306	0.0201	0.0288
21663	0.0314	0.0185	0.0281
23451	0.0323	0.0177	0.0268
25255	0.0331	0.0171	0.0259
27049	0.0338	0.0162	0.0253
28836	0.0345	0.0156	0.0245
30657	0.0352	0.0151	0.0241
32462	0.0357	0.0143	0.0236
34256	0.0363	0.0140	0.0229
36070	0.0367	0.0134	0.0224
37852	0.0371	0.0129	0.0220
39655	0.0378	0.0130	0.0216
41484	0.0383	0.0123	0.0214
43256	0.0383	0.0119	0.0210
45089	0.0389	0.0117	0.0205
46848	0.0388	0.0111	0.0200
48651	0.0390	0.0108	0.0195
50454	0.0395	0.0099	0.0197
52270	0.0401	0.0105	0.0192
54075	0.0403	0.0100	0.0190
55874	0.0403	0.0094	0.0188
57654	0.0407	0.0096	0.0184
59469	0.0409	0.0088	0.0185
61263	0.0411	0.0096	0.0179
63051	0.0413	0.0086	0.0181
64876	0.0416	0.0088	0.0176
66687	0.0419	0.0086	0.0173
68457	0.0420	0.0086	0.0171
70275	0.0420	0.0080	0.0172
72073	0.0423	0.0079	0.0169
73863	0.0424	0.0075	0.0168
75662	0.0427	0.0078	0.0165
77458	0.0428	0.0075	0.0163
79286	0.0430	0.0075	0.0163
81073	0.0430	0.0074	0.0161
82856	0.0434	0.0074	0.0159
84670	0.0432	0.0075	0.0155
86501	0.0436	0.0069	0.0158
88284	0.0436	0.0072	0.0153
