# Supplementary material for: Highly Acidic Electron-Rich Brønsted Acids Accelerate Asymmetric Pictet–Spengler Reactions by Virtue of Stabilizing Cation–π Interactions
Source: J Am Chem Soc. 2024 Oct 3;146(41):28339–49. doi: 10.1021/jacs.4c09421 (PMC11487569; doi:10.1021/jacs.4c09421)
Supplement: Supplementary file 2 — ja4c09421_si_002.zip [file ja4c09421_si_002.zip › H2a-F.txt]

t / s	c (product) / M	c (carbamate) / M	c (aldehyde) / M
0	0.0012	0.0505	0.0574
1863	0.0073	0.0438	0.0513
3675	0.0141	0.0378	0.0448
5464	0.0188	0.0323	0.0397
7279	0.0228	0.0282	0.0359
9050	0.0256	0.0252	0.0326
10824	0.0277	0.0229	0.0304
12649	0.0296	0.0213	0.0281
14446	0.0309	0.0193	0.0270
16254	0.0322	0.0185	0.0253
18088	0.0333	0.0173	0.0242
19877	0.0345	0.0162	0.0235
21663	0.0348	0.0151	0.0223
23451	0.0361	0.0149	0.0218
25241	0.0364	0.0140	0.0211
27049	0.0374	0.0136	0.0207
28837	0.0373	0.0128	0.0198
30643	0.0381	0.0119	0.0195
32448	0.0382	0.0122	0.0186
34256	0.0392	0.0117	0.0187
36087	0.0394	0.0109	0.0184
37853	0.0400	0.0106	0.0182
39654	0.0401	0.0102	0.0176
41485	0.0406	0.0105	0.0172
43256	0.0406	0.0099	0.0170
45091	0.0410	0.0094	0.0167
46847	0.0410	0.0096	0.0162
48651	0.0411	0.0084	0.0160
50454	0.0418	0.0089	0.0160
52271	0.0422	0.0091	0.0157
54075	0.0424	0.0084	0.0155
55889	0.0426	0.0081	0.0155
57654	0.0427	0.0076	0.0152
59469	0.0430	0.0082	0.0149
61263	0.0429	0.0079	0.0147
63052	0.0431	0.0071	0.0147
64876	0.0432	0.0075	0.0144
66689	0.0433	0.0075	0.0142
68457	0.0437	0.0074	0.0141
70276	0.0440	0.0071	0.0141
72075	0.0438	0.0068	0.0139
73865	0.0439	0.0069	0.0135
75662	0.0444	0.0069	0.0137
77461	0.0443	0.0068	0.0135
79288	0.0442	0.0063	0.0134
81075	0.0444	0.0068	0.0131
82858	0.0447	0.0064	0.0133
84671	0.0447	0.0064	0.0131
86503	0.0447	0.0058	0.0130
88289	0.0450	0.0065	0.0127
