# Supplementary material for: Highly Acidic Electron-Rich Brønsted Acids Accelerate Asymmetric Pictet–Spengler Reactions by Virtue of Stabilizing Cation–π Interactions
Source: J Am Chem Soc. 2024 Oct 3;146(41):28339–49. doi: 10.1021/jacs.4c09421 (PMC11487569; doi:10.1021/jacs.4c09421)
Supplement: Supplementary file 2 — ja4c09421_si_002.zip [file ja4c09421_si_002.zip › H3a-A.txt]

t / s	c (aldehyde) / M	c (carbamate) / M	c (product) / M
0	0.0600	0.0518	0.0009
415	0.0603	0.0520	0.0014
2218	0.0603	0.0518	0.0013
4014	0.0602	0.0519	0.0014
5815	0.0601	0.0517	0.0017
7632	0.0600	0.0514	0.0017
9415	0.0596	0.0514	0.0021
11214	0.0597	0.0512	0.0022
13020	0.0593	0.0510	0.0024
14845	0.0592	0.0511	0.0026
16622	0.0589	0.0507	0.0028
18435	0.0589	0.0504	0.0028
20223	0.0585	0.0503	0.0031
22016	0.0582	0.0503	0.0034
23831	0.0594	0.0499	0.0036
25615	0.0580	0.0502	0.0038
27431	0.0579	0.0497	0.0039
29218	0.0578	0.0495	0.0041
31018	0.0575	0.0491	0.0043
32821	0.0572	0.0493	0.0045
34623	0.0570	0.0489	0.0047
36435	0.0568	0.0486	0.0051
38219	0.0565	0.0487	0.0052
40021	0.0563	0.0480	0.0052
41821	0.0561	0.0481	0.0055
43638	0.0558	0.0481	0.0058
45419	0.0557	0.0475	0.0061
47224	0.0555	0.0477	0.0061
49017	0.0554	0.0472	0.0063
50835	0.0552	0.0472	0.0066
52631	0.0549	0.0469	0.0069
54421	0.0547	0.0466	0.0069
56224	0.0543	0.0465	0.0074
58021	0.0542	0.0466	0.0073
59822	0.0540	0.0463	0.0077
61635	0.0539	0.0455	0.0076
63433	0.0534	0.0455	0.0080
65232	0.0535	0.0456	0.0083
67033	0.0530	0.0454	0.0084
68838	0.0527	0.0450	0.0085
70615	0.0526	0.0449	0.0089
72436	0.0526	0.0446	0.0089
74232	0.0523	0.0447	0.0091
76034	0.0521	0.0446	0.0095
77836	0.0519	0.0441	0.0095
79632	0.0520	0.0440	0.0097
81435	0.0513	0.0437	0.0100
83232	0.0514	0.0433	0.0101
85036	0.0510	0.0436	0.0103
86832	0.0507	0.0433	0.0106
