# Supplementary material for: Highly Acidic Electron-Rich Brønsted Acids Accelerate Asymmetric Pictet–Spengler Reactions by Virtue of Stabilizing Cation–π Interactions
Source: J Am Chem Soc. 2024 Oct 3;146(41):28339–49. doi: 10.1021/jacs.4c09421 (PMC11487569; doi:10.1021/jacs.4c09421)
Supplement: Supplementary file 2 — ja4c09421_si_002.zip [file ja4c09421_si_002.zip › H3a-B.txt]

t / s	c (aldehyde) / M	c (carbamate) / M	c (product) / M
0	0.0606	0.0520	0.0012
1814	0.0596	0.0511	0.0018
3596	0.0589	0.0506	0.0029
5400	0.0582	0.0496	0.0036
7215	0.0571	0.0484	0.0043
8998	0.0565	0.0479	0.0054
10800	0.0555	0.0469	0.0063
12603	0.0545	0.0458	0.0070
14427	0.0536	0.0455	0.0080
16218	0.0526	0.0445	0.0089
18019	0.0520	0.0435	0.0095
19807	0.0511	0.0428	0.0104
21586	0.0504	0.0420	0.0112
23400	0.0496	0.0412	0.0118
25185	0.0488	0.0405	0.0125
27016	0.0482	0.0396	0.0132
28789	0.0480	0.0391	0.0138
30603	0.0470	0.0384	0.0144
32406	0.0462	0.0379	0.0152
34222	0.0459	0.0373	0.0158
36020	0.0453	0.0369	0.0165
37791	0.0449	0.0364	0.0169
39605	0.0438	0.0357	0.0172
41405	0.0433	0.0355	0.0180
43209	0.0432	0.0348	0.0184
45003	0.0424	0.0345	0.0189
46808	0.0422	0.0344	0.0195
48602	0.0417	0.0335	0.0196
50419	0.0413	0.0331	0.0201
52230	0.0410	0.0327	0.0206
54006	0.0403	0.0321	0.0207
55808	0.0402	0.0320	0.0213
57622	0.0395	0.0313	0.0215
59406	0.0392	0.0312	0.0220
61217	0.0389	0.0307	0.0224
63018	0.0384	0.0305	0.0228
64817	0.0379	0.0302	0.0229
66618	0.0377	0.0294	0.0233
68421	0.0372	0.0291	0.0235
70199	0.0370	0.0291	0.0242
72020	0.0368	0.0286	0.0243
73817	0.0364	0.0280	0.0245
75618	0.0360	0.0281	0.0250
77420	0.0357	0.0277	0.0252
79214	0.0356	0.0278	0.0255
81033	0.0352	0.0272	0.0257
82817	0.0349	0.0268	0.0259
84623	0.0348	0.0266	0.0262
86415	0.0344	0.0268	0.0265
