# Supplementary material for: Highly Acidic Electron-Rich Brønsted Acids Accelerate Asymmetric Pictet–Spengler Reactions by Virtue of Stabilizing Cation–π Interactions
Source: J Am Chem Soc. 2024 Oct 3;146(41):28339–49. doi: 10.1021/jacs.4c09421 (PMC11487569; doi:10.1021/jacs.4c09421)
Supplement: Supplementary file 2 — ja4c09421_si_002.zip [file ja4c09421_si_002.zip › H3a-C.txt]

t / s	c (aldehyde) / M	c (product) / M	c (carbamate) / M
0	0.0596	0.0014	0.0520
1748	0.0583	0.0024	0.0512
3543	0.0571	0.0034	0.0498
5334	0.0565	0.0043	0.0485
7136	0.0554	0.0055	0.0478
8948	0.0542	0.0065	0.0466
10737	0.0532	0.0075	0.0454
12538	0.0524	0.0084	0.0445
14364	0.0514	0.0095	0.0434
16153	0.0505	0.0105	0.0428
17956	0.0495	0.0115	0.0420
19756	0.0486	0.0122	0.0407
21579	0.0477	0.0131	0.0402
23339	0.0470	0.0138	0.0394
25158	0.0462	0.0145	0.0385
26952	0.0453	0.0155	0.0380
28761	0.0447	0.0159	0.0372
30525	0.0440	0.0166	0.0368
32356	0.0437	0.0170	0.0357
34158	0.0429	0.0179	0.0356
35956	0.0420	0.0185	0.0351
37782	0.0418	0.0188	0.0342
39539	0.0412	0.0194	0.0344
41356	0.0409	0.0199	0.0335
43146	0.0404	0.0202	0.0328
44942	0.0400	0.0209	0.0329
46729	0.0394	0.0212	0.0322
48539	0.0394	0.0214	0.0315
50355	0.0386	0.0219	0.0312
52154	0.0384	0.0223	0.0310
53942	0.0376	0.0226	0.0304
55745	0.0376	0.0229	0.0298
57558	0.0370	0.0231	0.0293
59342	0.0366	0.0240	0.0297
61154	0.0364	0.0241	0.0289
62955	0.0362	0.0246	0.0289
64754	0.0356	0.0247	0.0283
66555	0.0351	0.0252	0.0284
68359	0.0350	0.0256	0.0281
70135	0.0346	0.0258	0.0277
71969	0.0347	0.0258	0.0268
73755	0.0341	0.0264	0.0273
75555	0.0336	0.0266	0.0270
77356	0.0335	0.0268	0.0262
79150	0.0335	0.0272	0.0262
80969	0.0332	0.0273	0.0258
82755	0.0329	0.0276	0.0255
84561	0.0325	0.0274	0.0248
86350	0.0326	0.0281	0.0255
