# Supplementary material for: Highly Acidic Electron-Rich Brønsted Acids Accelerate Asymmetric Pictet–Spengler Reactions by Virtue of Stabilizing Cation–π Interactions
Source: J Am Chem Soc. 2024 Oct 3;146(41):28339–49. doi: 10.1021/jacs.4c09421 (PMC11487569; doi:10.1021/jacs.4c09421)
Supplement: Supplementary file 2 — ja4c09421_si_002.zip [file ja4c09421_si_002.zip › H3a-D.txt]

t / s	c (aldehyde) / M	c (product) / M	c (carbamate) / M
0	0.0600	0.0016	0.0510
1854	0.0581	0.0030	0.0491
3646	0.0566	0.0047	0.0476
5427	0.0548	0.0063	0.0457
7256	0.0531	0.0078	0.0440
9045	0.0515	0.0096	0.0431
10841	0.0497	0.0111	0.0414
12642	0.0490	0.0122	0.0403
14442	0.0476	0.0135	0.0392
16243	0.0469	0.0143	0.0378
18030	0.0456	0.0153	0.0367
19830	0.0448	0.0162	0.0359
21634	0.0439	0.0174	0.0353
23442	0.0432	0.0180	0.0344
25227	0.0423	0.0189	0.0338
27061	0.0416	0.0198	0.0334
28829	0.0407	0.0202	0.0322
30656	0.0405	0.0209	0.0317
32426	0.0396	0.0213	0.0309
34226	0.0391	0.0219	0.0305
36044	0.0387	0.0224	0.0300
37849	0.0382	0.0230	0.0295
39629	0.0374	0.0235	0.0290
41425	0.0369	0.0239	0.0282
43247	0.0364	0.0244	0.0280
45041	0.0362	0.0246	0.0273
46845	0.0357	0.0250	0.0270
48630	0.0358	0.0255	0.0271
50447	0.0352	0.0257	0.0262
52243	0.0345	0.0263	0.0263
54039	0.0342	0.0266	0.0258
55854	0.0336	0.0270	0.0256
57625	0.0335	0.0272	0.0250
59429	0.0332	0.0273	0.0244
61241	0.0332	0.0277	0.0245
63040	0.0324	0.0281	0.0239
64850	0.0324	0.0286	0.0240
66650	0.0320	0.0288	0.0236
68450	0.0315	0.0292	0.0235
70229	0.0316	0.0292	0.0230
72029	0.0313	0.0295	0.0227
73825	0.0308	0.0299	0.0227
75646	0.0308	0.0304	0.0225
77459	0.0305	0.0305	0.0226
79230	0.0303	0.0306	0.0219
81060	0.0300	0.0310	0.0217
82827	0.0298	0.0310	0.0213
84628	0.0294	0.0309	0.0209
86442	0.0292	0.0319	0.0215
