# Supplementary material for: Highly Acidic Electron-Rich Brønsted Acids Accelerate Asymmetric Pictet–Spengler Reactions by Virtue of Stabilizing Cation–π Interactions
Source: J Am Chem Soc. 2024 Oct 3;146(41):28339–49. doi: 10.1021/jacs.4c09421 (PMC11487569; doi:10.1021/jacs.4c09421)
Supplement: Supplementary file 2 — ja4c09421_si_002.zip [file ja4c09421_si_002.zip › H3a-E.txt]

t / s	c (product) / M	c (aldehyde) / M	c (carbamate) / M
0	0.0014	0.0602	0.0506
1852	0.0028	0.0578	0.0485
3645	0.0052	0.0556	0.0470
5441	0.0065	0.0540	0.0445
7256	0.0088	0.0520	0.0429
9043	0.0106	0.0503	0.0414
10826	0.0120	0.0493	0.0398
12641	0.0132	0.0474	0.0381
14442	0.0147	0.0461	0.0371
16244	0.0157	0.0456	0.0361
18031	0.0170	0.0440	0.0352
19815	0.0177	0.0436	0.0343
21620	0.0185	0.0425	0.0330
23442	0.0197	0.0413	0.0326
25239	0.0204	0.0407	0.0318
27060	0.0212	0.0401	0.0314
28828	0.0217	0.0394	0.0303
30655	0.0221	0.0387	0.0297
32425	0.0228	0.0381	0.0293
34225	0.0234	0.0378	0.0284
36043	0.0240	0.0368	0.0284
37850	0.0238	0.0366	0.0270
39629	0.0247	0.0358	0.0267
41439	0.0252	0.0355	0.0264
43248	0.0259	0.0352	0.0265
45055	0.0263	0.0348	0.0261
46846	0.0263	0.0339	0.0252
48631	0.0270	0.0335	0.0251
50446	0.0271	0.0334	0.0247
52243	0.0271	0.0331	0.0242
54038	0.0279	0.0324	0.0241
55871	0.0279	0.0324	0.0233
57624	0.0283	0.0319	0.0230
59428	0.0287	0.0318	0.0229
61241	0.0291	0.0315	0.0226
63040	0.0292	0.0309	0.0224
64851	0.0295	0.0305	0.0220
66650	0.0299	0.0303	0.0217
68450	0.0301	0.0302	0.0212
70230	0.0302	0.0299	0.0211
72030	0.0306	0.0295	0.0211
73826	0.0307	0.0291	0.0208
75648	0.0309	0.0290	0.0205
77447	0.0314	0.0286	0.0204
79246	0.0317	0.0286	0.0202
81060	0.0315	0.0280	0.0201
82841	0.0316	0.0279	0.0199
84629	0.0319	0.0279	0.0195
86445	0.0324	0.0276	0.0196
