# Supplementary material for: Highly Acidic Electron-Rich Brønsted Acids Accelerate Asymmetric Pictet–Spengler Reactions by Virtue of Stabilizing Cation–π Interactions
Source: J Am Chem Soc. 2024 Oct 3;146(41):28339–49. doi: 10.1021/jacs.4c09421 (PMC11487569; doi:10.1021/jacs.4c09421)
Supplement: Supplementary file 2 — ja4c09421_si_002.zip [file ja4c09421_si_002.zip › H3a-F.txt]

t / s	c (carbamate) / M	c (product) / M	c (aldehyde) / M
0	0.0536	0.0016	0.0590
1839	0.0506	0.0050	0.0559
3634	0.0471	0.0081	0.0529
5442	0.0441	0.0108	0.0495
7243	0.0418	0.0133	0.0472
9016	0.0400	0.0154	0.0449
10814	0.0381	0.0171	0.0432
12613	0.0365	0.0186	0.0421
14443	0.0353	0.0203	0.0401
16231	0.0338	0.0212	0.0392
18034	0.0330	0.0227	0.0380
19818	0.0318	0.0234	0.0371
21608	0.0305	0.0241	0.0361
23428	0.0298	0.0249	0.0351
25227	0.0292	0.0257	0.0345
27046	0.0284	0.0265	0.0335
28815	0.0278	0.0269	0.0330
30643	0.0271	0.0275	0.0324
32414	0.0270	0.0285	0.0316
34214	0.0261	0.0287	0.0313
36031	0.0256	0.0292	0.0307
37852	0.0251	0.0297	0.0302
39619	0.0248	0.0301	0.0298
41428	0.0242	0.0307	0.0289
43238	0.0238	0.0309	0.0288
45044	0.0235	0.0315	0.0284
46835	0.0230	0.0316	0.0278
48635	0.0229	0.0321	0.0274
50435	0.0224	0.0326	0.0275
52244	0.0218	0.0326	0.0270
54040	0.0214	0.0329	0.0267
55861	0.0212	0.0332	0.0264
57615	0.0210	0.0336	0.0261
59418	0.0211	0.0341	0.0257
61231	0.0206	0.0341	0.0254
63030	0.0202	0.0345	0.0250
64841	0.0201	0.0347	0.0249
66639	0.0197	0.0349	0.0248
68439	0.0192	0.0355	0.0245
70219	0.0190	0.0353	0.0241
72018	0.0192	0.0357	0.0238
73814	0.0186	0.0363	0.0240
75636	0.0184	0.0362	0.0235
77452	0.0183	0.0363	0.0231
79249	0.0183	0.0368	0.0229
81048	0.0180	0.0370	0.0225
82816	0.0175	0.0369	0.0224
84617	0.0177	0.0372	0.0222
86435	0.0177	0.0377	0.0219
