# Supplementary material for: Highly Acidic Electron-Rich Brønsted Acids Accelerate Asymmetric Pictet–Spengler Reactions by Virtue of Stabilizing Cation–π Interactions
Source: J Am Chem Soc. 2024 Oct 3;146(41):28339–49. doi: 10.1021/jacs.4c09421 (PMC11487569; doi:10.1021/jacs.4c09421)
Supplement: Supplementary file 2 — ja4c09421_si_002.zip [file ja4c09421_si_002.zip › KIE-A.txt]

t / s	c (13) / mM	c_a / mM	av c_a / mM	c_b / mM	av c_b / mM	X_H	X_H	R	R/R_0	c (7-H) / mM	F_H	KIE
initial		102.78		163.91		0.59	0.41	0.68
0	4.24	101.07	101.07	160.89	160.89	0.59	0.41	0.69	1.01	59.83	0.00	0.00
115	5.86	98.94	98.94	160.79	160.79	0.63	0.37	0.60	0.88	61.85	-0.03	-0.35
235	6.10	100.34	100.12	157.40	159.69	0.60	0.40	0.68	1.00	59.58	0.00	0.77
355	7.09	98.99	99.42	155.97	158.05	0.59	0.41	0.70	1.02	58.63	0.02	-22.70
475	8.42	96.44	98.59	155.44	156.27	0.59	0.41	0.71	1.04	57.68	0.04	-9.81
595	10.15	94.62	96.68	153.92	155.11	0.60	0.40	0.65	0.96	58.42	0.02	0.37
715	10.30	95.72	95.59	150.91	153.42	0.60	0.40	0.65	0.96	57.83	0.03	0.44
835	11.24	94.56	94.96	149.83	151.55	0.60	0.40	0.68	1.00	56.59	0.05	0.92
955	13.41	91.97	94.08	148.99	149.91	0.59	0.41	0.69	1.01	55.83	0.07	1.08
1074	13.51	92.33	92.95	146.06	148.29	0.60	0.40	0.68	1.00	55.34	0.07	0.97
1194	15.17	90.27	91.52	145.28	146.78	0.60	0.40	0.66	0.96	55.25	0.08	0.68
1314	16.32	88.70	90.43	143.72	145.02	0.60	0.40	0.66	0.96	54.58	0.09	0.71
1435	17.42	87.90	88.96	141.16	143.38	0.61	0.39	0.63	0.93	54.43	0.09	0.57
1555	17.78	88.31	88.30	139.40	141.43	0.60	0.40	0.66	0.97	53.12	0.11	0.81
1675	18.92	87.75	87.99	137.42	139.33	0.58	0.42	0.71	1.05	51.34	0.14	1.44
1795	20.61	85.30	87.12	136.71	137.84	0.58	0.42	0.72	1.05	50.72	0.15	1.46
1915	20.85	84.60	85.88	135.40	136.51	0.59	0.41	0.70	1.02	50.63	0.15	1.15
2035	21.99	84.35	84.75	133.81	135.30	0.60	0.40	0.68	0.99	50.55	0.15	0.96
2155	23.25	82.40	83.78	132.16	133.79	0.60	0.40	0.68	0.99	50.01	0.16	0.95
2275	23.77	82.63	83.12	130.16	132.04	0.59	0.41	0.70	1.03	48.92	0.18	1.15
2394	25.01	81.73	82.25	129.36	130.56	0.59	0.41	0.70	1.03	48.31	0.19	1.17
2514	26.00	79.91	81.43	128.55	129.36	0.59	0.41	0.70	1.03	47.93	0.20	1.13
2634	26.37	80.58	80.74	125.85	127.92	0.58	0.42	0.71	1.04	47.18	0.21	1.22
2755	27.63	78.34	79.61	125.04	126.48	0.59	0.41	0.70	1.03	46.87	0.22	1.11
2874	27.53	79.02	79.31	123.12	124.67	0.57	0.43	0.75	1.10	45.36	0.24	1.52
2995	28.72	78.21	78.52	122.03	123.40	0.57	0.43	0.75	1.10	44.88	0.25	1.50
3114	29.41	77.31	78.18	121.26	122.14	0.56	0.44	0.78	1.14	43.96	0.27	1.76
3234	29.90	76.75	77.42	119.01	120.77	0.56	0.44	0.79	1.15	43.35	0.28	1.80
3354	30.94	74.84	76.30	119.18	119.82	0.57	0.43	0.75	1.11	43.52	0.27	1.46
3474	31.46	74.98	75.53	116.50	118.23	0.57	0.43	0.77	1.13	42.71	0.29	1.56
3594	31.98	74.92	74.92	115.59	117.09	0.56	0.44	0.78	1.14	42.18	0.30	1.60
3715	33.00	73.37	74.42	115.28	115.79	0.56	0.44	0.80	1.17	41.37	0.31	1.76
3835	33.64	72.81	73.70	113.59	114.82	0.56	0.44	0.79	1.16	41.12	0.31	1.67
3955	34.18	72.04	72.74	112.94	113.94	0.57	0.43	0.77	1.12	41.20	0.31	1.45
4074	35.30	70.49	71.78	112.25	112.93	0.57	0.43	0.74	1.09	41.15	0.31	1.31
4194	35.01	71.16	71.23	110.69	111.96	0.57	0.43	0.75	1.10	40.73	0.32	1.33
4315	36.57	69.65	70.43	109.89	110.94	0.58	0.42	0.74	1.08	40.51	0.32	1.26
4435	36.97	68.89	69.90	108.40	109.66	0.57	0.43	0.76	1.11	39.76	0.34	1.35
4555	36.86	68.92	69.15	107.69	108.66	0.57	0.43	0.75	1.10	39.50	0.34	1.30
4675	37.86	68.76	68.86	106.31	107.46	0.56	0.44	0.78	1.15	38.61	0.35	1.47
4795	38.17	68.31	68.66	105.08	106.36	0.55	0.45	0.82	1.21	37.70	0.37	1.68
4915	38.86	67.83	68.30	104.30	105.23	0.54	0.46	0.85	1.25	36.93	0.38	1.84
5035	39.03	67.20	67.78	103.31	104.23	0.54	0.46	0.86	1.26	36.45	0.39	1.88
5155	39.59	67.41	67.48	102.65	103.42	0.53	0.47	0.88	1.29	35.94	0.40	1.99
5275	39.99	66.37	66.99	102.02	102.66	0.53	0.47	0.88	1.29	35.67	0.40	1.96
5395	40.58	65.84	66.54	100.95	101.87	0.53	0.47	0.88	1.30	35.33	0.41	1.97
5515	40.84	65.61	65.94	99.78	100.91	0.53	0.47	0.89	1.30	34.97	0.42	1.95
5634	41.22	65.21	65.55	99.08	99.94	0.52	0.48	0.91	1.33	34.38	0.43	2.06
5754	42.69	63.75	64.86	99.27	99.37	0.53	0.47	0.88	1.29	34.52	0.42	1.86
5874	42.19	64.21	64.39	97.70	98.68	0.53	0.47	0.88	1.29	34.29	0.43	1.83
5994	43.19	62.33	63.43	96.51	97.82	0.54	0.46	0.84	1.24	34.39	0.43	1.63
6115	43.52	62.88	63.14	96.18	96.79	0.53	0.47	0.88	1.29	33.66	0.44	1.78
6235	44.28	62.16	62.46	95.26	95.98	0.54	0.46	0.86	1.27	33.52	0.44	1.69
6355	44.42	61.70	62.25	95.08	95.50	0.53	0.47	0.87	1.28	33.26	0.44	1.72
6475	44.97	60.80	61.55	94.18	94.84	0.54	0.46	0.85	1.25	33.29	0.44	1.60
6595	45.05	61.67	61.39	92.82	94.03	0.53	0.47	0.88	1.29	32.64	0.45	1.74
6715	45.30	60.59	61.02	92.04	93.01	0.52	0.48	0.91	1.33	31.99	0.47	1.84
6835	46.23	59.92	60.73	91.73	92.20	0.52	0.48	0.93	1.36	31.47	0.47	1.94
6954	46.06	60.30	60.27	90.84	91.54	0.52	0.48	0.93	1.36	31.27	0.48	1.91
7075	46.91	59.36	59.86	90.63	91.07	0.52	0.48	0.92	1.35	31.21	0.48	1.85
7194	47.74	58.51	59.39	89.96	90.48	0.52	0.48	0.91	1.34	31.09	0.48	1.80
7314	47.55	58.35	58.74	88.83	89.81	0.53	0.47	0.89	1.31	31.06	0.48	1.69
7434	47.99	58.11	58.32	89.00	89.26	0.53	0.47	0.89	1.30	30.94	0.48	1.66
7555	48.25	58.62	58.36	87.75	88.53	0.52	0.48	0.93	1.37	30.17	0.50	1.86
7674	48.65	58.20	58.31	87.25	88.00	0.51	0.49	0.96	1.41	29.69	0.50	1.98
7794	49.21	57.10	57.97	86.57	87.19	0.50	0.50	0.98	1.44	29.21	0.51	2.05
7914	49.56	57.03	57.44	85.97	86.60	0.51	0.49	0.97	1.42	29.15	0.51	1.97
8034	49.65	57.10	57.08	85.62	86.05	0.51	0.49	0.97	1.42	28.98	0.52	1.95
8155	49.84	56.54	56.89	84.70	85.43	0.50	0.50	0.99	1.46	28.54	0.52	2.04
8275	50.81	56.06	56.57	84.51	84.94	0.50	0.50	0.99	1.46	28.38	0.53	2.02
8395	50.61	56.23	56.28	83.83	84.35	0.50	0.50	1.00	1.47	28.07	0.53	2.05
8515	51.15	55.21	55.83	82.79	83.71	0.50	0.50	1.00	1.47	27.88	0.53	2.03
8635	51.36	55.26	55.57	82.39	83.00	0.49	0.51	1.03	1.50	27.44	0.54	2.10
8755	51.38	55.53	55.33	82.10	82.43	0.49	0.51	1.04	1.53	27.09	0.55	2.16
8875	51.75	54.60	55.13	80.98	81.83	0.48	0.52	1.07	1.56	26.70	0.55	2.24
8994	52.65	54.08	54.74	80.86	81.32	0.49	0.51	1.06	1.56	26.58	0.56	2.19
9114	52.50	54.02	54.23	79.65	80.50	0.48	0.52	1.06	1.56	26.27	0.56	2.19
9235	52.91	53.53	53.88	79.45	79.99	0.48	0.52	1.06	1.56	26.11	0.56	2.16
9354	52.91	53.89	53.82	78.90	79.33	0.47	0.53	1.11	1.63	25.51	0.57	2.34
9474	53.46	53.42	53.62	78.83	79.06	0.47	0.53	1.11	1.63	25.44	0.57	2.31
9594	53.25	52.99	53.43	78.09	78.61	0.47	0.53	1.12	1.65	25.17	0.58	2.36
9714	54.06	52.92	53.11	77.68	78.20	0.47	0.53	1.12	1.64	25.09	0.58	2.32
9835	54.58	52.16	52.69	77.75	77.84	0.48	0.52	1.09	1.61	25.15	0.58	2.21
9955	54.72	51.93	52.34	77.10	77.51	0.48	0.52	1.08	1.58	25.18	0.58	2.13
10075	54.74	51.60	51.90	76.13	76.99	0.48	0.52	1.07	1.57	25.10	0.58	2.07
10195	54.81	51.78	51.77	76.08	76.44	0.48	0.52	1.10	1.61	24.66	0.59	2.17
10315	54.95	51.59	51.66	75.57	75.92	0.47	0.53	1.13	1.66	24.27	0.59	2.27
10435	55.59	50.92	51.43	75.13	75.59	0.47	0.53	1.13	1.66	24.16	0.60	2.26
10555	55.76	50.76	51.09	74.92	75.21	0.47	0.53	1.12	1.64	24.11	0.60	2.20
10675	55.99	50.80	50.83	74.09	74.71	0.47	0.53	1.13	1.66	23.88	0.60	2.22
10795	56.23	50.82	50.79	74.24	74.41	0.47	0.53	1.15	1.69	23.62	0.61	2.29
10915	55.99	49.91	50.51	73.29	73.87	0.46	0.54	1.16	1.71	23.36	0.61	2.31
11034	56.99	49.89	50.20	72.80	73.44	0.46	0.54	1.16	1.70	23.24	0.61	2.29
11154	56.88	49.78	49.86	72.41	72.83	0.46	0.54	1.17	1.72	22.98	0.62	2.30
11275	57.20	49.42	49.70	72.21	72.47	0.46	0.54	1.18	1.73	22.78	0.62	2.33
11395	57.27	49.55	49.59	72.48	72.37	0.46	0.54	1.18	1.73	22.78	0.62	2.30
11515	57.46	49.14	49.37	71.61	72.10	0.46	0.54	1.17	1.72	22.73	0.62	2.27
11635	57.76	49.09	49.26	71.12	71.74	0.46	0.54	1.19	1.75	22.48	0.62	2.33
11755	58.05	48.73	48.99	70.39	71.04	0.45	0.55	1.22	1.79	22.06	0.63	2.41
11875	58.33	48.53	48.78	70.75	70.75	0.45	0.55	1.22	1.79	21.97	0.63	2.39
11995	58.60	48.24	48.50	70.10	70.41	0.45	0.55	1.21	1.78	21.91	0.63	2.35
12114	59.04	47.85	48.21	69.91	70.25	0.46	0.54	1.19	1.74	22.04	0.63	2.25
12234	59.31	48.19	48.09	69.54	69.85	0.45	0.55	1.21	1.78	21.75	0.64	2.32
12354	59.21	48.15	48.06	69.10	69.51	0.45	0.55	1.24	1.82	21.45	0.64	2.40
12475	59.30	47.59	47.97	68.84	69.16	0.44	0.56	1.26	1.86	21.18	0.65	2.47
12594	59.59	47.18	47.64	68.16	68.70	0.44	0.56	1.26	1.85	21.06	0.65	2.44
12714	59.71	47.08	47.28	68.36	68.45	0.45	0.55	1.23	1.81	21.17	0.65	2.33
12834	60.12	47.20	47.16	67.59	68.04	0.44	0.56	1.26	1.85	20.88	0.65	2.40
12955	59.98	46.74	47.01	67.68	67.87	0.44	0.56	1.25	1.84	20.87	0.65	2.37
13074	60.26	46.53	46.82	67.16	67.48	0.44	0.56	1.27	1.86	20.65	0.65	2.40
13195	60.56	46.79	46.68	66.99	67.28	0.44	0.56	1.27	1.86	20.59	0.66	2.39
13315	60.86	46.28	46.53	66.35	66.83	0.44	0.56	1.29	1.90	20.30	0.66	2.45
13435	61.01	46.36	46.48	66.55	66.63	0.43	0.57	1.31	1.92	20.16	0.66	2.49
13555	61.18	45.75	46.13	65.91	66.27	0.44	0.56	1.29	1.89	20.14	0.66	2.42
13675	61.62	45.74	45.95	65.27	65.91	0.43	0.57	1.30	1.91	19.96	0.67	2.44
13795	61.77	45.57	45.69	65.67	65.62	0.44	0.56	1.29	1.90	19.93	0.67	2.40
13915	61.80	45.66	45.66	65.09	65.34	0.43	0.57	1.32	1.94	19.68	0.67	2.47
14035	62.14	45.07	45.43	64.53	65.09	0.43	0.57	1.31	1.92	19.66	0.67	2.43
14155	62.49	45.04	45.26	64.58	64.73	0.43	0.57	1.32	1.94	19.47	0.67	2.45
14275	62.32	44.88	45.00	64.17	64.42	0.43	0.57	1.32	1.93	19.42	0.68	2.41
14395	62.69	44.53	44.82	63.93	64.23	0.43	0.57	1.31	1.92	19.41	0.68	2.38
14514	62.62	44.81	44.74	64.17	64.09	0.43	0.57	1.31	1.93	19.35	0.68	2.39
14634	62.62	44.57	44.64	63.65	63.92	0.43	0.57	1.31	1.93	19.28	0.68	2.38
14754	63.27	44.30	44.56	63.31	63.71	0.43	0.57	1.33	1.95	19.15	0.68	2.41
14875	63.02	43.52	44.13	62.58	63.18	0.43	0.57	1.32	1.93	19.05	0.68	2.36
14995	63.49	44.00	43.94	62.54	62.81	0.43	0.57	1.33	1.95	18.87	0.68	2.37
15115	63.55	44.02	43.84	62.69	62.60	0.43	0.57	1.34	1.96	18.76	0.69	2.39
15235	64.34	43.46	43.83	62.07	62.43	0.42	0.58	1.36	1.99	18.61	0.69	2.43
15355	64.33	43.26	43.58	61.51	62.09	0.42	0.58	1.35	1.99	18.51	0.69	2.41
15475	64.07	43.34	43.35	61.95	61.84	0.43	0.57	1.34	1.97	18.49	0.69	2.38
15595	64.08	43.24	43.28	61.40	61.62	0.42	0.58	1.36	2.00	18.34	0.69	2.41
15715	64.42	42.99	43.19	60.84	61.39	0.42	0.58	1.37	2.01	18.21	0.70	2.43
15835	64.67	43.15	43.12	60.85	61.03	0.42	0.58	1.41	2.07	17.91	0.70	2.51
15955	64.77	42.76	42.96	60.28	60.66	0.41	0.59	1.43	2.10	17.69	0.70	2.55
16075	65.05	42.10	42.67	60.22	60.45	0.42	0.58	1.40	2.05	17.78	0.70	2.46
16195	65.17	42.19	42.35	60.04	60.18	0.42	0.58	1.37	2.02	17.83	0.70	2.38
16315	65.55	42.26	42.18	60.30	60.19	0.43	0.57	1.34	1.97	18.00	0.70	2.30
16435	65.18	41.72	42.06	59.42	59.92	0.42	0.58	1.35	1.99	17.86	0.70	2.32
16555	65.29	42.11	42.03	59.67	59.80	0.42	0.58	1.37	2.00	17.76	0.70	2.34
16675	65.70	42.10	41.98	59.35	59.48	0.42	0.58	1.40	2.05	17.50	0.71	2.41
16795	65.71	41.61	41.94	59.44	59.49	0.42	0.58	1.39	2.04	17.55	0.71	2.39
16915	65.83	41.42	41.71	59.21	59.33	0.42	0.58	1.37	2.01	17.62	0.71	2.32
17035	65.87	41.47	41.50	58.40	59.02	0.42	0.58	1.37	2.01	17.51	0.71	2.32
17155	65.92	41.05	41.32	58.38	58.66	0.42	0.58	1.38	2.03	17.35	0.71	2.33
17275	66.17	41.36	41.29	58.06	58.28	0.41	0.59	1.43	2.10	16.98	0.72	2.44
17395	66.45	41.10	41.17	58.32	58.25	0.41	0.59	1.41	2.07	17.08	0.71	2.38
17515	66.46	41.03	41.16	57.64	58.01	0.41	0.59	1.44	2.12	16.85	0.72	2.45
17634	66.88	40.72	40.95	57.40	57.79	0.41	0.59	1.43	2.10	16.84	0.72	2.42
17755	67.06	40.58	40.78	57.36	57.47	0.41	0.59	1.44	2.12	16.69	0.72	2.43
17874	67.08	40.15	40.49	56.99	57.25	0.41	0.59	1.42	2.08	16.76	0.72	2.35
17994	67.35	40.72	40.48	57.36	57.23	0.41	0.59	1.42	2.08	16.75	0.72	2.35
18115	67.32	40.56	40.48	57.02	57.12	0.41	0.59	1.43	2.10	16.64	0.72	2.38
18234	67.22	39.89	40.39	56.33	56.90	0.41	0.59	1.45	2.12	16.51	0.72	2.41
18355	67.49	40.30	40.25	56.49	56.61	0.41	0.59	1.46	2.14	16.36	0.73	2.43
18475	67.89	40.16	40.11	56.45	56.42	0.41	0.59	1.46	2.14	16.31	0.73	2.42
18595	67.89	39.69	40.05	55.86	56.27	0.40	0.60	1.47	2.16	16.22	0.73	2.43
18715	68.01	39.86	39.90	55.60	55.97	0.40	0.60	1.48	2.18	16.07	0.73	2.45
18835	67.91	39.73	39.76	55.36	55.61	0.40	0.60	1.51	2.21	15.85	0.74	2.49
18955	67.81	39.69	39.76	55.34	55.43	0.39	0.61	1.54	2.26	15.67	0.74	2.55
19074	68.06	39.61	39.67	55.17	55.29	0.39	0.61	1.54	2.26	15.61	0.74	2.55
19194	68.36	39.45	39.58	55.23	55.25	0.40	0.60	1.53	2.24	15.67	0.74	2.51
19314	68.03	39.29	39.45	54.92	55.11	0.40	0.60	1.52	2.23	15.66	0.74	2.49
19435	68.73	38.68	39.14	54.67	54.94	0.40	0.60	1.48	2.17	15.80	0.74	2.39
19555	68.72	39.01	38.99	54.96	54.85	0.41	0.59	1.46	2.14	15.86	0.73	2.34
19675	68.96	39.06	38.91	54.55	54.73	0.41	0.59	1.46	2.14	15.81	0.74	2.34
19795	69.00	38.11	38.73	53.86	54.45	0.41	0.59	1.46	2.15	15.73	0.74	2.33
19915	69.13	38.13	38.43	53.83	54.08	0.41	0.59	1.46	2.14	15.65	0.74	2.31
20034	69.31	38.49	38.24	53.70	53.79	0.41	0.59	1.46	2.14	15.55	0.74	2.30
20154	69.42	38.17	38.26	53.28	53.60	0.40	0.60	1.49	2.19	15.34	0.74	2.36
20275	69.49	38.11	38.26	53.39	53.45	0.40	0.60	1.52	2.23	15.20	0.75	2.41
20395	69.52	37.93	38.07	53.63	53.43	0.40	0.60	1.48	2.17	15.36	0.74	2.32
20515	69.46	38.04	38.03	53.57	53.53	0.41	0.59	1.45	2.13	15.50	0.74	2.28
20635	69.89	37.87	37.95	53.38	53.53	0.41	0.59	1.44	2.11	15.58	0.74	2.24
20755	69.82	37.99	37.97	53.32	53.42	0.41	0.59	1.46	2.14	15.46	0.74	2.28
20875	70.08	37.94	37.93	52.72	53.14	0.40	0.60	1.49	2.19	15.21	0.75	2.34
20995	70.21	37.76	37.90	52.89	52.98	0.40	0.60	1.51	2.22	15.08	0.75	2.37
21115	70.12	37.47	37.73	52.16	52.59	0.39	0.61	1.54	2.26	14.87	0.75	2.41
21234	70.28	37.25	37.49	52.04	52.37	0.40	0.60	1.52	2.23	14.87	0.75	2.36
21354	70.30	37.04	37.25	51.93	52.05	0.40	0.60	1.52	2.23	14.80	0.75	2.34
21474	70.27	36.91	37.06	51.55	51.84	0.40	0.60	1.51	2.21	14.78	0.75	2.32
21594	70.32	36.64	36.86	51.04	51.51	0.40	0.60	1.52	2.23	14.65	0.76	2.32
21715	70.63	36.81	36.79	51.84	51.48	0.40	0.60	1.50	2.21	14.69	0.75	2.29
21835	70.99	36.59	36.68	51.32	51.40	0.40	0.60	1.49	2.19	14.72	0.75	2.27
21955	71.03	36.65	36.68	50.83	51.33	0.40	0.60	1.50	2.21	14.65	0.76	2.29
22075	70.75	36.68	36.64	51.34	51.16	0.40	0.60	1.52	2.23	14.52	0.76	2.32
22195	70.95	36.19	36.51	50.30	50.82	0.39	0.61	1.55	2.28	14.31	0.76	2.35
22315	70.77	36.53	36.47	50.88	50.84	0.39	0.61	1.54	2.26	14.37	0.76	2.33
22435	71.30	36.53	36.42	50.71	50.63	0.39	0.61	1.56	2.29	14.21	0.76	2.37
22555	71.29	35.94	36.33	50.07	50.55	0.39	0.61	1.56	2.28	14.22	0.76	2.35
22674	71.26	36.07	36.18	50.37	50.38	0.39	0.61	1.55	2.27	14.21	0.76	2.33
22794	71.55	36.40	36.13	50.77	50.40	0.39	0.61	1.53	2.25	14.27	0.76	2.30
22914	71.68	36.14	36.20	50.40	50.51	0.40	0.60	1.53	2.25	14.31	0.76	2.30
23034	71.37	35.94	36.16	49.84	50.33	0.39	0.61	1.55	2.28	14.17	0.76	2.33
23155	71.72	35.79	35.96	49.93	50.05	0.39	0.61	1.55	2.28	14.10	0.76	2.32
23275	71.95	35.62	35.78	49.84	49.87	0.39	0.61	1.54	2.26	14.09	0.76	2.29
23395	71.84	35.53	35.65	49.86	49.88	0.40	0.60	1.51	2.21	14.23	0.76	2.23
23515	71.70	35.37	35.51	49.31	49.67	0.40	0.60	1.51	2.21	14.16	0.76	2.23
23635	72.11	35.27	35.39	49.29	49.49	0.40	0.60	1.51	2.22	14.10	0.76	2.23
23755	72.08	35.00	35.21	48.71	49.10	0.39	0.61	1.54	2.25	13.89	0.77	2.25
23875	71.96	35.41	35.22	49.10	49.03	0.39	0.61	1.55	2.28	13.81	0.77	2.28
23994	72.32	35.10	35.17	48.70	48.84	0.39	0.61	1.57	2.31	13.67	0.77	2.31
24114	72.27	35.29	35.26	48.81	48.87	0.39	0.61	1.59	2.34	13.61	0.77	2.34
24235	72.49	34.97	35.12	48.26	48.59	0.38	0.62	1.61	2.36	13.47	0.77	2.36
24355	72.62	34.97	35.08	48.56	48.55	0.38	0.62	1.60	2.35	13.47	0.77	2.35
24475	72.45	34.67	34.87	48.44	48.42	0.39	0.61	1.57	2.31	13.55	0.77	2.29
24595	72.83	34.35	34.66	47.59	48.20	0.39	0.61	1.56	2.29	13.53	0.77	2.26
24714	72.58	34.47	34.50	47.46	47.83	0.39	0.61	1.59	2.33	13.33	0.78	2.29
24835	73.01	34.86	34.56	47.74	47.60	0.38	0.62	1.65	2.42	13.04	0.78	2.39
24955	73.19	34.76	34.70	48.22	47.80	0.38	0.62	1.65	2.42	13.10	0.78	2.39
25075	73.12	34.56	34.73	48.19	48.05	0.38	0.62	1.61	2.36	13.32	0.78	2.33
25195	73.49	34.16	34.49	47.26	47.89	0.39	0.61	1.57	2.31	13.40	0.78	2.27
25315	73.80	34.39	34.37	47.66	47.70	0.39	0.61	1.58	2.32	13.34	0.78	2.27
25435	73.74	34.37	34.31	47.59	47.50	0.38	0.62	1.60	2.35	13.20	0.78	2.30
25555	73.62	34.29	34.35	47.81	47.69	0.39	0.61	1.58	2.31	13.34	0.78	2.27
25674	74.10	34.00	34.22	46.90	47.43	0.39	0.61	1.59	2.33	13.21	0.78	2.28
25794	73.93	33.87	34.06	46.69	47.13	0.38	0.62	1.60	2.35	13.08	0.78	2.29
25915	74.13	34.18	34.02	47.35	46.98	0.38	0.62	1.62	2.38	12.96	0.78	2.31
26035	73.67	33.95	34.00	46.57	46.87	0.38	0.62	1.64	2.41	12.87	0.78	2.34
26155	74.09	33.98	34.03	46.71	46.88	0.38	0.62	1.65	2.42	12.84	0.79	2.35
26275	73.98	33.71	33.88	46.34	46.54	0.37	0.63	1.68	2.46	12.66	0.79	2.38
26394	74.40	34.10	33.93	46.90	46.65	0.37	0.63	1.67	2.45	12.72	0.79	2.37
26514	74.36	33.66	33.82	46.67	46.64	0.38	0.62	1.64	2.41	12.81	0.79	2.32
26635	74.62	33.58	33.78	45.95	46.51	0.38	0.62	1.65	2.43	12.73	0.79	2.34
26755	74.51	33.29	33.51	46.27	46.30	0.38	0.62	1.62	2.38	12.79	0.79	2.28
26875	74.58	33.18	33.35	45.70	45.97	0.38	0.62	1.64	2.41	12.62	0.79	2.30
26995	74.94	33.26	33.24	46.09	46.02	0.38	0.62	1.60	2.35	12.78	0.79	2.24
27115	74.66	33.24	33.23	45.97	45.92	0.38	0.62	1.62	2.38	12.69	0.79	2.26
27235	74.52	33.12	33.21	45.26	45.77	0.38	0.62	1.64	2.41	12.56	0.79	2.29
27354	74.86	33.17	33.18	45.40	45.54	0.37	0.63	1.68	2.47	12.37	0.79	2.35
27474	74.94	32.86	33.05	45.22	45.29	0.37	0.63	1.70	2.49	12.24	0.80	2.36
27595	75.05	33.18	33.07	45.37	45.33	0.37	0.63	1.70	2.49	12.26	0.80	2.36
27715	75.26	32.85	32.97	44.93	45.18	0.37	0.63	1.70	2.49	12.21	0.80	2.35
27835	75.28	32.73	32.92	45.44	45.25	0.37	0.63	1.67	2.45	12.33	0.79	2.31
27955	75.36	32.45	32.68	44.85	45.07	0.38	0.62	1.64	2.40	12.39	0.79	2.26
28075	75.31	32.58	32.59	44.97	45.09	0.38	0.62	1.61	2.36	12.50	0.79	2.21
28194	75.37	32.44	32.49	44.23	44.68	0.38	0.62	1.66	2.44	12.19	0.80	2.28
28314	75.58	32.39	32.47	44.93	44.71	0.38	0.62	1.65	2.43	12.24	0.80	2.26
28435	75.46	32.20	32.34	44.12	44.43	0.37	0.63	1.68	2.46	12.08	0.80	2.29
28555	75.58	32.48	32.36	44.30	44.45	0.37	0.63	1.68	2.46	12.09	0.80	2.29
28675	75.67	32.64	32.44	44.95	44.46	0.37	0.63	1.70	2.49	12.02	0.80	2.32
28795	75.83	32.06	32.39	43.85	44.37	0.37	0.63	1.71	2.50	11.97	0.80	2.33
28914	76.01	32.05	32.25	44.25	44.35	0.38	0.62	1.67	2.44	12.10	0.80	2.27
29034	76.03	31.99	32.03	44.27	44.12	0.38	0.62	1.65	2.42	12.09	0.80	2.24
29155	76.08	31.81	31.95	43.69	44.07	0.38	0.62	1.63	2.40	12.13	0.80	2.21
29275	76.11	32.17	31.99	43.57	43.84	0.37	0.63	1.70	2.49	11.85	0.80	2.30
29395	76.07	32.13	32.04	43.56	43.61	0.36	0.64	1.77	2.60	11.57	0.81	2.38
29515	76.39	31.72	32.01	43.47	43.53	0.36	0.64	1.78	2.61	11.53	0.81	2.39
29635	76.11	31.61	31.82	43.59	43.54	0.37	0.63	1.71	2.52	11.72	0.80	2.30
29755	76.25	31.82	31.71	43.30	43.45	0.37	0.63	1.70	2.50	11.74	0.80	2.28
29875	76.45	31.42	31.62	43.27	43.39	0.37	0.63	1.69	2.47	11.77	0.80	2.26
29995	76.39	31.61	31.61	42.57	43.05	0.36	0.64	1.77	2.59	11.43	0.81	2.35
30114	76.42	31.62	31.55	43.19	43.01	0.36	0.64	1.75	2.57	11.46	0.81	2.34
30235	76.17	31.23	31.48	42.57	42.78	0.36	0.64	1.79	2.62	11.29	0.81	2.37
30354	76.42	31.27	31.37	42.55	42.77	0.36	0.64	1.75	2.57	11.40	0.81	2.32
30475	76.64	31.24	31.24	42.94	42.69	0.37	0.63	1.73	2.54	11.44	0.81	2.29
30595	76.74	31.34	31.28	42.59	42.69	0.36	0.64	1.74	2.56	11.41	0.81	2.31
30715	76.85	31.09	31.22	42.84	42.79	0.37	0.63	1.70	2.49	11.57	0.81	2.25
30835	76.78	30.94	31.12	41.98	42.47	0.36	0.64	1.74	2.56	11.35	0.81	2.30
30955	76.93	30.97	31.00	42.38	42.40	0.37	0.63	1.72	2.52	11.40	0.81	2.26
31074	76.65	30.99	30.97	42.18	42.18	0.36	0.64	1.76	2.59	11.21	0.81	2.31
31194	76.93	30.89	30.95	42.63	42.40	0.37	0.63	1.70	2.50	11.44	0.81	2.24
31315	76.54	30.93	30.94	42.32	42.38	0.37	0.63	1.70	2.50	11.44	0.81	2.24
31435	77.18	30.90	30.91	41.87	42.27	0.37	0.63	1.72	2.52	11.37	0.81	2.26
31555	77.35	30.68	30.83	42.52	42.24	0.37	0.63	1.70	2.50	11.40	0.81	2.24
31675	77.31	30.66	30.75	42.05	42.15	0.37	0.63	1.70	2.49	11.40	0.81	2.22
31795	77.44	30.79	30.71	42.43	42.33	0.38	0.62	1.64	2.41	11.62	0.81	2.16
31914	77.25	30.21	30.55	41.34	41.94	0.37	0.63	1.68	2.47	11.38	0.81	2.20
32034	77.33	30.42	30.47	41.62	41.80	0.37	0.63	1.69	2.48	11.32	0.81	2.20
32154	77.41	30.39	30.34	41.60	41.52	0.37	0.63	1.71	2.51	11.18	0.81	2.22
32275	77.16	30.36	30.39	41.34	41.52	0.37	0.63	1.73	2.54	11.13	0.81	2.24
32395	77.62	30.47	30.40	41.82	41.58	0.37	0.63	1.72	2.52	11.18	0.81	2.23
32515	77.85	30.32	30.38	40.91	41.36	0.36	0.64	1.77	2.60	10.98	0.82	2.29
32635	77.68	30.59	30.46	41.82	41.52	0.36	0.64	1.75	2.57	11.06	0.82	2.27
32755	77.74	29.91	30.27	40.69	41.14	0.36	0.64	1.78	2.62	10.87	0.82	2.30
32875	77.81	30.09	30.19	41.18	41.23	0.37	0.63	1.74	2.55	11.04	0.82	2.24
32995	78.25	29.90	29.96	40.73	40.87	0.36	0.64	1.75	2.57	10.90	0.82	2.24
33114	78.14	29.70	29.89	40.77	40.89	0.37	0.63	1.72	2.52	11.00	0.82	2.20
33234	77.85	29.96	29.85	40.46	40.65	0.36	0.64	1.76	2.59	10.80	0.82	2.25
33354	78.08	29.57	29.74	40.28	40.50	0.36	0.64	1.76	2.59	10.76	0.82	2.24
33475	78.19	29.80	29.77	40.98	40.57	0.36	0.64	1.76	2.58	10.80	0.82	2.24
33595	78.14	29.57	29.65	40.07	40.44	0.36	0.64	1.75	2.56	10.79	0.82	2.22
33715	78.35	29.50	29.62	40.36	40.47	0.37	0.63	1.73	2.54	10.85	0.82	2.20
33835	78.52	29.81	29.63	40.67	40.37	0.36	0.64	1.76	2.58	10.74	0.82	2.23
33954	78.28	29.53	29.61	40.25	40.43	0.37	0.63	1.74	2.55	10.82	0.82	2.21
34074	78.64	29.58	29.64	40.28	40.40	0.36	0.64	1.75	2.58	10.76	0.82	2.23
34195	78.40	29.51	29.54	39.84	40.12	0.36	0.64	1.79	2.63	10.58	0.82	2.26
34315	78.58	29.21	29.43	39.93	40.02	0.36	0.64	1.78	2.61	10.58	0.82	2.25
34435	78.60	29.30	29.34	39.90	39.89	0.36	0.64	1.78	2.61	10.55	0.82	2.24
34555	78.70	29.14	29.22	39.61	39.81	0.36	0.64	1.76	2.58	10.59	0.82	2.21
34674	78.70	29.21	29.22	39.54	39.68	0.36	0.64	1.79	2.63	10.47	0.83	2.24
34794	78.91	29.11	29.15	39.33	39.50	0.35	0.65	1.82	2.67	10.34	0.83	2.27
34915	78.83	29.29	29.20	39.87	39.58	0.36	0.64	1.81	2.66	10.38	0.83	2.27
35035	79.03	29.05	29.15	39.17	39.46	0.35	0.65	1.83	2.68	10.31	0.83	2.28
35155	79.10	29.10	29.15	39.35	39.46	0.35	0.65	1.83	2.68	10.32	0.83	2.28
35275	79.20	29.15	29.10	39.69	39.40	0.35	0.65	1.82	2.68	10.30	0.83	2.27
35395	78.98	28.93	29.06	38.84	39.29	0.35	0.65	1.84	2.70	10.23	0.83	2.29
35514	79.09	29.02	29.04	39.31	39.28	0.35	0.65	1.83	2.69	10.24	0.83	2.28
35634	79.16	28.80	28.92	39.45	39.20	0.36	0.64	1.81	2.66	10.28	0.83	2.25
35755	79.02	28.66	28.83	39.10	39.28	0.36	0.64	1.76	2.58	10.46	0.83	2.19
35875	79.29	28.63	28.69	38.53	39.03	0.36	0.64	1.78	2.61	10.33	0.83	2.20
35995	79.26	28.64	28.64	39.07	38.90	0.36	0.64	1.79	2.63	10.26	0.83	2.21
36115	79.28	28.72	28.66	38.87	38.82	0.35	0.65	1.82	2.67	10.16	0.83	2.24
36235	79.33	28.55	28.64	38.86	38.93	0.36	0.64	1.78	2.62	10.29	0.83	2.20
36355	79.41	28.48	28.58	38.82	38.85	0.36	0.64	1.78	2.62	10.27	0.83	2.20
36475	79.28	28.46	28.50	38.42	38.70	0.36	0.64	1.79	2.63	10.20	0.83	2.21
36594	79.43	27.97	28.30	37.73	38.32	0.35	0.65	1.82	2.68	10.02	0.83	2.23
36714	79.50	28.25	28.23	38.26	38.14	0.35	0.65	1.85	2.71	9.91	0.83	2.25
36835	79.70	28.33	28.18	38.44	38.14	0.35	0.65	1.83	2.69	9.96	0.83	2.23
36955	79.69	28.29	28.29	38.79	38.50	0.36	0.64	1.77	2.60	10.21	0.83	2.18
37075	79.63	28.40	28.34	38.59	38.61	0.36	0.64	1.76	2.58	10.27	0.83	2.17
37195	79.95	28.11	28.27	37.90	38.43	0.36	0.64	1.78	2.62	10.16	0.83	2.18
37314	79.69	28.07	28.19	38.17	38.22	0.36	0.64	1.81	2.66	10.03	0.83	2.21
37434	80.02	28.09	28.09	37.90	37.99	0.35	0.65	1.84	2.70	9.90	0.83	2.23
37555	80.06	27.81	27.99	37.66	37.91	0.35	0.65	1.82	2.67	9.92	0.83	2.21
37675	80.29	27.82	27.91	37.42	37.66	0.35	0.65	1.86	2.73	9.76	0.84	2.24
37795	80.19	27.88	27.84	38.01	37.70	0.35	0.65	1.82	2.68	9.86	0.84	2.20
37915	80.35	27.81	27.84	37.33	37.59	0.35	0.65	1.85	2.72	9.75	0.84	2.23
38035	80.25	27.93	27.87	38.08	37.80	0.36	0.64	1.81	2.65	9.93	0.83	2.19
38155	79.97	27.44	27.73	37.18	37.53	0.35	0.65	1.83	2.68	9.80	0.84	2.20
38274	80.59	27.57	27.65	37.70	37.65	0.36	0.64	1.76	2.59	10.00	0.83	2.14
38394	80.37	27.68	27.57	37.92	37.60	0.36	0.64	1.75	2.56	10.04	0.83	2.12
38515	80.26	27.54	27.60	37.57	37.73	0.37	0.63	1.72	2.53	10.13	0.83	2.09
38635	80.42	27.44	27.55	37.23	37.57	0.36	0.64	1.75	2.57	10.02	0.83	2.12
38755	80.59	27.59	27.52	37.67	37.49	0.36	0.64	1.76	2.59	9.97	0.83	2.13
38875	80.52	27.54	27.52	36.93	37.28	0.35	0.65	1.82	2.67	9.75	0.84	2.18
38994	80.39	27.24	27.46	36.46	37.02	0.35	0.65	1.87	2.75	9.57	0.84	2.23
39114	80.78	27.59	27.46	37.35	36.92	0.34	0.66	1.90	2.79	9.46	0.84	2.26
39235	80.82	27.15	27.33	36.79	36.87	0.35	0.65	1.86	2.74	9.54	0.84	2.21
39355	81.00	27.10	27.28	36.86	37.00	0.36	0.64	1.81	2.65	9.72	0.84	2.16
39475	80.98	27.28	27.17	36.38	36.68	0.35	0.65	1.86	2.73	9.50	0.84	2.20
39594	80.72	27.01	27.13	36.38	36.54	0.35	0.65	1.88	2.76	9.41	0.84	2.22
39714	80.71	27.20	27.16	36.86	36.54	0.35	0.65	1.90	2.78	9.38	0.84	2.23
39834	80.86	26.97	27.06	36.59	36.61	0.35	0.65	1.83	2.69	9.55	0.84	2.17
39954	80.74	26.99	27.05	36.80	36.75	0.36	0.64	1.79	2.63	9.69	0.84	2.13
40075	80.99	26.91	26.96	36.77	36.72	0.36	0.64	1.76	2.59	9.76	0.84	2.10
40195	80.71	26.63	26.85	36.08	36.55	0.36	0.64	1.77	2.59	9.70	0.84	2.10
40314	81.01	26.93	26.82	36.38	36.41	0.36	0.64	1.80	2.64	9.59	0.84	2.13
40434	80.95	26.84	26.80	36.73	36.40	0.36	0.64	1.79	2.63	9.60	0.84	2.12
40555	81.08	26.54	26.77	36.34	36.48	0.36	0.64	1.76	2.58	9.71	0.84	2.09
40675	81.20	26.55	26.64	35.71	36.26	0.36	0.64	1.77	2.60	9.62	0.84	2.09
40795	81.27	26.59	26.56	36.17	36.07	0.36	0.64	1.79	2.63	9.51	0.84	2.11
40915	81.60	26.57	26.57	35.99	35.96	0.35	0.65	1.83	2.69	9.39	0.84	2.14
41035	81.05	26.50	26.55	35.67	35.94	0.35	0.65	1.83	2.68	9.39	0.84	2.14
41154	81.25	26.42	26.50	36.07	35.91	0.36	0.64	1.82	2.66	9.41	0.84	2.13
41274	81.56	26.24	26.39	35.50	35.75	0.35	0.65	1.82	2.67	9.36	0.84	2.13
41395	81.43	26.68	26.45	36.04	35.87	0.36	0.64	1.81	2.65	9.42	0.84	2.12
41515	81.69	26.70	26.54	35.92	35.82	0.35	0.65	1.86	2.73	9.28	0.84	2.17
41635	81.46	25.99	26.46	35.63	35.86	0.36	0.64	1.81	2.66	9.41	0.84	2.12
41755	81.56	26.28	26.32	35.10	35.55	0.35	0.65	1.85	2.72	9.23	0.85	2.15
41875	81.59	26.35	26.21	35.64	35.45	0.35	0.65	1.83	2.69	9.25	0.85	2.13
41994	81.79	26.34	26.32	36.13	35.62	0.35	0.65	1.83	2.69	9.30	0.84	2.13
42114	81.62	25.88	26.19	34.63	35.47	0.35	0.65	1.82	2.68	9.28	0.84	2.12
42235	81.59	26.25	26.16	35.84	35.53	0.36	0.64	1.79	2.63	9.38	0.84	2.09
42355	81.90	25.96	26.03	35.25	35.24	0.35	0.65	1.83	2.68	9.21	0.85	2.11
42475	82.02	26.02	26.08	35.40	35.50	0.36	0.64	1.77	2.59	9.42	0.84	2.06
42595	81.87	26.03	26.00	35.09	35.25	0.36	0.64	1.81	2.66	9.25	0.85	2.10
42715	81.81	26.03	26.03	35.68	35.39	0.36	0.64	1.78	2.61	9.36	0.84	2.07
42834	82.08	25.85	25.97	34.84	35.20	0.36	0.64	1.81	2.66	9.23	0.85	2.10
42955	81.89	26.11	26.00	34.81	35.11	0.35	0.65	1.85	2.72	9.11	0.85	2.13
43075	82.12	25.79	25.92	35.35	35.00	0.35	0.65	1.85	2.72	9.08	0.85	2.13
43195	82.11	25.90	25.93	35.10	35.09	0.35	0.65	1.83	2.69	9.15	0.85	2.12
43315	82.18	25.81	25.84	34.26	34.90	0.35	0.65	1.85	2.71	9.07	0.85	2.12
43435	82.31	25.69	25.80	34.66	34.67	0.34	0.66	1.91	2.80	8.87	0.85	2.17
43555	82.41	25.48	25.66	34.63	34.52	0.35	0.65	1.90	2.78	8.86	0.85	2.16
43674	82.31	25.51	25.56	34.81	34.70	0.36	0.64	1.80	2.63	9.14	0.85	2.07
43795	82.23	25.66	25.55	34.10	34.51	0.35	0.65	1.85	2.71	8.96	0.85	2.11
43915	82.29	25.41	25.52	34.45	34.45	0.35	0.65	1.86	2.73	8.93	0.85	2.12
44035	82.62	25.40	25.49	34.46	34.33	0.35	0.65	1.88	2.76	8.85	0.85	2.13
44155	82.65	25.30	25.37	33.93	34.28	0.35	0.65	1.85	2.71	8.91	0.85	2.10
44274	82.49	25.06	25.26	33.84	34.07	0.35	0.65	1.86	2.74	8.82	0.85	2.11
44394	82.44	25.37	25.25	34.56	34.11	0.35	0.65	1.85	2.71	8.86	0.85	2.09
44515	82.61	25.40	25.28	33.99	34.13	0.35	0.65	1.86	2.72	8.85	0.85	2.10
44635	82.62	25.25	25.34	33.65	34.07	0.34	0.66	1.90	2.80	8.72	0.85	2.15
44754	82.78	25.41	25.36	34.33	33.99	0.34	0.66	1.94	2.84	8.63	0.86	2.17
44874	82.83	25.29	25.32	34.18	34.05	0.34	0.66	1.90	2.79	8.73	0.85	2.14
44995	82.63	25.19	25.30	34.26	34.26	0.35	0.65	1.82	2.68	8.96	0.85	2.08
45115	82.80	25.28	25.26	33.71	34.05	0.35	0.65	1.87	2.75	8.79	0.85	2.11
45235	82.76	24.93	25.13	33.91	33.96	0.35	0.65	1.85	2.71	8.82	0.85	2.09
45355	82.64	24.92	25.04	34.07	33.90	0.35	0.65	1.83	2.68	8.85	0.85	2.07
45474	82.91	25.25	25.03	33.75	33.91	0.35	0.65	1.82	2.67	8.88	0.85	2.06
45594	82.90	24.91	25.02	33.66	33.83	0.35	0.65	1.84	2.71	8.80	0.85	2.08
45715	83.19	24.82	24.99	33.53	33.64	0.35	0.65	1.89	2.77	8.65	0.86	2.11
45835	83.14	25.06	24.93	33.97	33.72	0.35	0.65	1.84	2.70	8.79	0.85	2.07
45955	82.82	24.99	24.96	33.72	33.74	0.35	0.65	1.84	2.70	8.78	0.85	2.08
46075	83.22	25.05	25.03	34.01	33.90	0.35	0.65	1.82	2.68	8.86	0.85	2.07
46194	83.14	24.73	24.92	33.67	33.80	0.36	0.64	1.81	2.65	8.87	0.85	2.05
46314	83.29	24.52	24.77	32.99	33.55	0.35	0.65	1.82	2.67	8.79	0.85	2.05
46434	83.33	24.68	24.65	33.37	33.34	0.35	0.65	1.83	2.69	8.70	0.85	2.05
46555	83.31	24.62	24.61	33.41	33.26	0.35	0.65	1.85	2.71	8.65	0.86	2.06
46675	83.54	24.66	24.65	33.18	33.32	0.35	0.65	1.84	2.71	8.67	0.86	2.06
46795	83.43	24.52	24.60	33.14	33.24	0.35	0.65	1.84	2.71	8.65	0.86	2.06
46915	83.33	24.65	24.61	33.54	33.29	0.35	0.65	1.83	2.69	8.68	0.85	2.05
47035	83.68	24.69	24.62	33.27	33.32	0.35	0.65	1.83	2.69	8.70	0.85	2.05
47154	83.61	24.62	24.65	32.60	33.13	0.34	0.66	1.91	2.80	8.48	0.86	2.11
47274	83.51	24.72	24.68	32.95	32.94	0.33	0.67	1.99	2.92	8.26	0.86	2.18
47395	83.51	24.40	24.58	32.83	32.79	0.33	0.67	1.99	2.92	8.21	0.86	2.18
47515	83.74	24.42	24.51	32.60	32.79	0.34	0.66	1.96	2.88	8.28	0.86	2.15
47635	83.50	24.18	24.33	32.60	32.68	0.34	0.66	1.92	2.81	8.35	0.86	2.10
47755	83.93	24.30	24.30	32.75	32.65	0.34	0.66	1.91	2.80	8.35	0.86	2.10
47875	83.49	24.14	24.21	32.02	32.46	0.34	0.66	1.93	2.84	8.25	0.86	2.11
47995	83.54	24.23	24.22	32.56	32.44	0.34	0.66	1.95	2.86	8.22	0.86	2.12
48115	84.06	24.39	24.25	33.08	32.56	0.34	0.66	1.92	2.82	8.30	0.86	2.11
48234	83.47	23.68	24.10	32.07	32.57	0.35	0.65	1.84	2.71	8.47	0.86	2.04
48354	83.65	24.18	24.08	32.71	32.62	0.35	0.65	1.82	2.67	8.54	0.86	2.02
48475	84.31	24.31	24.06	32.76	32.51	0.35	0.65	1.84	2.71	8.46	0.86	2.04
48595	83.78	24.04	24.18	32.77	32.75	0.35	0.65	1.82	2.67	8.57	0.86	2.02
48715	83.86	23.58	23.98	31.42	32.32	0.35	0.65	1.88	2.75	8.34	0.86	2.06
48834	84.06	24.11	23.91	32.43	32.21	0.35	0.65	1.88	2.76	8.30	0.86	2.06
48954	84.01	23.77	23.82	32.26	32.04	0.34	0.66	1.90	2.79	8.22	0.86	2.07
49075	84.10	23.93	23.94	31.83	32.17	0.34	0.66	1.91	2.80	8.24	0.86	2.08
49195	84.18	23.84	23.85	32.26	32.12	0.35	0.65	1.88	2.76	8.27	0.86	2.06
49315	84.09	23.63	23.80	32.21	32.10	0.35	0.65	1.87	2.74	8.30	0.86	2.04
49435	84.35	23.73	23.73	32.58	32.35	0.36	0.64	1.75	2.57	8.62	0.86	1.95
49554	84.08	23.92	23.76	32.37	32.39	0.36	0.64	1.75	2.57	8.63	0.86	1.95
49674	84.12	23.40	23.68	31.53	32.16	0.36	0.64	1.79	2.63	8.48	0.86	1.98
49795	84.14	23.63	23.65	31.29	31.73	0.34	0.66	1.93	2.83	8.08	0.86	2.08
49915	84.24	23.72	23.58	32.19	31.67	0.34	0.66	1.92	2.81	8.09	0.86	2.07
50035	84.03	23.76	23.71	31.35	31.61	0.33	0.67	2.00	2.93	7.90	0.87	2.14
50155	84.23	23.25	23.58	31.35	31.63	0.34	0.66	1.93	2.83	8.05	0.87	2.08
50275	84.36	23.56	23.52	32.05	31.58	0.34	0.66	1.92	2.82	8.06	0.87	2.07
50394	84.43	23.49	23.43	32.10	31.83	0.36	0.64	1.79	2.62	8.40	0.86	1.97
50515	84.70	23.44	23.49	31.83	31.99	0.36	0.64	1.76	2.59	8.50	0.86	1.95
50635	84.36	23.41	23.44	31.18	31.70	0.35	0.65	1.84	2.70	8.26	0.86	2.01
50755	84.55	23.41	23.42	31.75	31.59	0.35	0.65	1.87	2.74	8.17	0.86	2.03
50875	84.60	23.18	23.34	30.95	31.29	0.34	0.66	1.93	2.84	7.96	0.87	2.07
50994	84.61	23.45	23.35	31.07	31.26	0.34	0.66	1.95	2.86	7.91	0.87	2.08
51114	84.53	23.31	23.31	31.19	31.07	0.33	0.67	2.01	2.94	7.76	0.87	2.12
51234	84.98	23.36	23.37	31.72	31.33	0.34	0.66	1.94	2.85	7.95	0.87	2.08
51354	84.77	23.46	23.38	32.00	31.64	0.35	0.65	1.83	2.69	8.26	0.86	2.00
51475	84.86	23.44	23.42	31.56	31.76	0.36	0.64	1.81	2.66	8.34	0.86	1.98
51595	84.70	23.33	23.41	31.18	31.58	0.35	0.65	1.87	2.74	8.17	0.86	2.02
51715	84.64	22.92	23.23	30.39	31.04	0.34	0.66	1.97	2.90	7.81	0.87	2.09
51834	84.90	23.09	23.11	31.01	30.86	0.34	0.66	1.98	2.91	7.75	0.87	2.09
51954	84.64	23.01	23.00	31.29	30.90	0.34	0.66	1.91	2.81	7.89	0.87	2.04
52075	84.97	23.05	23.05	30.50	30.93	0.34	0.66	1.92	2.82	7.89	0.87	2.05
52195	84.79	22.90	22.99	30.51	30.77	0.34	0.66	1.95	2.87	7.78	0.87	2.07
52315	84.85	22.65	22.87	30.84	30.62	0.34	0.66	1.95	2.86	7.75	0.87	2.06
52435	85.02	23.16	22.90	30.94	30.76	0.34	0.66	1.91	2.81	7.86	0.87	2.04
52554	84.89	22.93	22.91	30.71	30.83	0.35	0.65	1.89	2.78	7.92	0.87	2.02
52674	85.35	22.83	22.97	30.29	30.64	0.33	0.67	1.99	2.93	7.67	0.87	2.10
52795	85.11	22.94	22.90	31.17	30.72	0.34	0.66	1.93	2.83	7.82	0.87	2.05
52915	85.11	22.76	22.84	30.70	30.72	0.34	0.66	1.90	2.79	7.88	0.87	2.02
53035	85.07	22.66	22.79	30.51	30.80	0.35	0.65	1.84	2.71	8.01	0.87	1.98
53155	85.22	22.71	22.71	30.29	30.50	0.34	0.66	1.91	2.81	7.79	0.87	2.03
53274	85.27	22.72	22.70	30.54	30.45	0.34	0.66	1.93	2.83	7.75	0.87	2.04
53395	85.18	22.69	22.71	30.56	30.46	0.34	0.66	1.93	2.83	7.76	0.87	2.04
53515	85.51	22.88	22.77	30.86	30.65	0.35	0.65	1.89	2.77	7.89	0.87	2.01
53635	85.23	22.61	22.73	30.14	30.52	0.34	0.66	1.92	2.81	7.79	0.87	2.03
53755	85.28	22.66	22.72	30.57	30.52	0.34	0.66	1.91	2.80	7.81	0.87	2.02
53874	85.34	22.58	22.62	30.08	30.26	0.34	0.66	1.96	2.87	7.65	0.87	2.05
53994	85.65	22.73	22.66	31.10	30.58	0.35	0.65	1.86	2.73	7.93	0.87	1.99
54115	85.61	22.52	22.61	30.30	30.49	0.35	0.65	1.87	2.74	7.88	0.87	1.99
54235	85.12	22.59	22.61	29.98	30.46	0.35	0.65	1.88	2.76	7.85	0.87	2.00
54355	85.55	22.56	22.56	29.88	30.05	0.33	0.67	2.01	2.95	7.49	0.87	2.09
54475	85.67	22.60	22.59	29.87	29.91	0.32	0.68	2.08	3.06	7.32	0.88	2.14
54595	85.67	22.65	22.60	30.35	30.03	0.33	0.67	2.04	3.00	7.43	0.88	2.11
54714	85.28	22.46	22.57	30.16	30.13	0.33	0.67	1.99	2.92	7.56	0.87	2.07
54834	85.60	22.56	22.56	30.61	30.38	0.35	0.65	1.89	2.77	7.82	0.87	2.00
54955	85.33	22.13	22.39	29.60	30.13	0.35	0.65	1.89	2.78	7.74	0.87	2.00
55075	85.85	22.40	22.37	29.91	30.04	0.34	0.66	1.91	2.81	7.68	0.87	2.01
55195	85.81	22.13	22.22	29.94	29.82	0.34	0.66	1.93	2.83	7.59	0.87	2.01
55314	85.82	22.10	22.21	29.63	29.82	0.34	0.66	1.92	2.82	7.61	0.87	2.01
55435	85.63	22.19	22.14	29.99	29.85	0.35	0.65	1.87	2.75	7.71	0.87	1.97
55555	85.70	22.17	22.15	29.27	29.63	0.34	0.66	1.96	2.88	7.47	0.88	2.04
55675	86.05	22.13	22.16	30.32	29.86	0.35	0.65	1.88	2.76	7.70	0.87	1.98
55795	85.87	22.04	22.11	29.38	29.66	0.34	0.66	1.93	2.84	7.54	0.87	2.01
55914	85.92	22.23	22.14	30.10	29.93	0.35	0.65	1.84	2.70	7.80	0.87	1.95
56035	85.78	22.05	22.11	29.92	29.80	0.35	0.65	1.88	2.75	7.69	0.87	1.97
56154	85.95	21.97	22.09	29.81	29.94	0.36	0.64	1.81	2.66	7.86	0.87	1.93
56274	85.83	22.00	22.01	29.78	29.84	0.36	0.64	1.81	2.66	7.83	0.87	1.93
56395	86.04	21.95	21.97	29.30	29.63	0.35	0.65	1.87	2.74	7.66	0.87	1.96
56515	85.91	22.15	22.03	28.62	29.24	0.33	0.67	2.06	3.02	7.20	0.88	2.09
56635	86.23	22.00	22.03	29.04	28.99	0.32	0.68	2.17	3.18	6.95	0.88	2.16
56754	86.35	22.20	22.12	29.70	29.12	0.32	0.68	2.16	3.17	7.00	0.88	2.16
56874	86.12	22.04	22.08	29.27	29.33	0.33	0.67	2.04	3.00	7.25	0.88	2.09
56994	86.13	21.62	21.95	28.73	29.23	0.33	0.67	2.01	2.96	7.28	0.88	2.06
57115	86.12	21.92	21.86	29.56	29.19	0.34	0.66	1.98	2.91	7.33	0.88	2.04
57235	86.30	21.62	21.72	28.75	29.01	0.34	0.66	1.98	2.90	7.30	0.88	2.02
57355	86.45	22.00	21.85	29.42	29.24	0.34	0.66	1.95	2.87	7.40	0.88	2.02
57475	85.90	21.68	21.77	29.05	29.07	0.34	0.66	1.98	2.91	7.30	0.88	2.03
57595	86.15	21.62	21.77	28.73	29.07	0.34	0.66	1.98	2.91	7.29	0.88	2.03
57714	86.24	21.45	21.58	28.60	28.79	0.33	0.67	1.99	2.93	7.21	0.88	2.03
57835	86.14	21.21	21.43	28.68	28.67	0.34	0.66	1.96	2.87	7.24	0.88	2.00
57954	86.48	21.80	21.48	29.36	28.88	0.34	0.66	1.91	2.80	7.39	0.88	1.97
58075	86.63	21.42	21.48	28.52	28.85	0.34	0.66	1.91	2.81	7.38	0.88	1.97
58195	86.39	21.73	21.65	29.12	29.00	0.34	0.66	1.95	2.85	7.35	0.88	2.00
58315	86.72	21.71	21.62	29.08	28.91	0.34	0.66	1.97	2.89	7.29	0.88	2.01
58434	86.43	21.39	21.61	28.85	29.01	0.34	0.66	1.92	2.81	7.41	0.88	1.98
58554	86.77	21.67	21.59	29.55	29.16	0.35	0.65	1.85	2.72	7.57	0.87	1.94
58675	86.45	21.48	21.51	29.25	29.22	0.36	0.64	1.79	2.63	7.70	0.87	1.89
58795	86.58	21.53	21.56	28.64	29.15	0.35	0.65	1.84	2.70	7.58	0.87	1.93
58915	86.69	21.32	21.45	28.88	28.92	0.35	0.65	1.87	2.74	7.47	0.88	1.94
59035	86.41	21.66	21.51	29.24	28.92	0.34	0.66	1.90	2.79	7.41	0.88	1.97
59155	86.92	21.22	21.40	28.70	28.94	0.35	0.65	1.84	2.70	7.54	0.87	1.92
59275	86.63	21.25	21.38	28.89	28.94	0.35	0.65	1.82	2.68	7.57	0.87	1.91
59394	86.60	21.08	21.18	28.27	28.62	0.35	0.65	1.85	2.71	7.44	0.88	1.92
59514	86.67	21.21	21.18	28.07	28.41	0.34	0.66	1.93	2.84	7.23	0.88	1.97
59635	86.85	21.31	21.20	28.87	28.40	0.34	0.66	1.94	2.85	7.20	0.88	1.98
59755	86.96	21.25	21.26	28.49	28.48	0.34	0.66	1.94	2.85	7.22	0.88	1.98
59875	86.74	21.29	21.28	28.38	28.58	0.34	0.66	1.92	2.81	7.30	0.88	1.97
60474	86.97	21.16	21.24	27.89	28.25	0.33	0.67	2.03	2.97	7.02	0.88	2.03
61074	87.60	20.75	21.07	27.62	27.97	0.33	0.67	2.05	3.02	6.90	0.88	2.05
61674	87.05	20.87	20.93	27.55	27.69	0.32	0.68	2.10	3.08	6.76	0.89	2.06
62275	87.21	20.65	20.76	27.72	27.63	0.33	0.67	2.02	2.96	6.87	0.89	2.01
62875	87.73	20.42	20.65	27.80	27.69	0.34	0.66	1.93	2.83	7.04	0.88	1.95
63475	87.80	20.32	20.47	27.24	27.59	0.35	0.65	1.87	2.75	7.13	0.88	1.90
64074	87.89	20.04	20.26	27.06	27.37	0.35	0.65	1.85	2.72	7.11	0.88	1.88
64674	87.93	19.96	20.11	27.14	27.15	0.35	0.65	1.86	2.73	7.04	0.88	1.88
65275	87.99	19.96	19.99	26.94	27.05	0.35	0.65	1.83	2.69	7.06	0.88	1.86
65875	87.95	19.76	19.89	26.61	26.90	0.35	0.65	1.84	2.70	7.00	0.88	1.86
66475	88.47	19.61	19.78	26.88	26.81	0.36	0.64	1.81	2.66	7.03	0.88	1.84
67075	88.44	19.42	19.59	26.06	26.52	0.35	0.65	1.83	2.69	6.92	0.88	1.85
67675	88.56	19.37	19.47	26.58	26.51	0.36	0.64	1.76	2.59	7.04	0.88	1.80
68274	88.69	19.39	19.39	26.05	26.23	0.35	0.65	1.84	2.69	6.84	0.89	1.84
68874	88.67	19.02	19.26	25.50	26.05	0.35	0.65	1.84	2.70	6.79	0.89	1.84
69475	89.00	19.05	19.15	25.59	25.71	0.34	0.66	1.92	2.81	6.56	0.89	1.88
70075	89.14	19.26	19.11	25.48	25.52	0.34	0.66	1.98	2.91	6.41	0.89	1.91
70674	89.18	18.78	19.03	25.49	25.52	0.34	0.66	1.93	2.84	6.49	0.89	1.88
71274	89.18	18.70	18.91	25.16	25.37	0.34	0.66	1.93	2.83	6.46	0.89	1.88
71875	89.30	18.50	18.66	24.40	25.01	0.34	0.66	1.94	2.84	6.35	0.89	1.87
72475	89.54	18.53	18.57	24.71	24.75	0.33	0.67	2.01	2.94	6.18	0.90	1.91
73075	89.35	18.36	18.46	24.42	24.51	0.33	0.67	2.05	3.01	6.05	0.90	1.93
73675	89.92	18.35	18.41	24.93	24.69	0.34	0.66	1.93	2.84	6.28	0.90	1.86
74275	89.81	18.47	18.39	24.38	24.58	0.34	0.66	1.97	2.89	6.19	0.90	1.88
74875	90.07	18.41	18.41	24.78	24.70	0.34	0.66	1.93	2.83	6.29	0.89	1.86
75475	89.89	18.09	18.32	24.42	24.53	0.34	0.66	1.95	2.87	6.21	0.90	1.87
76074	89.95	17.94	18.15	24.43	24.54	0.35	0.65	1.84	2.70	6.40	0.89	1.80
76674	90.03	17.60	17.88	23.49	24.11	0.35	0.65	1.87	2.74	6.24	0.90	1.80
77275	90.30	17.77	17.77	24.48	24.13	0.36	0.64	1.79	2.63	6.36	0.89	1.76
77875	90.52	17.56	17.64	23.96	23.98	0.36	0.64	1.79	2.62	6.33	0.89	1.75
78475	90.52	17.49	17.61	23.79	24.08	0.37	0.63	1.72	2.53	6.47	0.89	1.71
79075	90.65	17.58	17.54	23.76	23.83	0.36	0.64	1.79	2.63	6.29	0.89	1.75
79675	90.72	17.29	17.45	23.02	23.52	0.35	0.65	1.87	2.75	6.07	0.90	1.79
80274	90.71	17.30	17.39	23.16	23.31	0.34	0.66	1.94	2.84	5.92	0.90	1.82
80875	91.02	17.07	17.22	23.13	23.10	0.34	0.66	1.93	2.83	5.88	0.90	1.81
81475	91.00	17.07	17.15	22.55	22.95	0.34	0.66	1.96	2.87	5.80	0.90	1.83
82074	91.08	16.95	17.03	23.28	22.99	0.35	0.65	1.86	2.73	5.95	0.90	1.77
82674	91.36	16.86	16.96	23.03	22.95	0.35	0.65	1.83	2.69	5.99	0.90	1.75
83274	91.22	16.85	16.89	22.76	23.02	0.36	0.64	1.75	2.57	6.13	0.90	1.71
83875	91.09	16.42	16.71	22.09	22.63	0.35	0.65	1.83	2.68	5.91	0.90	1.74
84475	91.52	16.92	16.73	22.09	22.31	0.33	0.67	2.00	2.93	5.58	0.91	1.83
85075	91.24	16.30	16.55	21.88	22.02	0.33	0.67	2.02	2.97	5.47	0.91	1.83
85675	91.73	16.63	16.62	22.25	22.07	0.33	0.67	2.05	3.00	5.46	0.91	1.85
86274	91.89	16.17	16.37	22.02	22.05	0.35	0.65	1.88	2.76	5.68	0.90	1.76
86874	91.95	16.37	16.39	22.29	22.19	0.35	0.65	1.83	2.68	5.80	0.90	1.73
87475	91.70	16.35	16.29	21.91	22.08	0.35	0.65	1.82	2.67	5.78	0.90	1.72
88074	92.12	16.23	16.31	22.24	22.15	0.36	0.64	1.80	2.64	5.83	0.90	1.71
88674	91.85	15.86	16.14	21.41	21.85	0.35	0.65	1.83	2.68	5.71	0.90	1.72
89274	92.15	15.91	16.00	21.58	21.74	0.36	0.64	1.79	2.62	5.74	0.90	1.70
89874	92.43	16.03	15.93	21.23	21.41	0.34	0.66	1.91	2.81	5.47	0.91	1.76
90475	92.31	15.97	15.97	21.44	21.42	0.34	0.66	1.93	2.84	5.44	0.91	1.77
91075	92.39	15.80	15.94	21.49	21.39	0.34	0.66	1.92	2.82	5.45	0.91	1.76
91674	92.49	15.32	15.70	20.82	21.25	0.35	0.65	1.83	2.68	5.55	0.91	1.71
92275	92.79	15.70	15.61	20.68	20.99	0.35	0.65	1.90	2.78	5.39	0.91	1.74
92875	92.78	15.61	15.54	20.79	20.76	0.34	0.66	1.98	2.91	5.22	0.91	1.78
93474	92.80	15.37	15.56	21.19	20.88	0.34	0.66	1.92	2.82	5.32	0.91	1.75
94074	93.12	15.49	15.49	21.12	21.03	0.36	0.64	1.79	2.63	5.54	0.91	1.69
94675	92.92	15.03	15.30	20.57	20.96	0.37	0.63	1.70	2.50	5.66	0.91	1.63
95275	93.09	15.47	15.33	20.58	20.76	0.35	0.65	1.83	2.68	5.43	0.91	1.70
95875	92.88	15.24	15.25	20.46	20.54	0.35	0.65	1.88	2.77	5.29	0.91	1.72
96474	93.08	15.02	15.25	21.02	20.68	0.36	0.64	1.80	2.65	5.44	0.91	1.68
97075	93.25	15.01	15.09	20.74	20.74	0.37	0.63	1.67	2.46	5.64	0.91	1.61
97675	93.48	15.08	15.04	20.00	20.59	0.37	0.63	1.71	2.51	5.55	0.91	1.63
98275	93.35	14.77	14.95	19.84	20.19	0.35	0.65	1.86	2.72	5.24	0.91	1.70
98875	93.60	14.78	14.88	20.73	20.19	0.36	0.64	1.80	2.64	5.31	0.91	1.67
99475	93.52	14.67	14.74	20.31	20.29	0.38	0.62	1.65	2.43	5.55	0.91	1.60
100075	93.82	14.79	14.75	19.64	20.23	0.37	0.63	1.69	2.48	5.48	0.91	1.61
100675	93.59	14.79	14.75	20.47	20.14	0.37	0.63	1.74	2.55	5.39	0.91	1.64
101275	93.56	14.43	14.67	19.70	19.93	0.36	0.64	1.79	2.62	5.27	0.91	1.66
101875	93.50	14.50	14.57	19.73	19.96	0.37	0.63	1.70	2.50	5.39	0.91	1.61
102475	93.77	14.51	14.48	20.07	19.83	0.37	0.63	1.70	2.50	5.35	0.91	1.61
103075	94.02	14.41	14.47	19.51	19.77	0.37	0.63	1.73	2.54	5.30	0.91	1.63
103674	94.11	14.08	14.33	19.48	19.69	0.37	0.63	1.68	2.46	5.35	0.91	1.60
104274	94.23	14.35	14.28	20.31	19.77	0.38	0.62	1.60	2.35	5.49	0.91	1.56
104874	94.20	13.96	14.13	19.05	19.61	0.39	0.61	1.58	2.32	5.48	0.91	1.54
105475	94.10	14.07	14.12	19.62	19.66	0.39	0.61	1.55	2.28	5.53	0.91	1.53
106075	94.48	14.04	14.02	19.41	19.36	0.38	0.62	1.63	2.39	5.34	0.91	1.56
106675	94.29	14.27	14.13	19.45	19.49	0.38	0.62	1.63	2.39	5.37	0.91	1.57
107275	94.67	14.29	14.20	19.96	19.61	0.38	0.62	1.63	2.39	5.41	0.91	1.57
107875	94.42	13.87	14.14	18.42	19.28	0.36	0.64	1.75	2.57	5.14	0.91	1.63
108475	94.58	13.95	14.04	19.23	19.20	0.37	0.63	1.72	2.52	5.17	0.91	1.61
109074	94.63	13.91	13.91	19.24	18.96	0.36	0.64	1.75	2.57	5.05	0.92	1.62
109674	94.97	13.96	13.94	18.78	19.08	0.37	0.63	1.71	2.51	5.14	0.91	1.60
110275	94.78	13.60	13.82	18.39	18.80	0.36	0.64	1.78	2.61	4.98	0.92	1.63
110874	94.82	13.88	13.81	19.33	18.83	0.36	0.64	1.75	2.57	5.02	0.92	1.62
111475	94.88	13.35	13.61	18.13	18.62	0.37	0.63	1.72	2.52	5.01	0.92	1.60
112075	94.83	13.63	13.62	18.05	18.50	0.36	0.64	1.79	2.63	4.88	0.92	1.63
112675	95.06	13.32	13.44	18.52	18.23	0.36	0.64	1.80	2.64	4.80	0.92	1.63
113275	94.88	13.30	13.42	18.41	18.33	0.37	0.63	1.73	2.54	4.91	0.92	1.60
113875	95.08	13.38	13.33	18.69	18.54	0.39	0.61	1.56	2.29	5.21	0.91	1.51
114474	95.24	13.16	13.28	17.90	18.34	0.38	0.62	1.63	2.39	5.06	0.92	1.54
115075	95.03	12.87	13.14	18.13	18.24	0.39	0.61	1.57	2.31	5.11	0.91	1.52
115675	95.26	13.21	13.08	18.20	18.08	0.38	0.62	1.61	2.37	5.00	0.92	1.53
116275	95.85	13.27	13.12	18.77	18.37	0.40	0.60	1.50	2.20	5.25	0.91	1.48
116875	95.33	13.07	13.18	17.75	18.24	0.38	0.62	1.61	2.36	5.06	0.92	1.53
117475	95.48	12.97	13.10	18.09	18.20	0.39	0.61	1.57	2.30	5.10	0.91	1.51
118074	95.57	13.18	13.07	18.71	18.18	0.39	0.61	1.56	2.29	5.11	0.91	1.51
118674	95.51	12.91	13.02	17.99	18.26	0.40	0.60	1.48	2.18	5.24	0.91	1.47
119275	95.61	12.68	12.92	17.59	18.09	0.40	0.60	1.50	2.20	5.17	0.91	1.47
119875	95.78	12.74	12.78	17.65	17.74	0.39	0.61	1.57	2.31	4.97	0.92	1.51
