# Supplementary material for: Highly Acidic Electron-Rich Brønsted Acids Accelerate Asymmetric Pictet–Spengler Reactions by Virtue of Stabilizing Cation–π Interactions
Source: J Am Chem Soc. 2024 Oct 3;146(41):28339–49. doi: 10.1021/jacs.4c09421 (PMC11487569; doi:10.1021/jacs.4c09421)
Supplement: Supplementary file 2 — ja4c09421_si_002.zip [file ja4c09421_si_002.zip › KIE-B.txt]

t / s	c (13) / mM	c_a / mM	av c_a / mM	c_b / mM	av c_b / mM	X_H	X_H	R	R/R_0	c (7-H) / mM	F_H	KIE
								1.08
0	6.34	92.36	92.36	135.91	135.91	0.47	0.53	1.12	1.04	43.55	0.00	0.00
280	7.60	91.27	91.82	134.43	135.17	0.47	0.53	1.12	1.03	43.36	0.00	-0.16
581	8.51	88.79	90.81	133.28	134.54	0.48	0.52	1.08	1.00	43.73	0.00	8.12
881	8.78	86.97	89.01	132.15	133.29	0.50	0.50	1.01	0.94	44.27	-0.02	-0.33
1181	9.48	85.85	87.20	130.44	131.96	0.51	0.49	0.95	0.88	44.75	-0.03	-0.26
1481	10.61	85.02	85.95	129.24	130.61	0.52	0.48	0.92	0.86	44.66	-0.03	-0.19
1781	11.32	84.31	85.06	127.88	129.19	0.52	0.48	0.93	0.86	44.13	-0.01	-0.09
2080	13.59	84.49	84.61	125.53	127.55	0.51	0.49	0.97	0.90	42.95	0.01	0.12
2381	13.39	82.71	83.84	124.20	125.87	0.50	0.50	0.99	0.92	42.04	0.03	0.30
2681	14.25	81.82	83.01	123.54	124.42	0.50	0.50	1.00	0.93	41.42	0.05	0.41
2981	15.46	81.10	81.88	121.81	123.18	0.50	0.50	0.98	0.91	41.31	0.05	0.36
3280	16.16	81.16	81.36	119.65	121.66	0.50	0.50	1.02	0.94	40.31	0.07	0.57
3580	16.02	79.13	80.46	119.03	120.16	0.49	0.51	1.03	0.95	39.70	0.09	0.65
3880	17.86	78.87	79.72	117.61	118.77	0.49	0.51	1.04	0.96	39.05	0.10	0.75
4181	17.51	78.33	78.78	116.73	117.79	0.50	0.50	1.02	0.94	39.01	0.10	0.65
4481	17.82	77.11	78.10	115.33	116.56	0.49	0.51	1.03	0.95	38.45	0.12	0.73
4781	19.93	77.76	77.73	114.35	115.47	0.49	0.51	1.06	0.98	37.74	0.13	0.88
5081	20.09	76.40	77.09	114.02	114.57	0.49	0.51	1.06	0.98	37.48	0.14	0.87
5381	20.24	75.49	76.55	113.08	113.82	0.49	0.51	1.05	0.98	37.27	0.14	0.86
5680	20.64	75.43	75.77	112.26	113.12	0.49	0.51	1.03	0.95	37.35	0.14	0.76
5981	21.21	75.17	75.36	111.43	112.25	0.49	0.51	1.04	0.97	36.89	0.15	0.82
6281	22.92	74.39	75.00	110.59	111.42	0.49	0.51	1.06	0.98	36.43	0.16	0.90
6581	22.13	73.40	74.32	109.99	110.67	0.49	0.51	1.04	0.97	36.35	0.17	0.84
6880	23.66	73.09	73.63	109.33	109.97	0.49	0.51	1.03	0.95	36.34	0.17	0.78
7180	23.45	72.94	73.15	108.08	109.13	0.49	0.51	1.03	0.96	35.99	0.17	0.81
7480	24.48	72.76	72.93	107.71	108.38	0.49	0.51	1.06	0.98	35.44	0.19	0.91
7781	25.03	71.48	72.40	107.22	107.67	0.49	0.51	1.05	0.97	35.28	0.19	0.89
8081	24.71	71.10	71.78	106.68	107.21	0.49	0.51	1.03	0.95	35.42	0.19	0.80
8380	24.87	70.43	71.01	105.65	106.52	0.50	0.50	1.00	0.93	35.51	0.18	0.72
8680	26.24	70.81	70.78	105.39	105.91	0.50	0.50	1.02	0.94	35.13	0.19	0.78
8980	26.46	70.34	70.53	104.74	105.26	0.49	0.51	1.03	0.95	34.73	0.20	0.83
9281	26.20	69.62	70.26	104.43	104.85	0.49	0.51	1.03	0.95	34.60	0.21	0.83
9581	27.32	69.26	69.74	103.50	104.22	0.49	0.51	1.02	0.95	34.48	0.21	0.81
9881	27.04	68.87	69.25	103.03	103.65	0.50	0.50	1.01	0.94	34.41	0.21	0.78
10180	28.14	68.84	68.99	102.58	103.04	0.49	0.51	1.03	0.95	34.05	0.22	0.83
10481	28.85	68.82	68.84	101.85	102.49	0.49	0.51	1.05	0.97	33.64	0.23	0.89
10781	29.13	67.83	68.50	101.36	101.93	0.49	0.51	1.05	0.97	33.43	0.23	0.90
11081	28.99	67.76	68.14	100.71	101.31	0.49	0.51	1.05	0.98	33.17	0.24	0.92
11380	29.82	67.21	67.60	100.23	100.77	0.49	0.51	1.04	0.96	33.17	0.24	0.87
11680	30.06	66.77	67.25	100.03	100.32	0.49	0.51	1.03	0.96	33.08	0.24	0.86
11981	30.01	66.63	66.87	99.03	99.76	0.49	0.51	1.03	0.96	32.89	0.24	0.86
12281	30.82	66.66	66.69	98.57	99.21	0.49	0.51	1.05	0.97	32.53	0.25	0.91
12581	30.66	66.01	66.43	97.87	98.49	0.48	0.52	1.07	0.99	32.06	0.26	0.98
12880	31.15	65.88	66.18	97.40	97.95	0.48	0.52	1.08	1.00	31.77	0.27	1.01
13180	30.96	64.52	65.47	97.59	97.62	0.49	0.51	1.04	0.96	32.15	0.26	0.88
13480	31.78	64.54	64.98	96.93	97.31	0.50	0.50	1.01	0.93	32.33	0.26	0.82
13780	31.59	64.38	64.48	96.40	96.97	0.50	0.50	0.98	0.91	32.49	0.25	0.76
14081	32.56	64.34	64.42	95.60	96.31	0.50	0.50	1.02	0.94	31.89	0.27	0.84
14381	32.48	64.25	64.32	95.43	95.81	0.49	0.51	1.04	0.97	31.49	0.28	0.90
14680	32.39	63.38	63.99	95.23	95.42	0.49	0.51	1.04	0.96	31.43	0.28	0.89
14980	32.79	62.96	63.53	94.26	94.97	0.49	0.51	1.02	0.94	31.45	0.28	0.85
15280	33.14	62.55	62.96	94.11	94.53	0.50	0.50	0.99	0.92	31.57	0.28	0.79
15581	34.14	63.59	63.03	93.59	93.99	0.49	0.51	1.04	0.96	30.96	0.29	0.89
15881	33.81	62.31	62.82	93.32	93.68	0.49	0.51	1.04	0.96	30.86	0.29	0.89
16180	34.03	61.89	62.59	93.05	93.32	0.49	0.51	1.04	0.96	30.73	0.29	0.90
16480	34.59	62.71	62.30	92.38	92.92	0.49	0.51	1.03	0.96	30.62	0.30	0.89
16781	34.61	62.27	62.29	92.00	92.48	0.48	0.52	1.06	0.98	30.19	0.31	0.96
17081	34.59	61.87	62.28	91.86	92.08	0.48	0.52	1.09	1.01	29.80	0.32	1.02
17381	35.46	61.71	61.95	91.16	91.68	0.48	0.52	1.08	1.00	29.73	0.32	1.01
17681	35.32	61.08	61.56	91.16	91.40	0.48	0.52	1.06	0.98	29.84	0.31	0.96
17981	35.93	61.53	61.44	90.64	90.99	0.48	0.52	1.08	1.00	29.55	0.32	1.00
18280	36.31	61.30	61.30	90.47	90.75	0.48	0.52	1.08	1.00	29.45	0.32	1.00
18580	35.73	60.10	60.98	90.03	90.38	0.48	0.52	1.07	0.99	29.40	0.32	0.98
18881	36.29	60.51	60.64	89.83	90.11	0.49	0.51	1.06	0.98	29.47	0.32	0.95
19181	36.52	60.53	60.38	89.22	89.70	0.49	0.51	1.06	0.98	29.32	0.33	0.95
19481	36.08	59.39	60.14	89.18	89.41	0.49	0.51	1.05	0.98	29.27	0.33	0.94
19780	37.04	60.07	59.99	88.97	89.12	0.49	0.51	1.06	0.98	29.13	0.33	0.95
20080	36.71	59.06	59.50	88.32	88.82	0.49	0.51	1.03	0.95	29.32	0.33	0.89
20381	37.34	59.19	59.44	88.43	88.57	0.49	0.51	1.04	0.96	29.13	0.33	0.91
20681	37.38	58.71	58.99	88.11	88.28	0.50	0.50	1.01	0.94	29.30	0.33	0.86
20981	37.29	58.34	58.75	87.42	87.99	0.50	0.50	1.01	0.93	29.24	0.33	0.85
21281	38.11	58.87	58.64	87.32	87.62	0.49	0.51	1.02	0.95	28.98	0.33	0.88
21581	38.20	58.18	58.46	87.27	87.34	0.49	0.51	1.02	0.95	28.87	0.34	0.89
21880	38.55	58.70	58.58	86.63	87.07	0.49	0.51	1.06	0.98	28.49	0.35	0.95
22180	38.68	58.38	58.42	86.25	86.72	0.48	0.52	1.06	0.99	28.30	0.35	0.97
22481	39.20	58.47	58.52	86.41	86.43	0.48	0.52	1.10	1.02	27.91	0.36	1.03
22781	39.11	58.06	58.30	86.04	86.23	0.48	0.52	1.09	1.01	27.93	0.36	1.02
23080	39.38	58.15	58.23	85.51	85.99	0.48	0.52	1.10	1.02	27.76	0.36	1.04
23380	39.76	57.86	58.02	85.37	85.64	0.48	0.52	1.10	1.02	27.62	0.37	1.04
23681	39.92	57.84	57.95	84.81	85.23	0.47	0.53	1.12	1.04	27.28	0.37	1.09
23981	39.43	56.84	57.51	84.86	85.01	0.48	0.52	1.09	1.01	27.50	0.37	1.02
24280	40.23	57.54	57.41	84.54	84.73	0.48	0.52	1.10	1.02	27.33	0.37	1.04
24580	40.04	56.62	57.00	84.37	84.59	0.48	0.52	1.07	0.99	27.59	0.37	0.97
24880	40.45	56.65	56.94	83.88	84.26	0.48	0.52	1.08	1.00	27.33	0.37	1.01
25181	40.24	55.96	56.41	83.97	84.07	0.49	0.51	1.04	0.96	27.66	0.36	0.92
25481	40.66	56.41	56.34	83.80	83.88	0.49	0.51	1.05	0.97	27.54	0.37	0.93
25781	40.66	55.53	55.97	82.84	83.54	0.49	0.51	1.03	0.95	27.57	0.37	0.91
26081	41.06	55.71	55.88	82.82	83.16	0.49	0.51	1.05	0.97	27.27	0.37	0.94
26381	40.79	55.21	55.48	82.74	82.80	0.49	0.51	1.03	0.95	27.32	0.37	0.91
26680	40.97	55.26	55.39	82.25	82.61	0.49	0.51	1.04	0.96	27.22	0.38	0.92
26980	41.41	55.54	55.34	82.33	82.44	0.49	0.51	1.04	0.96	27.10	0.38	0.93
27281	41.52	54.98	55.26	81.82	82.13	0.49	0.51	1.06	0.98	26.87	0.38	0.96
27581	41.54	54.99	55.17	81.91	82.02	0.49	0.51	1.06	0.98	26.85	0.38	0.95
27881	41.93	54.90	54.96	81.52	81.75	0.49	0.51	1.05	0.97	26.79	0.38	0.95
28181	41.72	54.42	54.77	81.52	81.65	0.49	0.51	1.04	0.96	26.88	0.38	0.92
28480	42.64	54.82	54.71	80.85	81.30	0.49	0.51	1.06	0.98	26.59	0.39	0.96
28780	42.75	54.75	54.66	80.92	81.10	0.48	0.52	1.07	0.99	26.43	0.39	0.98
29080	42.74	54.20	54.59	80.34	80.70	0.48	0.52	1.09	1.01	26.12	0.40	1.02
29381	42.69	53.95	54.30	80.18	80.48	0.48	0.52	1.07	0.99	26.18	0.40	0.99
29681	42.87	54.26	54.14	80.04	80.19	0.48	0.52	1.08	1.00	26.05	0.40	1.00
29980	43.47	54.19	54.13	79.73	79.99	0.48	0.52	1.09	1.01	25.85	0.41	1.02
30280	42.89	53.21	53.89	79.56	79.78	0.48	0.52	1.08	1.00	25.89	0.41	1.00
30580	43.03	53.41	53.60	79.85	79.71	0.49	0.51	1.05	0.97	26.11	0.40	0.95
30881	43.48	53.52	53.38	78.88	79.43	0.49	0.51	1.05	0.97	26.05	0.40	0.95
31181	43.42	53.30	53.41	79.15	79.29	0.48	0.52	1.06	0.98	25.88	0.41	0.97
31481	43.57	52.74	53.19	78.80	78.94	0.48	0.52	1.07	0.99	25.75	0.41	0.97
31780	43.66	52.51	52.85	78.45	78.80	0.49	0.51	1.04	0.96	25.95	0.40	0.93
32080	44.15	53.25	52.83	78.14	78.46	0.49	0.51	1.06	0.98	25.63	0.41	0.97
32381	44.16	52.87	52.88	77.93	78.17	0.48	0.52	1.09	1.01	25.29	0.42	1.02
32681	43.91	52.21	52.78	77.70	77.92	0.48	0.52	1.10	1.02	25.14	0.42	1.03
32980	44.14	52.11	52.40	77.54	77.72	0.48	0.52	1.07	0.99	25.33	0.42	0.98
33280	44.47	52.46	52.26	77.09	77.44	0.48	0.52	1.08	1.00	25.18	0.42	0.99
33581	44.77	52.02	52.20	76.81	77.14	0.48	0.52	1.09	1.01	24.95	0.43	1.02
33881	44.44	51.54	52.01	77.30	77.06	0.48	0.52	1.08	1.00	25.06	0.42	0.99
34181	44.66	51.29	51.62	77.13	77.08	0.49	0.51	1.03	0.95	25.46	0.42	0.91
34480	45.26	52.14	51.66	76.67	77.03	0.49	0.51	1.04	0.96	25.37	0.42	0.93
34781	45.44	52.21	51.88	76.62	76.80	0.48	0.52	1.08	1.00	24.92	0.43	1.00
35081	45.32	51.32	51.89	75.96	76.41	0.47	0.53	1.12	1.03	24.53	0.44	1.06
35380	45.37	51.24	51.59	76.41	76.33	0.48	0.52	1.09	1.00	24.74	0.43	1.01
35680	45.81	51.37	51.31	75.88	76.08	0.48	0.52	1.07	0.99	24.77	0.43	0.98
35981	45.60	50.74	51.11	75.70	76.00	0.49	0.51	1.05	0.98	24.88	0.43	0.96
36281	46.17	51.27	51.12	75.18	75.59	0.48	0.52	1.09	1.01	24.46	0.44	1.02
36581	46.10	51.04	51.01	74.87	75.25	0.48	0.52	1.10	1.02	24.24	0.44	1.04
36881	46.39	51.05	51.12	75.04	75.03	0.47	0.53	1.14	1.05	23.91	0.45	1.09
37181	46.06	50.46	50.85	75.07	75.00	0.47	0.53	1.11	1.02	24.15	0.45	1.04
37481	46.52	50.63	50.71	74.49	74.87	0.48	0.52	1.10	1.02	24.15	0.45	1.03
37780	46.08	49.89	50.32	74.65	74.74	0.49	0.51	1.06	0.98	24.41	0.44	0.97
38080	46.19	49.91	50.14	74.35	74.50	0.49	0.51	1.06	0.98	24.36	0.44	0.97
38381	47.03	50.51	50.10	74.16	74.39	0.48	0.52	1.06	0.98	24.28	0.44	0.97
38680	46.66	49.89	50.10	73.90	74.14	0.48	0.52	1.08	1.00	24.03	0.45	1.01
38980	46.52	49.95	50.12	74.00	74.02	0.48	0.52	1.10	1.02	23.90	0.45	1.03
39280	46.99	49.71	49.85	73.35	73.75	0.48	0.52	1.09	1.01	23.90	0.45	1.01
39581	46.97	49.36	49.67	73.36	73.57	0.48	0.52	1.08	1.00	23.90	0.45	1.00
39881	46.75	49.04	49.37	73.10	73.27	0.48	0.52	1.07	0.99	23.90	0.45	0.98
40181	47.00	49.22	49.21	72.94	73.13	0.49	0.51	1.06	0.98	23.93	0.45	0.96
40480	47.26	49.18	49.15	72.80	72.95	0.48	0.52	1.07	0.99	23.80	0.45	0.98
40780	47.45	49.39	49.27	72.97	72.90	0.48	0.52	1.08	1.00	23.63	0.46	1.01
41080	47.29	48.67	49.08	72.22	72.66	0.48	0.52	1.08	1.00	23.58	0.46	1.00
41381	48.04	49.51	49.19	72.50	72.56	0.48	0.52	1.10	1.02	23.37	0.46	1.04
41681	48.12	49.20	49.13	71.72	72.15	0.47	0.53	1.13	1.05	23.02	0.47	1.08
41980	48.10	48.63	49.11	72.13	72.12	0.47	0.53	1.13	1.05	23.01	0.47	1.08
42280	47.82	48.70	48.84	72.01	71.95	0.47	0.53	1.11	1.03	23.11	0.47	1.05
42581	48.41	48.66	48.66	72.04	72.06	0.48	0.52	1.08	1.00	23.40	0.46	1.00
42881	48.17	48.47	48.61	71.29	71.78	0.48	0.52	1.10	1.02	23.17	0.47	1.03
43181	48.19	48.48	48.54	71.55	71.63	0.48	0.52	1.10	1.02	23.09	0.47	1.03
43480	48.67	48.55	48.50	71.32	71.39	0.47	0.53	1.12	1.04	22.89	0.47	1.06
43780	48.52	47.72	48.25	70.72	71.20	0.48	0.52	1.10	1.02	22.95	0.47	1.03
44081	49.05	48.60	48.29	70.84	70.96	0.47	0.53	1.13	1.05	22.67	0.48	1.07
44381	48.80	48.15	48.15	70.84	70.80	0.47	0.53	1.13	1.04	22.65	0.48	1.07
44680	49.16	48.15	48.30	70.52	70.73	0.46	0.54	1.15	1.07	22.44	0.48	1.11
44980	48.98	47.93	48.08	70.64	70.67	0.47	0.53	1.13	1.04	22.59	0.48	1.07
45281	49.05	47.53	47.87	70.22	70.46	0.47	0.53	1.12	1.04	22.59	0.48	1.06
45581	48.94	47.34	47.60	70.34	70.40	0.48	0.52	1.09	1.01	22.80	0.48	1.01
45880	49.48	47.43	47.43	69.93	70.16	0.48	0.52	1.09	1.01	22.73	0.48	1.01
46180	49.34	47.48	47.41	70.33	70.20	0.48	0.52	1.08	1.00	22.78	0.48	1.00
46480	49.31	46.91	47.27	69.58	69.94	0.48	0.52	1.09	1.00	22.67	0.48	1.01
46781	49.96	47.63	47.34	69.74	69.88	0.48	0.52	1.10	1.02	22.54	0.48	1.03
47081	49.85	47.31	47.28	69.31	69.54	0.47	0.53	1.12	1.04	22.26	0.49	1.06
47381	49.77	47.05	47.33	69.18	69.41	0.47	0.53	1.14	1.06	22.08	0.49	1.09
47680	49.73	46.58	46.98	68.90	69.13	0.47	0.53	1.12	1.04	22.15	0.49	1.06
47980	50.07	47.27	46.97	69.33	69.14	0.47	0.53	1.12	1.04	22.17	0.49	1.05
48281	49.60	46.31	46.72	69.14	69.12	0.48	0.52	1.09	1.00	22.40	0.49	1.01
48580	50.36	46.87	46.82	68.72	69.06	0.48	0.52	1.10	1.02	22.25	0.49	1.03
48880	50.58	46.76	46.65	68.42	68.76	0.47	0.53	1.11	1.03	22.11	0.49	1.04
49181	50.11	46.05	46.56	68.25	68.46	0.47	0.53	1.13	1.04	21.90	0.50	1.06
49481	50.46	46.50	46.44	68.46	68.37	0.47	0.53	1.12	1.03	21.94	0.50	1.05
49781	50.91	46.50	46.35	68.18	68.30	0.47	0.53	1.11	1.03	21.95	0.50	1.04
50081	50.59	46.17	46.39	67.53	68.06	0.47	0.53	1.14	1.06	21.67	0.50	1.08
50380	50.70	46.38	46.35	67.82	67.85	0.46	0.54	1.16	1.07	21.50	0.51	1.11
50680	50.64	45.94	46.16	67.49	67.62	0.46	0.54	1.15	1.07	21.45	0.51	1.10
50980	50.34	45.40	45.91	67.78	67.70	0.47	0.53	1.11	1.02	21.79	0.50	1.04
51281	50.82	45.68	45.67	67.63	67.64	0.48	0.52	1.08	1.00	21.96	0.50	1.00
51581	51.13	45.59	45.56	66.86	67.42	0.48	0.52	1.08	1.00	21.87	0.50	1.00
51880	51.16	45.52	45.60	67.10	67.20	0.47	0.53	1.11	1.03	21.60	0.50	1.04
52180	51.06	45.19	45.43	67.25	67.07	0.48	0.52	1.10	1.02	21.63	0.50	1.03
52480	51.28	45.36	45.35	67.22	67.19	0.48	0.52	1.08	1.00	21.83	0.50	1.00
52781	51.16	45.00	45.18	66.90	67.12	0.49	0.51	1.06	0.98	21.94	0.50	0.97
53081	51.37	45.62	45.33	66.65	66.93	0.48	0.52	1.10	1.02	21.60	0.50	1.02
53381	51.56	45.20	45.27	66.75	66.77	0.47	0.53	1.11	1.02	21.50	0.51	1.03
53680	51.65	44.72	45.18	66.65	66.69	0.48	0.52	1.10	1.02	21.51	0.51	1.03
53981	51.83	44.95	44.95	66.42	66.61	0.48	0.52	1.08	1.00	21.66	0.50	0.99
54281	51.55	44.63	44.76	66.28	66.45	0.48	0.52	1.06	0.98	21.69	0.50	0.98
54581	51.74	44.70	44.76	66.78	66.49	0.49	0.51	1.06	0.98	21.74	0.50	0.97
54880	52.14	45.10	44.81	65.98	66.34	0.48	0.52	1.08	1.00	21.54	0.51	1.00
55181	51.88	44.41	44.73	65.72	66.16	0.48	0.52	1.09	1.01	21.42	0.51	1.01
55480	52.13	44.47	44.66	65.99	65.89	0.48	0.52	1.10	1.02	21.24	0.51	1.03
55780	52.51	44.98	44.62	65.54	65.75	0.47	0.53	1.11	1.03	21.13	0.51	1.04
56081	52.36	44.25	44.57	65.74	65.76	0.48	0.52	1.10	1.02	21.19	0.51	1.03
56381	52.43	44.77	44.67	65.47	65.58	0.47	0.53	1.14	1.05	20.92	0.52	1.07
56681	52.25	43.98	44.33	65.39	65.53	0.48	0.52	1.09	1.01	21.20	0.51	1.01
56981	52.82	44.64	44.46	65.32	65.39	0.47	0.53	1.12	1.04	20.93	0.52	1.06
57280	52.92	44.62	44.41	65.02	65.24	0.47	0.53	1.13	1.05	20.83	0.52	1.07
57580	53.19	44.34	44.53	64.68	65.01	0.46	0.54	1.18	1.09	20.47	0.53	1.13
57880	52.67	43.58	44.18	65.00	64.90	0.47	0.53	1.13	1.05	20.72	0.52	1.07
58181	52.60	43.31	43.75	64.35	64.68	0.48	0.52	1.09	1.01	20.93	0.52	1.01
58481	52.78	43.52	43.47	64.35	64.57	0.49	0.51	1.06	0.98	21.09	0.52	0.98
58780	53.10	43.85	43.56	64.69	64.47	0.48	0.52	1.08	1.00	20.90	0.52	1.00
59080	53.17	43.88	43.75	64.79	64.61	0.48	0.52	1.10	1.02	20.86	0.52	1.02
59381	53.05	43.38	43.70	64.18	64.56	0.48	0.52	1.10	1.01	20.85	0.52	1.02
59681	53.16	43.81	43.69	64.02	64.33	0.47	0.53	1.12	1.03	20.64	0.53	1.05
59981	53.37	43.41	43.53	64.03	64.08	0.47	0.53	1.12	1.04	20.55	0.53	1.05
60280	53.57	43.55	43.59	64.09	64.05	0.47	0.53	1.13	1.05	20.46	0.53	1.06
60580	53.58	43.66	43.54	63.75	63.96	0.47	0.53	1.13	1.05	20.42	0.53	1.07
60881	53.42	42.51	43.24	63.46	63.77	0.47	0.53	1.11	1.02	20.53	0.53	1.03
61181	53.78	43.35	43.17	63.49	63.56	0.47	0.53	1.12	1.03	20.39	0.53	1.05
61480	53.42	42.64	42.83	63.66	63.54	0.48	0.52	1.07	0.99	20.70	0.52	0.99
61780	54.02	42.96	42.98	63.78	63.64	0.48	0.52	1.08	1.00	20.66	0.53	1.00
62081	53.94	43.07	42.89	63.46	63.63	0.48	0.52	1.07	0.99	20.74	0.52	0.98
62381	54.20	43.04	43.02	63.18	63.47	0.48	0.52	1.10	1.02	20.45	0.53	1.03
62681	53.77	42.15	42.75	62.91	63.18	0.48	0.52	1.09	1.01	20.43	0.53	1.02
62980	53.90	42.34	42.51	62.66	62.92	0.48	0.52	1.08	1.00	20.41	0.53	1.00
63280	53.99	42.28	42.26	62.74	62.77	0.49	0.51	1.06	0.98	20.51	0.53	0.98
63581	53.89	42.26	42.30	62.77	62.73	0.48	0.52	1.07	0.99	20.43	0.53	0.99
63881	54.23	42.22	42.25	62.60	62.71	0.48	0.52	1.07	0.99	20.45	0.53	0.98
64181	54.60	42.28	42.25	62.72	62.70	0.48	0.52	1.07	0.99	20.45	0.53	0.98
64481	54.28	42.27	42.26	62.45	62.59	0.48	0.52	1.08	1.00	20.33	0.53	1.00
64781	54.61	42.19	42.25	62.15	62.44	0.48	0.52	1.09	1.01	20.19	0.54	1.01
65080	54.48	42.09	42.18	62.46	62.35	0.48	0.52	1.09	1.01	20.17	0.54	1.01
65380	54.85	42.49	42.26	62.09	62.23	0.47	0.53	1.12	1.03	19.97	0.54	1.04
65681	55.23	42.09	42.23	61.77	62.10	0.47	0.53	1.12	1.04	19.88	0.54	1.05
65981	55.03	41.82	42.14	61.87	61.91	0.47	0.53	1.13	1.05	19.77	0.55	1.06
66281	55.09	42.24	42.05	62.11	61.92	0.47	0.53	1.12	1.03	19.86	0.54	1.04
66580	55.17	41.92	41.99	61.65	61.87	0.47	0.53	1.11	1.03	19.88	0.54	1.04
66881	55.33	42.23	42.13	61.77	61.84	0.47	0.53	1.14	1.05	19.71	0.55	1.07
67181	55.35	41.49	41.88	61.77	61.73	0.47	0.53	1.11	1.03	19.84	0.54	1.04
67481	55.50	42.09	41.94	61.51	61.68	0.47	0.53	1.12	1.04	19.74	0.55	1.05
67781	55.24	41.43	41.67	61.65	61.64	0.48	0.52	1.09	1.01	19.97	0.54	1.01
68081	55.51	41.54	41.68	61.38	61.51	0.48	0.52	1.10	1.02	19.83	0.54	1.03
68381	55.66	41.95	41.64	61.39	61.47	0.48	0.52	1.10	1.02	19.84	0.54	1.02
68681	55.78	41.81	41.77	61.27	61.35	0.47	0.53	1.13	1.05	19.58	0.55	1.06
68980	55.66	41.85	41.87	61.10	61.25	0.46	0.54	1.16	1.07	19.38	0.55	1.10
69280	55.75	41.76	41.81	61.26	61.21	0.46	0.54	1.15	1.07	19.40	0.55	1.09
69580	55.65	41.38	41.66	60.87	61.08	0.47	0.53	1.15	1.06	19.41	0.55	1.08
69880	55.84	41.76	41.63	60.85	60.99	0.46	0.54	1.15	1.07	19.36	0.56	1.08
70181	55.57	40.88	41.34	60.95	60.89	0.47	0.53	1.11	1.03	19.55	0.55	1.04
70481	56.08	41.48	41.37	61.07	60.96	0.47	0.53	1.11	1.03	19.58	0.55	1.04
70781	56.27	41.36	41.24	60.56	60.86	0.48	0.52	1.10	1.02	19.62	0.55	1.03
71080	56.18	41.15	41.33	61.05	60.89	0.47	0.53	1.11	1.03	19.56	0.55	1.04
71381	56.57	40.98	41.16	59.61	60.41	0.47	0.53	1.14	1.05	19.25	0.56	1.07
71681	56.25	41.52	41.22	62.56	61.07	0.48	0.52	1.08	1.00	19.86	0.54	0.99
71981	56.12	40.78	41.09	60.73	60.97	0.48	0.52	1.07	0.99	19.87	0.54	0.99
72281	55.25	41.54	41.28	60.93	61.41	0.49	0.51	1.05	0.97	20.12	0.54	0.97
72580	54.62	40.40	40.91	60.59	60.75	0.49	0.51	1.06	0.98	19.84	0.54	0.98
72880	54.80	40.66	40.87	60.70	60.74	0.49	0.51	1.06	0.98	19.87	0.54	0.97
73181	54.93	40.61	40.56	60.15	60.48	0.49	0.51	1.04	0.96	19.92	0.54	0.95
73481	55.43	41.05	40.77	60.28	60.38	0.48	0.52	1.08	1.00	19.60	0.55	1.00
73781	55.15	40.28	40.65	60.13	60.19	0.48	0.52	1.08	1.00	19.54	0.55	1.00
74080	55.37	40.15	40.49	60.12	60.18	0.49	0.51	1.06	0.98	19.68	0.55	0.97
74381	55.61	40.60	40.34	59.56	59.94	0.49	0.51	1.06	0.98	19.59	0.55	0.98
74681	55.64	40.02	40.26	59.87	59.85	0.49	0.51	1.05	0.98	19.59	0.55	0.97
74981	55.52	40.25	40.29	59.19	59.54	0.48	0.52	1.09	1.01	19.25	0.56	1.01
75280	55.64	40.35	40.21	59.78	59.61	0.48	0.52	1.07	0.99	19.40	0.55	0.99
75580	55.50	39.82	40.14	59.45	59.47	0.48	0.52	1.08	1.00	19.33	0.56	1.00
75881	55.80	40.25	40.14	59.17	59.46	0.48	0.52	1.08	1.00	19.32	0.56	1.00
76181	55.71	39.86	39.98	59.05	59.22	0.48	0.52	1.08	1.00	19.25	0.56	1.00
76481	56.04	40.25	40.12	59.02	59.08	0.47	0.53	1.12	1.03	18.96	0.56	1.04
76780	56.18	40.10	40.07	58.91	58.99	0.47	0.53	1.12	1.03	18.93	0.57	1.04
77080	56.05	39.73	40.03	58.28	58.74	0.47	0.53	1.14	1.05	18.71	0.57	1.07
77381	56.11	39.28	39.70	58.74	58.65	0.48	0.52	1.10	1.01	18.94	0.57	1.02
77681	56.40	39.86	39.62	58.91	58.65	0.48	0.52	1.08	1.00	19.02	0.56	1.00
77981	56.07	38.99	39.38	58.22	58.62	0.49	0.51	1.05	0.97	19.25	0.56	0.96
78280	56.42	39.43	39.43	58.52	58.55	0.49	0.51	1.06	0.98	19.12	0.56	0.98
78580	56.86	39.74	39.39	58.33	58.36	0.48	0.52	1.08	1.00	18.97	0.56	1.00
78881	56.62	39.75	39.64	58.39	58.41	0.47	0.53	1.11	1.03	18.77	0.57	1.04
79181	56.15	38.89	39.46	58.21	58.31	0.48	0.52	1.09	1.01	18.85	0.57	1.02
79481	56.81	39.60	39.41	57.67	58.09	0.47	0.53	1.11	1.03	18.68	0.57	1.03
79780	56.74	39.31	39.27	57.82	57.90	0.47	0.53	1.11	1.03	18.63	0.57	1.03
80080	56.51	38.87	39.26	57.77	57.75	0.47	0.53	1.12	1.04	18.49	0.58	1.05
80380	56.92	39.37	39.18	58.13	57.91	0.48	0.52	1.09	1.01	18.72	0.57	1.01
80680	57.14	39.24	39.16	57.64	57.85	0.48	0.52	1.10	1.01	18.69	0.57	1.02
80981	57.17	38.92	39.17	58.01	57.93	0.48	0.52	1.09	1.01	18.75	0.57	1.01
81281	57.40	39.08	39.08	57.41	57.69	0.48	0.52	1.10	1.02	18.61	0.57	1.02
81581	56.78	38.52	38.84	57.33	57.58	0.48	0.52	1.07	0.99	18.74	0.57	0.99
81881	56.77	38.31	38.63	57.43	57.39	0.49	0.51	1.06	0.98	18.75	0.57	0.98
82180	57.17	38.58	38.47	57.35	57.37	0.49	0.51	1.04	0.96	18.90	0.57	0.95
82480	56.99	38.03	38.30	57.05	57.27	0.50	0.50	1.02	0.94	18.97	0.56	0.93
82781	56.98	38.27	38.29	57.04	57.15	0.49	0.51	1.03	0.95	18.85	0.57	0.95
83081	57.23	38.53	38.28	56.91	57.00	0.49	0.51	1.04	0.97	18.72	0.57	0.96
83381	57.13	38.08	38.30	57.00	56.99	0.49	0.51	1.05	0.97	18.69	0.57	0.97
83680	57.34	38.51	38.38	56.39	56.77	0.48	0.52	1.09	1.01	18.39	0.58	1.01
83981	57.21	37.94	38.18	56.73	56.71	0.49	0.51	1.06	0.98	18.53	0.57	0.98
84281	57.18	37.90	38.12	56.88	56.67	0.49	0.51	1.05	0.98	18.55	0.57	0.97
84581	57.48	38.43	38.09	56.28	56.63	0.49	0.51	1.05	0.98	18.54	0.57	0.97
84880	57.63	38.32	38.21	56.20	56.46	0.48	0.52	1.10	1.01	18.24	0.58	1.02
85180	57.77	38.41	38.39	56.42	56.30	0.47	0.53	1.14	1.06	17.92	0.59	1.07
85481	58.04	38.31	38.35	56.62	56.41	0.47	0.53	1.12	1.04	18.07	0.59	1.05
85781	58.01	38.31	38.34	56.37	56.47	0.47	0.53	1.12	1.03	18.13	0.58	1.04
86080	57.85	37.79	38.14	55.99	56.33	0.48	0.52	1.10	1.01	18.19	0.58	1.02
86380	57.90	37.98	38.03	56.08	56.15	0.48	0.52	1.10	1.02	18.12	0.58	1.02
86681	57.76	37.91	37.89	55.73	55.93	0.48	0.52	1.10	1.02	18.04	0.59	1.02
86981	57.99	37.90	37.93	56.39	56.07	0.48	0.52	1.09	1.01	18.13	0.58	1.01
87281	57.84	37.54	37.78	55.43	55.85	0.48	0.52	1.09	1.01	18.07	0.59	1.01
87580	57.79	37.27	37.57	55.31	55.71	0.48	0.52	1.07	0.99	18.14	0.58	0.99
87880	58.08	38.08	37.63	55.65	55.46	0.47	0.53	1.11	1.03	17.83	0.59	1.03
88180	58.15	37.52	37.63	56.26	55.74	0.48	0.52	1.08	1.00	18.11	0.58	1.00
88481	58.31	37.63	37.74	55.63	55.85	0.48	0.52	1.08	1.00	18.10	0.58	1.00
88781	58.27	37.39	37.51	55.33	55.74	0.49	0.51	1.06	0.98	18.23	0.58	0.98
89081	58.27	37.40	37.47	55.09	55.35	0.48	0.52	1.10	1.01	17.88	0.59	1.02
89380	58.36	37.56	37.45	55.59	55.34	0.48	0.52	1.09	1.01	17.89	0.59	1.01
89681	58.25	37.69	37.55	55.29	55.32	0.47	0.53	1.11	1.03	17.77	0.59	1.03
89981	58.55	37.08	37.44	55.13	55.33	0.48	0.52	1.09	1.01	17.89	0.59	1.01
90281	58.57	36.91	37.23	55.64	55.35	0.49	0.51	1.05	0.98	18.12	0.58	0.97
90580	58.67	37.22	37.07	54.98	55.25	0.49	0.51	1.04	0.96	18.18	0.58	0.96
90881	58.62	36.95	37.03	54.82	55.14	0.49	0.51	1.04	0.97	18.12	0.58	0.96
91181	58.71	37.00	37.06	54.92	54.91	0.48	0.52	1.08	1.00	17.85	0.59	1.00
91480	58.53	36.81	36.92	54.46	54.73	0.48	0.52	1.07	0.99	17.81	0.59	0.99
91780	58.52	36.60	36.81	54.77	54.72	0.49	0.51	1.05	0.98	17.91	0.59	0.97
92081	58.91	36.42	36.61	54.83	54.69	0.49	0.51	1.03	0.95	18.07	0.59	0.94
92381	59.11	37.21	36.75	54.54	54.71	0.49	0.51	1.05	0.97	17.96	0.59	0.96
92681	58.69	36.48	36.71	54.51	54.63	0.49	0.51	1.05	0.97	17.92	0.59	0.97
92981	58.78	36.44	36.71	54.62	54.56	0.49	0.51	1.06	0.98	17.84	0.59	0.98
93281	58.82	36.31	36.41	54.25	54.46	0.50	0.50	1.02	0.94	18.05	0.59	0.94
93581	59.40	37.00	36.58	54.36	54.41	0.49	0.51	1.05	0.97	17.83	0.59	0.97
93880	59.32	36.88	36.73	54.20	54.27	0.48	0.52	1.09	1.01	17.54	0.60	1.01
94180	59.26	36.30	36.73	54.16	54.24	0.48	0.52	1.10	1.02	17.51	0.60	1.02
94481	59.01	36.23	36.47	53.61	53.99	0.48	0.52	1.08	1.00	17.52	0.60	1.00
94781	59.38	36.71	36.41	54.02	53.93	0.48	0.52	1.08	1.00	17.52	0.60	1.00
95081	59.26	36.26	36.40	54.14	53.92	0.48	0.52	1.08	1.00	17.52	0.60	1.00
95381	59.43	36.03	36.33	53.96	54.04	0.49	0.51	1.05	0.97	17.71	0.59	0.97
95680	59.51	36.66	36.31	53.96	54.02	0.49	0.51	1.05	0.97	17.71	0.59	0.97
95980	59.74	36.08	36.25	53.99	53.97	0.49	0.51	1.05	0.97	17.71	0.59	0.97
96281	59.23	35.84	36.19	53.72	53.89	0.49	0.51	1.05	0.97	17.69	0.59	0.96
96581	59.51	36.02	35.98	53.72	53.81	0.50	0.50	1.02	0.94	17.83	0.59	0.94
96881	59.59	35.94	35.93	53.28	53.57	0.49	0.51	1.04	0.96	17.64	0.60	0.96
97180	59.60	35.81	35.92	53.87	53.62	0.49	0.51	1.03	0.95	17.70	0.59	0.95
97480	60.03	36.52	36.09	53.49	53.55	0.48	0.52	1.07	0.99	17.46	0.60	0.99
97781	59.75	36.04	36.12	53.07	53.48	0.48	0.52	1.08	1.00	17.36	0.60	1.00
98080	59.69	36.10	36.22	53.25	53.27	0.47	0.53	1.12	1.04	17.05	0.61	1.04
98381	60.11	36.14	36.09	53.26	53.20	0.47	0.53	1.11	1.03	17.10	0.61	1.03
98680	60.23	36.26	36.16	52.92	53.15	0.47	0.53	1.13	1.05	16.98	0.61	1.05
98981	59.83	35.48	35.96	53.28	53.15	0.48	0.52	1.09	1.01	17.20	0.61	1.01
99281	59.99	35.51	35.75	53.09	53.10	0.49	0.51	1.06	0.98	17.35	0.60	0.98
99581	60.02	36.00	35.66	52.75	53.04	0.49	0.51	1.05	0.97	17.38	0.60	0.97
99880	60.12	36.06	35.86	52.80	52.88	0.47	0.53	1.11	1.02	17.03	0.61	1.03
100180	60.24	35.91	35.99	53.17	52.91	0.47	0.53	1.13	1.04	16.92	0.61	1.05
100480	60.11	35.79	35.92	52.83	52.93	0.47	0.53	1.11	1.03	17.01	0.61	1.03
100781	60.41	35.80	35.83	53.03	53.01	0.48	0.52	1.09	1.01	17.17	0.61	1.01
101081	60.14	35.24	35.61	53.16	53.00	0.49	0.51	1.05	0.97	17.39	0.60	0.97
101381	60.02	35.43	35.49	52.86	53.01	0.49	0.51	1.03	0.95	17.52	0.60	0.95
101680	60.32	35.39	35.35	52.89	52.97	0.50	0.50	1.01	0.93	17.61	0.60	0.93
101981	60.51	35.33	35.38	52.90	52.88	0.49	0.51	1.02	0.95	17.50	0.60	0.94
102280	60.64	35.49	35.40	52.94	52.91	0.49	0.51	1.02	0.95	17.51	0.60	0.94
102580	60.39	35.48	35.43	52.47	52.77	0.49	0.51	1.04	0.97	17.34	0.60	0.96
102881	60.48	35.10	35.36	52.05	52.49	0.48	0.52	1.06	0.99	17.13	0.61	0.98
103181	60.58	35.49	35.36	52.08	52.20	0.48	0.52	1.10	1.02	16.84	0.61	1.02
103481	60.48	35.02	35.21	52.16	52.10	0.48	0.52	1.08	1.00	16.89	0.61	1.00
103780	60.81	35.31	35.28	51.73	51.99	0.47	0.53	1.11	1.03	16.71	0.62	1.03
104080	60.61	34.68	35.01	52.16	52.02	0.49	0.51	1.06	0.98	17.01	0.61	0.98
104381	60.53	34.81	34.93	52.20	52.03	0.49	0.51	1.04	0.97	17.09	0.61	0.96
104681	60.60	34.73	34.74	51.94	52.10	0.50	0.50	1.00	0.93	17.36	0.60	0.92
104980	60.83	35.23	34.92	51.73	51.95	0.49	0.51	1.05	0.97	17.03	0.61	0.97
105280	60.66	34.82	34.93	51.99	51.88	0.49	0.51	1.06	0.98	16.96	0.61	0.98
105581	60.90	34.58	34.88	51.81	51.84	0.49	0.51	1.06	0.98	16.96	0.61	0.98
105881	61.09	35.09	34.83	51.60	51.80	0.49	0.51	1.05	0.97	16.97	0.61	0.97
106181	61.07	35.23	34.97	51.52	51.64	0.48	0.52	1.10	1.02	16.68	0.62	1.02
106481	60.62	34.52	34.94	52.00	51.71	0.48	0.52	1.08	1.00	16.76	0.62	1.00
106781	61.08	35.02	34.92	51.35	51.62	0.48	0.52	1.09	1.01	16.70	0.62	1.01
107080	60.85	34.43	34.65	51.52	51.62	0.49	0.51	1.04	0.96	16.97	0.61	0.96
107381	61.18	34.67	34.71	51.49	51.45	0.48	0.52	1.07	0.99	16.75	0.62	0.99
107681	61.26	34.98	34.69	51.41	51.47	0.48	0.52	1.07	0.99	16.78	0.61	0.99
107981	61.38	34.78	34.81	51.60	51.50	0.48	0.52	1.09	1.00	16.69	0.62	1.01
108280	61.11	34.65	34.80	51.39	51.47	0.48	0.52	1.09	1.01	16.67	0.62	1.01
108581	61.29	34.23	34.55	51.56	51.52	0.49	0.51	1.04	0.96	16.96	0.61	0.96
108881	61.03	34.00	34.29	51.18	51.38	0.50	0.50	1.01	0.93	17.08	0.61	0.93
109181	61.08	34.20	34.14	51.07	51.27	0.50	0.50	0.99	0.92	17.13	0.61	0.92
109480	61.15	34.58	34.26	51.42	51.22	0.50	0.50	1.02	0.94	16.96	0.61	0.94
109780	61.14	34.07	34.28	51.01	51.16	0.49	0.51	1.03	0.95	16.88	0.61	0.95
110080	61.36	34.17	34.27	51.45	51.29	0.50	0.50	1.01	0.94	17.02	0.61	0.94
110381	61.56	34.60	34.28	50.97	51.14	0.49	0.51	1.03	0.96	16.86	0.61	0.96
110681	61.19	34.18	34.32	50.65	51.02	0.49	0.51	1.05	0.98	16.70	0.62	0.98
110980	61.27	33.90	34.23	51.02	50.88	0.49	0.51	1.06	0.98	16.65	0.62	0.98
111280	61.44	33.74	33.94	50.74	50.80	0.50	0.50	1.01	0.94	16.86	0.61	0.94
111581	61.59	34.00	33.88	51.02	50.93	0.50	0.50	0.99	0.91	17.05	0.61	0.91
111881	61.53	33.75	33.83	50.43	50.73	0.50	0.50	1.00	0.93	16.90	0.61	0.93
112181	61.50	33.84	33.86	50.57	50.67	0.50	0.50	1.01	0.94	16.81	0.61	0.94
112480	61.88	34.28	33.96	50.54	50.51	0.49	0.51	1.05	0.97	16.56	0.62	0.97
112780	61.94	34.37	34.16	50.64	50.58	0.48	0.52	1.08	1.00	16.42	0.62	1.00
113081	61.91	33.97	34.21	50.66	50.61	0.48	0.52	1.08	1.00	16.41	0.62	1.00
113381	61.73	34.06	34.13	50.53	50.61	0.48	0.52	1.07	0.99	16.48	0.62	0.99
113681	61.91	33.88	33.97	50.16	50.45	0.49	0.51	1.06	0.98	16.48	0.62	0.98
113980	62.06	34.14	34.03	50.47	50.38	0.48	0.52	1.08	1.00	16.35	0.62	1.00
114280	61.60	33.30	33.78	50.42	50.35	0.49	0.51	1.04	0.96	16.57	0.62	0.96
114580	61.92	34.04	33.83	50.14	50.34	0.49	0.51	1.05	0.97	16.51	0.62	0.97
114881	61.98	33.67	33.67	50.22	50.26	0.49	0.51	1.03	0.95	16.59	0.62	0.95
115180	61.95	33.37	33.69	50.22	50.19	0.49	0.51	1.04	0.96	16.50	0.62	0.96
115480	61.83	33.12	33.38	49.38	49.94	0.50	0.50	1.02	0.94	16.55	0.62	0.94
115781	62.27	33.75	33.41	49.74	49.78	0.49	0.51	1.04	0.96	16.37	0.62	0.96
116081	62.04	33.37	33.41	49.78	49.63	0.49	0.51	1.06	0.98	16.22	0.63	0.98
116381	62.02	33.20	33.44	50.07	49.86	0.49	0.51	1.04	0.96	16.42	0.62	0.96
116680	62.13	33.01	33.19	49.75	49.87	0.50	0.50	0.99	0.92	16.67	0.62	0.92
116980	62.12	33.79	33.33	49.71	49.84	0.50	0.50	1.02	0.94	16.51	0.62	0.94
117281	62.44	33.59	33.46	49.67	49.71	0.49	0.51	1.06	0.98	16.25	0.63	0.98
117581	62.21	33.14	33.51	49.51	49.63	0.48	0.52	1.08	1.00	16.12	0.63	1.00
117880	62.42	33.27	33.33	50.11	49.76	0.49	0.51	1.03	0.95	16.43	0.62	0.95
118181	62.40	33.02	33.14	49.47	49.70	0.50	0.50	1.00	0.93	16.55	0.62	0.93
118481	62.67	33.63	33.31	49.25	49.61	0.49	0.51	1.04	0.97	16.30	0.63	0.97
118781	62.68	33.46	33.37	49.86	49.53	0.48	0.52	1.07	0.99	16.16	0.63	0.99
119080	62.54	33.08	33.39	49.03	49.38	0.48	0.52	1.09	1.01	15.99	0.63	1.01
119380	62.65	33.49	33.34	49.21	49.37	0.48	0.52	1.08	1.00	16.03	0.63	1.00
119680	62.54	33.21	33.26	49.42	49.22	0.48	0.52	1.08	1.00	15.96	0.63	1.00
119980	62.58	32.78	33.16	49.62	49.41	0.49	0.51	1.04	0.96	16.25	0.63	0.96
120281	62.56	33.43	33.14	48.93	49.32	0.49	0.51	1.05	0.97	16.18	0.63	0.97
120581	62.35	32.60	32.94	49.28	49.28	0.50	0.50	1.02	0.94	16.34	0.62	0.94
120880	63.08	33.18	33.07	49.15	49.12	0.49	0.51	1.06	0.98	16.05	0.63	0.98
121180	62.38	33.17	32.98	48.97	49.13	0.49	0.51	1.04	0.96	16.15	0.63	0.97
121481	62.70	32.81	33.05	48.90	49.01	0.48	0.52	1.07	0.99	15.96	0.63	0.99
121781	62.84	33.15	33.04	49.07	48.98	0.48	0.52	1.07	0.99	15.94	0.63	0.99
122080	63.07	33.12	33.02	49.23	49.07	0.49	0.51	1.06	0.98	16.04	0.63	0.98
122380	62.85	32.52	32.93	48.85	49.05	0.49	0.51	1.04	0.96	16.12	0.63	0.97
122680	62.73	33.21	32.95	48.80	48.96	0.49	0.51	1.06	0.98	16.01	0.63	0.98
122981	63.16	32.63	32.78	49.30	48.98	0.49	0.51	1.02	0.95	16.20	0.63	0.95
123280	62.95	32.36	32.73	48.68	48.92	0.49	0.51	1.02	0.95	16.19	0.63	0.95
123580	63.01	32.50	32.50	49.11	49.03	0.51	0.49	0.97	0.89	16.53	0.62	0.90
123881	63.17	33.06	32.64	48.72	48.84	0.50	0.50	1.02	0.94	16.20	0.63	0.94
124181	63.35	32.91	32.82	48.40	48.74	0.49	0.51	1.06	0.98	15.92	0.63	0.98
124480	63.09	32.79	32.92	48.86	48.66	0.48	0.52	1.09	1.01	15.74	0.64	1.01
124780	63.26	32.20	32.63	48.66	48.64	0.49	0.51	1.04	0.96	16.00	0.63	0.96
125080	63.26	32.25	32.41	48.49	48.67	0.50	0.50	0.99	0.92	16.26	0.63	0.92
125381	62.97	32.13	32.19	48.63	48.59	0.51	0.49	0.96	0.89	16.40	0.62	0.89
125681	63.04	32.23	32.20	48.41	48.51	0.51	0.49	0.97	0.90	16.31	0.63	0.91
125980	62.86	32.44	32.27	48.22	48.42	0.50	0.50	1.00	0.92	16.15	0.63	0.93
126280	63.59	32.65	32.44	48.46	48.36	0.49	0.51	1.04	0.96	15.92	0.63	0.96
126580	63.40	32.48	32.52	48.10	48.26	0.48	0.52	1.07	0.99	15.73	0.64	0.99
126881	63.57	32.43	32.52	48.25	48.27	0.48	0.52	1.07	0.99	15.75	0.64	0.99
127181	63.90	32.44	32.45	48.44	48.26	0.49	0.51	1.05	0.97	15.81	0.64	0.97
127480	63.75	32.50	32.46	47.99	48.22	0.49	0.51	1.06	0.98	15.77	0.64	0.98
127780	63.42	31.96	32.30	48.22	48.22	0.49	0.51	1.03	0.95	15.92	0.63	0.95
128081	63.33	32.44	32.30	48.15	48.12	0.49	0.51	1.04	0.96	15.82	0.64	0.97
128381	63.55	32.47	32.29	47.48	47.95	0.49	0.51	1.06	0.98	15.66	0.64	0.98
128680	63.50	32.51	32.47	47.98	47.87	0.47	0.53	1.11	1.03	15.40	0.65	1.03
128981	63.82	32.43	32.47	48.09	47.85	0.47	0.53	1.11	1.03	15.38	0.65	1.03
129281	63.93	32.11	32.35	48.02	48.03	0.48	0.52	1.06	0.98	15.68	0.64	0.98
129581	63.84	32.10	32.21	48.20	48.10	0.49	0.51	1.03	0.95	15.89	0.64	0.95
129881	63.68	32.26	32.16	47.65	47.96	0.49	0.51	1.04	0.96	15.80	0.64	0.96
130181	63.89	31.69	32.02	47.98	47.95	0.50	0.50	1.01	0.94	15.93	0.63	0.94
130480	63.89	31.79	31.92	47.78	47.80	0.50	0.50	1.01	0.93	15.89	0.64	0.94
130780	63.99	32.10	31.86	47.95	47.90	0.50	0.50	0.99	0.91	16.04	0.63	0.92
131081	64.16	32.02	31.97	48.39	48.04	0.50	0.50	0.99	0.92	16.07	0.63	0.92
131381	63.69	31.57	31.90	47.63	47.99	0.50	0.50	0.98	0.91	16.09	0.63	0.91
131680	64.03	31.84	31.81	47.91	47.98	0.51	0.49	0.97	0.90	16.17	0.63	0.90
131980	63.90	31.64	31.68	48.01	47.85	0.51	0.49	0.96	0.89	16.17	0.63	0.89
132280	64.35	31.78	31.75	47.51	47.81	0.51	0.49	0.98	0.90	16.06	0.63	0.91
132581	63.99	31.77	31.73	47.80	47.77	0.51	0.49	0.98	0.91	16.04	0.63	0.91
132881	64.05	31.94	31.83	47.33	47.55	0.49	0.51	1.02	0.95	15.72	0.64	0.95
133180	64.25	31.96	31.89	47.38	47.50	0.49	0.51	1.04	0.96	15.61	0.64	0.97
133481	64.30	31.36	31.75	47.36	47.35	0.49	0.51	1.03	0.96	15.60	0.64	0.96
133781	64.10	31.66	31.66	46.62	47.12	0.49	0.51	1.05	0.97	15.46	0.65	0.97
134080	64.25	31.53	31.51	46.84	46.94	0.49	0.51	1.04	0.97	15.42	0.65	0.97
134380	63.74	31.32	31.50	46.82	46.76	0.48	0.52	1.06	0.99	15.26	0.65	0.99
134680	64.62	31.40	31.42	47.18	46.94	0.49	0.51	1.02	0.95	15.53	0.64	0.95
134981	64.01	31.26	31.33	47.08	47.02	0.50	0.50	1.00	0.92	15.70	0.64	0.93
135281	64.32	31.35	31.34	47.13	47.13	0.50	0.50	0.98	0.91	15.79	0.64	0.92
135581	64.63	31.74	31.45	47.06	47.09	0.50	0.50	1.01	0.94	15.64	0.64	0.94
135880	64.50	31.35	31.48	47.02	47.07	0.50	0.50	1.02	0.94	15.59	0.64	0.95
136181	64.31	31.18	31.42	47.02	47.03	0.50	0.50	1.01	0.94	15.61	0.64	0.94
136481	64.43	31.41	31.31	46.79	46.94	0.50	0.50	1.00	0.93	15.63	0.64	0.93
136781	64.66	31.16	31.25	46.72	46.84	0.50	0.50	1.00	0.93	15.59	0.64	0.93
137080	64.41	31.12	31.23	47.21	46.91	0.50	0.50	0.99	0.92	15.68	0.64	0.92
137380	64.46	31.13	31.13	46.61	46.85	0.50	0.50	0.98	0.91	15.72	0.64	0.91
137681	64.66	31.26	31.17	46.53	46.78	0.50	0.50	1.00	0.92	15.62	0.64	0.93
137981	64.30	31.12	31.17	46.33	46.49	0.49	0.51	1.03	0.96	15.32	0.65	0.96
138280	64.59	31.13	31.17	46.68	46.51	0.49	0.51	1.03	0.95	15.35	0.65	0.96
138580	64.62	30.98	31.07	46.64	46.55	0.50	0.50	1.01	0.93	15.47	0.64	0.94
138881	64.55	30.89	31.00	46.21	46.51	0.50	0.50	1.00	0.92	15.51	0.64	0.93
139180	64.88	31.13	31.00	46.31	46.39	0.50	0.50	1.02	0.94	15.38	0.65	0.94
139480	64.50	31.01	31.01	45.94	46.15	0.49	0.51	1.05	0.97	15.14	0.65	0.97
139781	64.84	31.14	31.10	45.89	46.05	0.48	0.52	1.08	1.00	14.95	0.66	1.00
140081	64.80	31.34	31.17	46.39	46.07	0.48	0.52	1.09	1.01	14.91	0.66	1.01
140381	64.69	30.69	31.06	46.34	46.21	0.49	0.51	1.05	0.97	15.15	0.65	0.97
140680	64.76	30.49	30.84	46.30	46.34	0.50	0.50	0.99	0.92	15.50	0.64	0.92
140980	64.69	30.64	30.60	46.26	46.30	0.51	0.49	0.95	0.88	15.70	0.64	0.89
141280	64.90	30.67	30.60	46.34	46.30	0.51	0.49	0.95	0.88	15.70	0.64	0.89
141581	64.77	30.77	30.69	46.11	46.24	0.51	0.49	0.97	0.90	15.55	0.64	0.91
141881	64.78	31.06	30.83	46.01	46.15	0.50	0.50	1.01	0.94	15.32	0.65	0.94
142180	64.95	30.45	30.76	46.16	46.09	0.50	0.50	1.01	0.93	15.33	0.65	0.94
142480	65.00	31.23	30.92	45.87	46.01	0.49	0.51	1.05	0.97	15.10	0.65	0.97
142782	64.82	30.44	30.71	46.09	46.04	0.50	0.50	1.00	0.93	15.33	0.65	0.93
143080	65.45	30.73	30.80	45.77	45.91	0.49	0.51	1.04	0.96	15.11	0.65	0.96
143381	65.25	30.89	30.69	45.33	45.73	0.49	0.51	1.04	0.96	15.05	0.65	0.96
143681	65.28	30.82	30.81	45.43	45.51	0.48	0.52	1.10	1.01	14.70	0.66	1.01
143981	65.30	30.42	30.71	45.66	45.47	0.48	0.52	1.08	1.00	14.76	0.66	1.00
144281	65.23	30.54	30.59	45.30	45.46	0.49	0.51	1.06	0.98	14.87	0.66	0.98
144581	65.47	30.53	30.50	46.01	45.65	0.50	0.50	1.01	0.94	15.16	0.65	0.94
144880	65.21	30.61	30.56	45.53	45.61	0.49	0.51	1.03	0.95	15.05	0.65	0.96
145180	65.47	30.46	30.53	46.49	46.01	0.51	0.49	0.97	0.90	15.47	0.64	0.91
145480	65.33	30.68	30.59	45.57	45.86	0.50	0.50	1.00	0.93	15.28	0.65	0.93
145781	65.23	30.24	30.46	45.71	45.92	0.51	0.49	0.97	0.90	15.46	0.65	0.91
146081	65.57	30.22	30.38	45.93	45.73	0.51	0.49	0.98	0.91	15.35	0.65	0.91
146380	65.40	29.90	30.12	45.38	45.67	0.52	0.48	0.94	0.87	15.55	0.64	0.88
146680	65.58	30.29	30.14	45.58	45.63	0.51	0.49	0.95	0.88	15.49	0.64	0.89
146981	65.51	30.24	30.14	45.00	45.32	0.50	0.50	0.99	0.91	15.18	0.65	0.92
147281	65.78	30.42	30.32	45.19	45.26	0.49	0.51	1.03	0.95	14.94	0.66	0.96
147580	65.45	29.87	30.18	45.38	45.19	0.50	0.50	1.01	0.93	15.01	0.66	0.94
147881	65.73	30.24	30.18	45.36	45.31	0.50	0.50	0.99	0.92	15.13	0.65	0.93
148181	65.70	29.86	29.99	44.92	45.22	0.51	0.49	0.97	0.90	15.23	0.65	0.91
148481	65.59	30.08	30.06	45.11	45.13	0.50	0.50	0.99	0.92	15.07	0.65	0.93
148781	65.90	30.49	30.14	45.36	45.13	0.50	0.50	1.01	0.94	14.99	0.66	0.94
149080	65.60	29.67	30.08	44.94	45.13	0.50	0.50	1.00	0.92	15.05	0.65	0.93
149380	65.93	30.15	30.10	45.29	45.20	0.50	0.50	0.99	0.92	15.09	0.65	0.93
149681	65.83	30.16	29.99	45.04	45.09	0.50	0.50	0.99	0.91	15.10	0.65	0.92
