# Supplementary material for: Highly Acidic Electron-Rich Brønsted Acids Accelerate Asymmetric Pictet–Spengler Reactions by Virtue of Stabilizing Cation–π Interactions
Source: J Am Chem Soc. 2024 Oct 3;146(41):28339–49. doi: 10.1021/jacs.4c09421 (PMC11487569; doi:10.1021/jacs.4c09421)
Supplement: Supplementary file 2 — ja4c09421_si_002.zip [file ja4c09421_si_002.zip › O2b-A.txt]

t / s	c (aldehyde) / M	c (carbamate) / M	c (product) / M	x (carbamate)
0	0.1399	0.0548	0.0022
116	0.1397	0.0528	0.0027	7.66
295	0.1392	0.0543	0.0028	19.42
476	0.1390	0.0521	0.0038	31.24
655	0.1386	0.0518	0.0039	42.67
835	0.1383	0.0528	0.0040	54.24
1016	0.1379	0.0523	0.0045	65.93
1195	0.1376	0.0512	0.0052	77.32
1375	0.1372	0.0518	0.0052	88.72
1556	0.1368	0.0504	0.0060	100.11
1735	0.1363	0.0504	0.0059	111.23
1915	0.1361	0.0485	0.0071	122.21
2096	0.1355	0.0481	0.0072	133.02
2275	0.1349	0.0482	0.0075	143.68
2455	0.1346	0.0487	0.0077	154.46
2635	0.1339	0.0481	0.0082	165.23
2816	0.1337	0.0468	0.0089	175.86
2996	0.1331	0.0470	0.0096	186.33
3175	0.1329	0.0470	0.0100	196.74
3356	0.1321	0.0462	0.0104	207.19
3536	0.1316	0.0445	0.0114	217.32
3715	0.1311	0.0445	0.0117	227.23
3895	0.1305	0.0445	0.0117	237.19
4075	0.1302	0.0430	0.0127	247.00
4255	0.1296	0.0425	0.0134	256.59
4436	0.1291	0.0431	0.0132	266.24
4616	0.1284	0.0423	0.0138	275.82
4796	0.1281	0.0405	0.0147	285.13
4976	0.1273	0.0398	0.0153	294.18
5155	0.1270	0.0412	0.0153	303.26
5335	0.1265	0.0397	0.0165	312.37
5515	0.1260	0.0393	0.0163	321.28
5696	0.1257	0.0391	0.0173	330.18
5875	0.1249	0.0373	0.0178	338.77
6055	0.1245	0.0381	0.0182	347.31
6236	0.1240	0.0369	0.0186	355.86
6415	0.1235	0.0361	0.0193	364.10
6595	0.1230	0.0363	0.0196	372.32
6776	0.1227	0.0352	0.0200	380.48
6955	0.1222	0.0347	0.0208	388.39
7135	0.1218	0.0343	0.0213	396.25
7316	0.1212	0.0346	0.0211	404.14
7495	0.1208	0.0346	0.0217	411.98
7675	0.1202	0.0331	0.0224	419.70
7856	0.1198	0.0331	0.0225	427.30
8036	0.1196	0.0334	0.0231	434.90
8215	0.1190	0.0324	0.0236	442.37
8396	0.1186	0.0313	0.0240	449.70
8575	0.1182	0.0321	0.0242	456.92
8755	0.1177	0.0303	0.0247	464.07
8936	0.1174	0.0299	0.0252	471.03
9115	0.1170	0.0303	0.0252	477.92
9295	0.1165	0.0302	0.0258	484.87
9476	0.1160	0.0285	0.0264	491.66
9656	0.1158	0.0289	0.0266	498.28
9835	0.1153	0.0291	0.0270	504.93
10015	0.1150	0.0287	0.0274	511.59
10195	0.1147	0.0275	0.0277	518.09
10375	0.1145	0.0278	0.0281	524.50
10556	0.1141	0.0275	0.0281	530.93
10735	0.1137	0.0275	0.0285	537.26
10915	0.1132	0.0266	0.0291	543.52
11095	0.1130	0.0263	0.0294	549.66
11275	0.1127	0.0255	0.0298	555.69
11456	0.1122	0.0249	0.0302	561.59
11636	0.1120	0.0256	0.0302	567.47
11816	0.1115	0.0256	0.0303	573.41
11996	0.1113	0.0244	0.0309	579.23
12175	0.1109	0.0246	0.0311	584.91
12355	0.1107	0.0247	0.0312	590.67
12535	0.1105	0.0233	0.0317	596.28
12715	0.1100	0.0243	0.0317	601.84
12895	0.1096	0.0231	0.0321	607.38
13076	0.1096	0.0226	0.0327	612.77
13256	0.1094	0.0231	0.0325	618.13
13436	0.1092	0.0224	0.0331	623.46
13616	0.1089	0.0216	0.0334	628.64
13796	0.1086	0.0224	0.0333	633.81
13976	0.1083	0.0213	0.0339	638.95
14155	0.1079	0.0214	0.0338	643.96
14335	0.1075	0.0209	0.0343	648.95
14515	0.1076	0.0211	0.0343	653.91
14696	0.1074	0.0203	0.0348	658.83
14876	0.1071	0.0209	0.0347	663.70
15056	0.1066	0.0204	0.0350	668.57
15235	0.1066	0.0203	0.0354	673.36
15415	0.1064	0.0197	0.0357	678.09
15595	0.1061	0.0196	0.0357	682.74
15776	0.1060	0.0195	0.0358	687.40
15955	0.1058	0.0192	0.0362	691.97
16135	0.1056	0.0184	0.0365	696.45
16315	0.1053	0.0184	0.0368	700.83
16495	0.1054	0.0185	0.0369	705.21
16676	0.1051	0.0187	0.0368	709.65
16856	0.1049	0.0183	0.0373	714.05
17035	0.1048	0.0178	0.0376	718.34
17216	0.1045	0.0174	0.0377	722.57
17395	0.1043	0.0171	0.0378	726.68
17575	0.1040	0.0169	0.0381	730.75
17755	0.1039	0.0170	0.0381	734.81
17935	0.1036	0.0175	0.0383	738.94
18115	0.1038	0.0172	0.0383	743.08
18295	0.1035	0.0161	0.0389	747.08
18475	0.1033	0.0164	0.0389	750.98
18656	0.1032	0.0166	0.0389	754.96
18835	0.1032	0.0162	0.0392	758.88
19015	0.1026	0.0156	0.0395	762.71
19196	0.1026	0.0160	0.0394	766.54
19375	0.1025	0.0156	0.0396	770.32
19555	0.1022	0.0156	0.0398	774.08
19736	0.1021	0.0157	0.0397	777.87
19915	0.1021	0.0149	0.0403	781.54
20095	0.1018	0.0152	0.0401	785.18
20276	0.1017	0.0147	0.0405	788.81
20455	0.1017	0.0146	0.0406	792.34
20636	0.1015	0.0147	0.0406	795.90
20816	0.1012	0.0147	0.0409	799.45
20995	0.1012	0.0142	0.0409	802.93
21176	0.1009	0.0141	0.0412	806.38
21355	0.1009	0.0138	0.0414	809.75
21535	0.1007	0.0141	0.0412	813.14
21716	0.1005	0.0136	0.0415	816.52
21895	0.1004	0.0138	0.0416	819.83
22075	0.1002	0.0130	0.0419	823.08
22256	0.1002	0.0135	0.0417	826.33
22435	0.1001	0.0132	0.0420	829.56
22615	0.1001	0.0133	0.0420	832.78
22795	0.0998	0.0134	0.0421	836.03
22975	0.0996	0.0132	0.0423	839.27
23155	0.0997	0.0131	0.0425	842.47
23336	0.0993	0.0127	0.0427	845.65
23515	0.0993	0.0122	0.0428	848.68
23696	0.0993	0.0124	0.0427	851.71
23875	0.0991	0.0126	0.0428	854.75
24055	0.0992	0.0125	0.0431	857.82
24236	0.0990	0.0117	0.0434	860.79
24415	0.0987	0.0121	0.0432	863.70
24595	0.0988	0.0120	0.0434	866.65
24776	0.0988	0.0119	0.0434	869.60
24955	0.0984	0.0118	0.0435	872.49
25136	0.0983	0.0112	0.0439	875.33
25315	0.0985	0.0115	0.0438	878.10
25496	0.0980	0.0114	0.0439	880.94
25675	0.0981	0.0113	0.0440	883.72
25856	0.0980	0.0107	0.0441	886.47
26035	0.0977	0.0110	0.0441	889.13
26215	0.0978	0.0112	0.0442	891.87
26396	0.0978	0.0111	0.0443	894.63
26575	0.0978	0.0108	0.0445	897.31
26755	0.0975	0.0104	0.0448	899.93
26936	0.0975	0.0102	0.0449	902.50
27115	0.0973	0.0106	0.0447	905.06
27296	0.0972	0.0100	0.0450	907.63
27476	0.0971	0.0101	0.0451	910.12
27655	0.0972	0.0102	0.0450	912.62
27835	0.0970	0.0101	0.0452	915.14
28016	0.0969	0.0101	0.0452	917.66
28195	0.0968	0.0098	0.0453	920.11
28376	0.0967	0.0096	0.0456	922.53
28556	0.0967	0.0093	0.0457	924.89
28735	0.0967	0.0095	0.0457	927.22
28916	0.0965	0.0093	0.0457	929.58
29095	0.0964	0.0096	0.0457	931.92
29275	0.0965	0.0092	0.0459	934.27
29456	0.0961	0.0091	0.0459	936.57
29636	0.0963	0.0089	0.0461	938.82
29815	0.0963	0.0092	0.0460	941.07
29996	0.0961	0.0091	0.0463	943.38
30176	0.0960	0.0091	0.0462	945.66
30355	0.0959	0.0088	0.0464	947.90
30536	0.0958	0.0090	0.0463	950.15
30715	0.0958	0.0086	0.0466	952.35
30895	0.0958	0.0091	0.0464	954.56
31076	0.0956	0.0087	0.0466	956.79
31255	0.0956	0.0086	0.0467	958.95
31436	0.0957	0.0088	0.0468	961.13
31615	0.0954	0.0083	0.0468	963.26
31795	0.0955	0.0083	0.0468	965.34
31976	0.0953	0.0086	0.0469	967.48
32155	0.0952	0.0079	0.0472	969.56
32335	0.0953	0.0081	0.0471	971.58
32516	0.0950	0.0081	0.0471	973.64
32695	0.0950	0.0078	0.0471	975.65
32875	0.0951	0.0080	0.0473	977.65
33056	0.0948	0.0080	0.0473	979.68
33235	0.0949	0.0076	0.0474	981.65
33416	0.0948	0.0076	0.0476	983.59
33595	0.0945	0.0076	0.0476	985.51
33775	0.0945	0.0077	0.0473	987.44
33956	0.0947	0.0074	0.0477	989.36
34136	0.0946	0.0077	0.0476	991.27
34315	0.0945	0.0076	0.0477	993.20
34496	0.0943	0.0072	0.0478	995.09
34675	0.0943	0.0072	0.0479	996.91
34855	0.0943	0.0072	0.0479	998.74
35035	0.0942	0.0072	0.0480	1000.58
35216	0.0943	0.0072	0.0479	1002.41
35395	0.0941	0.0071	0.0481	1004.21
35576	0.0941	0.0069	0.0483	1006.00
35755	0.0939	0.0073	0.0481	1007.80
35935	0.0938	0.0069	0.0483	1009.62
36116	0.0939	0.0071	0.0483	1011.41
36295	0.0938	0.0071	0.0484	1013.20
36475	0.0937	0.0070	0.0483	1014.99
36656	0.0938	0.0070	0.0485	1016.77
36835	0.0937	0.0065	0.0487	1018.49
37016	0.0935	0.0065	0.0486	1020.16
37196	0.0936	0.0067	0.0487	1021.85
37375	0.0936	0.0067	0.0488	1023.55
37555	0.0933	0.0067	0.0487	1025.26
37736	0.0933	0.0066	0.0486	1026.97
37915	0.0936	0.0064	0.0486	1028.62
38095	0.0934	0.0066	0.0490	1030.29
38275	0.0933	0.0064	0.0489	1031.95
38455	0.0933	0.0060	0.0491	1033.54
38635	0.0932	0.0062	0.0490	1035.12
38815	0.0932	0.0062	0.0491	1036.71
38996	0.0933	0.0061	0.0491	1038.30
39175	0.0930	0.0060	0.0492	1039.85
39355	0.0930	0.0059	0.0491	1041.38
39536	0.0931	0.0061	0.0492	1042.94
39715	0.0928	0.0060	0.0492	1044.50
39895	0.0930	0.0059	0.0494	1046.04
40076	0.0929	0.0057	0.0494	1047.55
40255	0.0928	0.0059	0.0494	1049.04
40436	0.0927	0.0058	0.0496	1050.55
40615	0.0928	0.0059	0.0494	1052.05
40795	0.0926	0.0055	0.0495	1053.52
40975	0.0927	0.0055	0.0497	1054.94
41155	0.0927	0.0055	0.0498	1056.37
41336	0.0925	0.0056	0.0498	1057.81
41516	0.0926	0.0055	0.0495	1059.25
41695	0.0924	0.0058	0.0499	1060.70
41875	0.0925	0.0055	0.0497	1062.16
42056	0.0923	0.0055	0.0498	1063.58
42235	0.0923	0.0055	0.0498	1065.00
42415	0.0923	0.0053	0.0501	1066.40
42595	0.0924	0.0052	0.0500	1067.76
42776	0.0923	0.0055	0.0499	1069.15
42955	0.0925	0.0052	0.0501	1070.53
43136	0.0920	0.0051	0.0501	1071.88
43315	0.0922	0.0053	0.0501	1073.23
43495	0.0923	0.0052	0.0502	1074.60
43676	0.0920	0.0052	0.0502	1075.97
43856	0.0920	0.0050	0.0503	1077.29
44035	0.0922	0.0049	0.0503	1078.57
44215	0.0919	0.0050	0.0504	1079.86
44395	0.0920	0.0051	0.0502	1081.16
44575	0.0920	0.0050	0.0504	1082.47
44755	0.0920	0.0048	0.0504	1083.75
44936	0.0918	0.0047	0.0504	1085.01
45115	0.0918	0.0050	0.0503	1086.26
45295	0.0918	0.0047	0.0504	1087.52
45476	0.0917	0.0049	0.0505	1088.78
45655	0.0916	0.0046	0.0506	1090.01
45835	0.0917	0.0047	0.0507	1091.22
46016	0.0916	0.0046	0.0506	1092.45
46195	0.0914	0.0047	0.0505	1093.66
46375	0.0917	0.0045	0.0506	1094.86
46556	0.0916	0.0045	0.0508	1096.04
46736	0.0915	0.0046	0.0507	1097.24
46915	0.0915	0.0043	0.0508	1098.41
47096	0.0914	0.0047	0.0506	1099.60
47275	0.0916	0.0046	0.0509	1100.81
47455	0.0915	0.0045	0.0508	1102.00
47635	0.0914	0.0046	0.0510	1103.19
47815	0.0913	0.0042	0.0508	1104.36
47996	0.0914	0.0042	0.0510	1105.48
48175	0.0914	0.0044	0.0508	1106.60
48356	0.0913	0.0041	0.0510	1107.73
48536	0.0911	0.0042	0.0510	1108.82
48715	0.0912	0.0043	0.0511	1109.93
48896	0.0911	0.0043	0.0511	1111.07
49075	0.0912	0.0043	0.0510	1112.19
49255	0.0912	0.0042	0.0513	1113.31
49436	0.0911	0.0042	0.0513	1114.42
49615	0.0912	0.0041	0.0512	1115.51
49796	0.0909	0.0041	0.0512	1116.60
49976	0.0909	0.0040	0.0513	1117.67
50155	0.0910	0.0040	0.0514	1118.73
50336	0.0910	0.0041	0.0513	1119.81
50515	0.0911	0.0039	0.0513	1120.86
50695	0.0908	0.0039	0.0514	1121.89
50875	0.0908	0.0039	0.0515	1122.92
51055	0.0910	0.0038	0.0515	1123.94
51235	0.0909	0.0038	0.0515	1124.96
51416	0.0908	0.0038	0.0514	1125.98
51596	0.0906	0.0040	0.0515	1127.02
51775	0.0907	0.0039	0.0514	1128.06
51955	0.0910	0.0040	0.0515	1129.10
52136	0.0907	0.0038	0.0516	1130.14
52316	0.0908	0.0036	0.0516	1131.14
52496	0.0907	0.0037	0.0515	1132.12
52676	0.0907	0.0037	0.0515	1133.11
52856	0.0906	0.0037	0.0517	1134.11
53035	0.0904	0.0035	0.0516	1135.07
53215	0.0906	0.0035	0.0517	1136.01
53396	0.0907	0.0037	0.0517	1136.98
53576	0.0904	0.0035	0.0517	1137.95
53756	0.0905	0.0036	0.0517	1138.90
53935	0.0903	0.0034	0.0517	1139.84
54115	0.0905	0.0036	0.0517	1140.77
54296	0.0905	0.0035	0.0517	1141.72
54476	0.0905	0.0036	0.0517	1142.66
54656	0.0904	0.0034	0.0520	1143.60
54836	0.0904	0.0035	0.0520	1144.52
55016	0.0903	0.0034	0.0517	1145.45
55196	0.0903	0.0033	0.0519	1146.36
55375	0.0904	0.0033	0.0520	1147.24
55555	0.0903	0.0034	0.0519	1148.14
55736	0.0904	0.0032	0.0519	1149.03
55916	0.0903	0.0032	0.0520	1149.90
56095	0.0901	0.0032	0.0521	1150.76
56275	0.0900	0.0033	0.0519	1151.63
56455	0.0903	0.0032	0.0520	1152.51
56635	0.0902	0.0034	0.0520	1153.40
56816	0.0902	0.0031	0.0522	1154.28
56996	0.0899	0.0032	0.0520	1155.14
57176	0.0902	0.0033	0.0521	1156.01
57355	0.0901	0.0032	0.0522	1156.88
57536	0.0902	0.0031	0.0521	1157.74
57716	0.0900	0.0031	0.0521	1158.57
57896	0.0900	0.0032	0.0523	1159.42
58076	0.0900	0.0031	0.0523	1160.27
58256	0.0900	0.0030	0.0523	1161.10
58435	0.0900	0.0030	0.0521	1161.92
58615	0.0900	0.0030	0.0523	1162.73
58795	0.0900	0.0031	0.0522	1163.55
58976	0.0900	0.0030	0.0524	1164.38
59156	0.0901	0.0030	0.0524	1165.19
59336	0.0900	0.0029	0.0523	1165.99
59516	0.0900	0.0028	0.0523	1166.77
59695	0.0900	0.0029	0.0521	1167.53
59875	0.0897	0.0030	0.0524	1168.33
60056	0.0899	0.0029	0.0523	1169.13
60236	0.0897	0.0029	0.0524	1169.92
60416	0.0899	0.0030	0.0524	1170.71
60596	0.0898	0.0030	0.0524	1171.52
60776	0.0900	0.0027	0.0523	1172.29
60955	0.0899	0.0028	0.0525	1173.03
61135	0.0898	0.0029	0.0526	1173.80
61316	0.0897	0.0029	0.0527	1174.60
61496	0.0899	0.0027	0.0526	1175.36
61676	0.0898	0.0026	0.0524	1176.09
61855	0.0898	0.0027	0.0525	1176.81
62035	0.0898	0.0027	0.0525	1177.54
62215	0.0897	0.0026	0.0526	1178.26
62396	0.0897	0.0027	0.0526	1178.99
62576	0.0896	0.0027	0.0527	1179.72
62756	0.0897	0.0027	0.0527	1180.46
62936	0.0896	0.0027	0.0527	1181.20
63115	0.0895	0.0027	0.0525	1181.93
63295	0.0896	0.0026	0.0528	1182.66
63475	0.0896	0.0025	0.0526	1183.37
63656	0.0896	0.0026	0.0527	1184.07
63836	0.0897	0.0027	0.0527	1184.80
64016	0.0895	0.0026	0.0526	1185.53
64195	0.0896	0.0026	0.0526	1186.24
64375	0.0894	0.0026	0.0526	1186.95
64555	0.0896	0.0026	0.0527	1187.66
64736	0.0895	0.0025	0.0528	1188.35
64916	0.0896	0.0027	0.0528	1189.06
65096	0.0896	0.0026	0.0529	1189.78
65276	0.0896	0.0024	0.0528	1190.46
65456	0.0896	0.0026	0.0528	1191.14
65635	0.0894	0.0025	0.0529	1191.83
65815	0.0895	0.0024	0.0529	1192.50
65996	0.0895	0.0026	0.0530	1193.19
66176	0.0895	0.0024	0.0531	1193.87
66356	0.0892	0.0026	0.0528	1194.56
66535	0.0894	0.0025	0.0529	1195.25
66715	0.0894	0.0025	0.0529	1195.95
66895	0.0892	0.0024	0.0530	1196.63
67076	0.0893	0.0022	0.0529	1197.28
67256	0.0894	0.0025	0.0528	1197.94
67436	0.0892	0.0024	0.0529	1198.62
67615	0.0892	0.0023	0.0530	1199.26
67795	0.0892	0.0021	0.0528	1199.88
67975	0.0893	0.0024	0.0529	1200.50
68156	0.0893	0.0023	0.0530	1201.15
68336	0.0893	0.0023	0.0530	1201.77
68516	0.0894	0.0022	0.0530	1202.40
68695	0.0892	0.0022	0.0531	1203.00
68875	0.0893	0.0023	0.0530	1203.62
69055	0.0892	0.0023	0.0529	1204.25
69236	0.0893	0.0020	0.0530	1204.85
69416	0.0891	0.0023	0.0532	1205.45
69596	0.0893	0.0023	0.0531	1206.09
69776	0.0893	0.0022	0.0530	1206.71
69956	0.0890	0.0022	0.0532	1207.31
70135	0.0891	0.0022	0.0531	1207.91
70315	0.0891	0.0022	0.0532	1208.52
70495	0.0892	0.0023	0.0531	1209.15
70675	0.0890	0.0021	0.0531	1209.76
70856	0.0891	0.0021	0.0530	1210.33
71036	0.0891	0.0022	0.0532	1210.92
71216	0.0892	0.0023	0.0532	1211.54
71396	0.0890	0.0021	0.0533	1212.14
71575	0.0889	0.0022	0.0531	1212.73
71755	0.0892	0.0021	0.0532	1213.32
71935	0.0891	0.0021	0.0532	1213.89
72116	0.0889	0.0021	0.0532	1214.47
72296	0.0891	0.0020	0.0531	1215.03
72475	0.0889	0.0021	0.0533	1215.60
72655	0.0893	0.0022	0.0532	1216.20
72835	0.0890	0.0021	0.0531	1216.79
73016	0.0888	0.0022	0.0533	1217.39
73196	0.0891	0.0020	0.0530	1217.96
73376	0.0889	0.0020	0.0535	1218.52
73556	0.0890	0.0021	0.0532	1219.08
73735	0.0892	0.0021	0.0533	1219.67
73915	0.0888	0.0019	0.0533	1220.23
74095	0.0892	0.0019	0.0531	1220.75
74276	0.0889	0.0022	0.0534	1221.31
74456	0.0889	0.0020	0.0534	1221.89
74635	0.0889	0.0018	0.0532	1222.42
74815	0.0888	0.0018	0.0532	1222.93
74995	0.0887	0.0019	0.0534	1223.46
75176	0.0890	0.0021	0.0534	1224.02
75356	0.0888	0.0021	0.0535	1224.60
75536	0.0889	0.0021	0.0533	1225.19
75715	0.0890	0.0019	0.0534	1225.75
75895	0.0889	0.0019	0.0533	1226.28
76075	0.0889	0.0019	0.0534	1226.80
76256	0.0887	0.0018	0.0533	1227.32
76436	0.0890	0.0020	0.0533	1227.84
76616	0.0888	0.0017	0.0535	1228.35
76796	0.0889	0.0021	0.0535	1228.88
76976	0.0888	0.0019	0.0535	1229.44
77156	0.0891	0.0019	0.0536	1229.97
77336	0.0888	0.0018	0.0532	1230.48
77515	0.0888	0.0018	0.0535	1230.99
77695	0.0886	0.0020	0.0536	1231.52
77876	0.0887	0.0019	0.0534	1232.07
78056	0.0888	0.0021	0.0535	1232.63
78236	0.0886	0.0018	0.0534	1233.17
78415	0.0887	0.0019	0.0535	1233.68
78595	0.0888	0.0020	0.0536	1234.21
78776	0.0887	0.0019	0.0536	1234.75
78956	0.0886	0.0019	0.0534	1235.27
79135	0.0887	0.0019	0.0534	1235.79
79315	0.0889	0.0019	0.0536	1236.32
79496	0.0886	0.0017	0.0535	1236.84
79676	0.0887	0.0018	0.0536	1237.34
79856	0.0885	0.0019	0.0536	1237.85
80035	0.0886	0.0017	0.0536	1238.34
80215	0.0887	0.0017	0.0536	1238.82
80395	0.0886	0.0018	0.0536	1239.31
80576	0.0888	0.0017	0.0535	1239.82
80755	0.0886	0.0015	0.0536	1240.27
80935	0.0887	0.0018	0.0537	1240.73
82735	0.0885	0.0016	0.0535	1245.47
84535	0.0885	0.0016	0.0538	1249.93
86335	0.0885	0.0015	0.0538	1254.27
88136	0.0884	0.0015	0.0538	1258.49
89935	0.0883	0.0015	0.0538	1262.73
91736	0.0884	0.0014	0.0538	1266.87
93535	0.0884	0.0013	0.0541	1270.75
95336	0.0880	0.0014	0.0541	1274.61
97135	0.0878	0.0015	0.0540	1278.63
98936	0.0881	0.0013	0.0541	1282.57
100735	0.0879	0.0013	0.0542	1286.34
102535	0.0881	0.0013	0.0540	1290.12
