# Supplementary material for: Highly Acidic Electron-Rich Brønsted Acids Accelerate Asymmetric Pictet–Spengler Reactions by Virtue of Stabilizing Cation–π Interactions
Source: J Am Chem Soc. 2024 Oct 3;146(41):28339–49. doi: 10.1021/jacs.4c09421 (PMC11487569; doi:10.1021/jacs.4c09421)
Supplement: Supplementary file 2 — ja4c09421_si_002.zip [file ja4c09421_si_002.zip › O2b-B.txt]

t / s	c (aldehyde) / M	c (cat) / mM	c (carbamate) / M	c (product) / M	x (carbamate)	x (aldehyde)	c (cat)_0*t / mM*s
initial		0.87
0	0.1332	0.8580	0.1013	0.0020			0.00
281	0.1330	0.8460	0.1009	0.0028	33.36	37.40	244.47
581	0.1324	0.9230	0.0998	0.0040	68.71	77.20	505.47
881	0.1313	0.8710	0.0990	0.0048	103.75	116.75	766.47
1181	0.1303	0.9170	0.0983	0.0061	138.55	156.00	1027.47
1481	0.1293	0.8770	0.0969	0.0069	173.02	194.95	1288.47
1782	0.1279	0.8620	0.0959	0.0081	207.21	233.66	1550.34
2081	0.1267	0.8760	0.0948	0.0093	240.81	271.72	1810.47
2381	0.1254	0.8930	0.0932	0.0110	274.09	309.53	2071.47
2684	0.1240	0.8670	0.0920	0.0123	307.24	347.31	2335.08
2982	0.1226	0.9130	0.0907	0.0138	339.44	384.04	2594.34
3281	0.1210	0.9020	0.0888	0.0153	371.22	420.46	2854.47
3582	0.1195	0.8580	0.0873	0.0166	402.65	456.66	3116.34
3881	0.1179	0.8940	0.0858	0.0182	433.36	492.15	3376.47
4181	0.1164	0.8790	0.0844	0.0195	463.69	527.31	3637.47
4481	0.1149	0.8350	0.0836	0.0209	493.65	562.01	3898.47
4781	0.1134	0.9300	0.0819	0.0227	523.20	596.27	4159.47
5081	0.1122	0.8910	0.0800	0.0241	552.15	630.10	4420.47
5381	0.1107	0.8170	0.0788	0.0252	580.59	663.54	4681.47
5682	0.1092	0.8410	0.0772	0.0270	608.65	696.63	4943.34
5981	0.1078	0.9160	0.0754	0.0283	635.97	729.06	5203.47
6282	0.1064	0.8950	0.0745	0.0295	663.02	761.30	5465.34
6581	0.1053	0.8670	0.0739	0.0305	689.65	792.95	5725.47
6882	0.1041	0.8930	0.0728	0.0317	716.17	824.46	5987.34
7181	0.1029	0.9200	0.0711	0.0332	742.04	855.40	6247.47
7482	0.1019	0.8590	0.0696	0.0341	767.53	886.21	6509.34
7781	0.1009	0.9100	0.0689	0.0353	792.48	916.53	6769.47
8082	0.0997	0.8510	0.0682	0.0362	817.36	946.72	7031.34
8381	0.0986	0.8480	0.0670	0.0375	841.77	976.36	7291.47
8682	0.0977	0.8940	0.0658	0.0385	865.92	1005.90	7553.34
8981	0.0966	0.8940	0.0647	0.0393	889.55	1034.94	7813.47
9282	0.0956	0.9390	0.0638	0.0404	912.99	1063.88	8075.34
9581	0.0948	0.8520	0.0630	0.0411	935.98	1092.34	8335.47
9881	0.0939	0.8640	0.0621	0.0421	958.75	1120.65	8596.47
10181	0.0929	0.8760	0.0611	0.0430	981.22	1148.67	8857.47
10481	0.0922	0.8840	0.0605	0.0434	1003.41	1176.43	9118.47
10781	0.0916	0.9180	0.0595	0.0446	1025.32	1204.00	9379.47
11082	0.0908	0.9050	0.0588	0.0452	1047.03	1231.46	9641.34
11381	0.0902	0.9040	0.0582	0.0460	1068.37	1258.52	9901.47
11681	0.0894	0.9280	0.0570	0.0468	1089.48	1285.46	10162.47
11981	0.0887	0.8790	0.0566	0.0476	1110.31	1312.16	10423.47
12282	0.0879	0.9120	0.0562	0.0480	1131.06	1338.73	10685.34
12581	0.0871	0.8810	0.0552	0.0490	1151.45	1364.89	10945.47
12882	0.0864	0.9360	0.0543	0.0496	1171.65	1391.01	11207.34
13181	0.0858	0.8950	0.0539	0.0502	1191.50	1416.76	11467.47
13481	0.0853	0.8780	0.0536	0.0507	1211.28	1442.42	11728.47
13781	0.0849	0.8860	0.0529	0.0514	1230.89	1467.94	11989.47
14081	0.0844	0.9200	0.0521	0.0520	1250.25	1493.33	12250.47
14382	0.0835	0.8890	0.0515	0.0525	1269.43	1518.60	12512.34
14682	0.0828	0.9400	0.0513	0.0528	1288.41	1543.55	12773.34
14981	0.0823	0.8420	0.0510	0.0535	1307.24	1568.24	13033.47
15282	0.0820	0.8570	0.0501	0.0543	1325.99	1592.97	13295.34
15582	0.0814	0.8880	0.0495	0.0546	1344.41	1617.48	13556.34
15881	0.0809	0.9010	0.0491	0.0549	1362.61	1641.73	13816.47
16182	0.0806	0.8860	0.0486	0.0556	1380.79	1666.04	14078.34
16482	0.0800	0.9200	0.0482	0.0561	1398.75	1690.13	14339.34
16781	0.0794	0.9090	0.0477	0.0565	1416.50	1713.97	14599.47
17082	0.0789	0.8840	0.0472	0.0570	1434.18	1737.80	14861.34
17382	0.0785	0.8760	0.0467	0.0575	1451.62	1761.41	15122.34
17681	0.0782	0.9120	0.0464	0.0578	1468.86	1784.84	15382.47
17982	0.0779	0.8640	0.0460	0.0583	1486.12	1808.34	15644.34
18281	0.0773	0.9580	0.0455	0.0589	1503.10	1831.53	15904.47
18581	0.0768	0.8800	0.0452	0.0592	1519.98	1854.65	16165.47
18882	0.0766	0.9590	0.0448	0.0596	1536.80	1877.73	16427.34
19181	0.0763	0.9110	0.0444	0.0598	1553.38	1900.59	16687.47
19481	0.0759	0.9180	0.0440	0.0604	1569.88	1923.42	16948.47
19782	0.0754	0.8670	0.0436	0.0607	1586.29	1946.19	17210.34
20081	0.0751	0.9190	0.0433	0.0610	1602.47	1968.70	17470.47
20381	0.0747	0.8770	0.0427	0.0614	1618.55	1991.18	17731.47
20682	0.0742	0.9440	0.0424	0.0620	1634.53	2013.58	17993.34
20981	0.0739	0.9610	0.0420	0.0622	1650.28	2035.72	18253.47
21282	0.0739	0.8920	0.0419	0.0625	1666.05	2057.96	18515.34
21582	0.0735	0.8690	0.0417	0.0630	1681.71	2080.07	18776.34
21881	0.0731	0.8920	0.0412	0.0631	1697.20	2101.98	19036.47
22182	0.0727	0.9370	0.0407	0.0635	1712.63	2123.93	19298.34
22482	0.0724	0.9180	0.0403	0.0639	1727.84	2145.69	19559.34
22781	0.0720	0.9240	0.0400	0.0641	1742.89	2167.28	19819.47
23081	0.0716	0.9050	0.0397	0.0645	1757.86	2188.82	20080.47
23382	0.0713	0.9370	0.0394	0.0647	1772.79	2210.33	20342.34
23681	0.0710	0.9040	0.0391	0.0649	1787.51	2231.61	20602.47
23981	0.0708	0.8590	0.0389	0.0652	1802.18	2252.87	20863.47
24282	0.0703	0.9260	0.0386	0.0656	1816.82	2274.11	21125.34
24581	0.0701	0.8970	0.0383	0.0659	1831.26	2295.10	21385.47
24881	0.0700	0.8910	0.0382	0.0661	1845.68	2316.12	21646.47
25182	0.0698	0.8630	0.0379	0.0664	1860.09	2337.17	21908.34
25481	0.0694	0.9000	0.0377	0.0666	1874.30	2357.97	22168.47
25781	0.0691	0.9060	0.0375	0.0671	1888.48	2378.74	22429.47
26082	0.0690	0.9460	0.0371	0.0672	1902.61	2399.53	22691.34
26381	0.0689	0.8920	0.0368	0.0675	1916.53	2420.15	22951.47
26681	0.0686	0.9070	0.0366	0.0677	1930.41	2440.78	23212.47
26982	0.0682	0.8910	0.0364	0.0680	1944.25	2461.36	23474.34
27281	0.0681	0.9610	0.0362	0.0683	1957.94	2481.74	23734.47
27581	0.0679	0.9230	0.0361	0.0684	1971.63	2502.14	23995.47
27882	0.0678	0.8590	0.0359	0.0686	1985.30	2522.55	24257.34
28182	0.0675	0.8900	0.0355	0.0689	1998.81	2542.84	24518.34
28481	0.0672	0.9160	0.0353	0.0692	2012.17	2562.98	24778.47
28781	0.0670	0.9020	0.0352	0.0693	2025.53	2583.11	25039.47
29082	0.0668	0.9060	0.0348	0.0696	2038.85	2603.25	25301.34
29381	0.0665	0.9230	0.0345	0.0699	2051.96	2623.19	25561.47
29682	0.0664	0.9260	0.0343	0.0701	2065.08	2643.19	25823.34
29982	0.0660	0.9120	0.0340	0.0703	2078.06	2663.04	26084.34
30281	0.0656	0.9050	0.0338	0.0706	2090.91	2682.71	26344.47
30582	0.0656	0.8800	0.0335	0.0707	2103.75	2702.44	26606.34
30881	0.0655	0.9110	0.0333	0.0710	2116.41	2722.03	26866.47
31181	0.0653	0.8400	0.0331	0.0710	2129.05	2741.66	27127.47
31482	0.0651	0.8730	0.0330	0.0712	2141.68	2761.29	27389.34
31782	0.0648	0.8880	0.0331	0.0714	2154.27	2780.78	27650.34
32081	0.0646	0.8850	0.0327	0.0716	2166.77	2800.12	27910.47
32382	0.0642	0.9110	0.0324	0.0717	2179.24	2819.50	28172.34
32682	0.0642	0.9340	0.0324	0.0721	2191.59	2838.76	28433.34
32981	0.0641	0.8960	0.0321	0.0723	2203.85	2857.93	28693.47
33282	0.0637	0.8870	0.0320	0.0725	2216.13	2877.16	28955.34
33582	0.0635	0.8920	0.0319	0.0726	2228.34	2896.25	29216.34
33881	0.0635	0.8780	0.0317	0.0728	2240.44	2915.23	29476.47
34182	0.0634	0.8970	0.0314	0.0730	2252.53	2934.32	29738.34
34482	0.0632	0.8850	0.0311	0.0732	2264.47	2953.31	29999.34
34781	0.0629	0.9000	0.0310	0.0732	2276.31	2972.16	30259.47
35082	0.0629	0.9120	0.0309	0.0735	2288.19	2991.09	30521.34
35382	0.0629	0.8570	0.0309	0.0736	2300.02	3009.95	30782.34
35681	0.0625	0.8960	0.0306	0.0739	2311.76	3028.70	31042.47
35982	0.0622	0.8900	0.0302	0.0741	2323.45	3047.47	31304.34
36281	0.0620	0.9470	0.0301	0.0741	2334.99	3066.04	31564.47
36581	0.0618	0.9010	0.0299	0.0743	2346.50	3084.62	31825.47
36882	0.0618	0.9340	0.0298	0.0746	2357.99	3103.23	32087.34
37181	0.0616	0.9310	0.0298	0.0748	2369.37	3121.68	32347.47
37481	0.0615	0.8740	0.0296	0.0748	2380.76	3140.15	32608.47
37782	0.0613	0.8840	0.0292	0.0751	2392.09	3158.62	32870.34
38082	0.0611	0.8780	0.0291	0.0753	2403.29	3176.97	33131.34
38381	0.0609	0.8920	0.0290	0.0753	2414.42	3195.20	33391.47
38682	0.0608	0.8850	0.0288	0.0754	2425.57	3213.51	33653.34
38981	0.0606	0.8910	0.0288	0.0756	2436.61	3231.66	33913.47
39281	0.0605	0.9210	0.0286	0.0757	2447.63	3249.83	34174.47
39582	0.0604	0.8560	0.0284	0.0758	2458.62	3268.03	34436.34
39882	0.0603	0.8640	0.0282	0.0760	2469.52	3286.13	34697.34
40181	0.0603	0.9180	0.0281	0.0763	2480.33	3304.15	34957.47
40482	0.0600	0.9110	0.0281	0.0764	2491.18	3322.26	35219.34
40782	0.0595	0.8710	0.0279	0.0765	2501.96	3340.19	35480.34
41081	0.0596	0.8520	0.0278	0.0767	2512.66	3358.01	35740.47
41382	0.0596	0.8730	0.0277	0.0767	2523.40	3375.95	36002.34
41682	0.0593	0.8950	0.0274	0.0769	2534.04	3393.78	36263.34
41981	0.0593	0.9110	0.0273	0.0771	2544.56	3411.50	36523.47
42282	0.0591	0.9070	0.0272	0.0771	2555.11	3429.32	36785.34
42582	0.0590	0.8890	0.0271	0.0774	2565.58	3447.04	37046.34
42881	0.0590	0.8720	0.0270	0.0773	2576.00	3464.69	37306.47
43182	0.0588	0.8910	0.0269	0.0776	2586.45	3482.42	37568.34
43481	0.0587	0.8660	0.0268	0.0776	2596.78	3500.00	37828.47
43782	0.0586	0.8610	0.0266	0.0778	2607.13	3517.65	38090.34
44081	0.0586	0.8750	0.0265	0.0779	2617.37	3535.17	38350.47
44381	0.0584	0.8180	0.0265	0.0779	2627.63	3552.72	38611.47
44682	0.0580	0.8910	0.0264	0.0782	2637.90	3570.23	38873.34
44981	0.0580	0.8960	0.0262	0.0783	2648.04	3587.56	39133.47
45282	0.0580	0.8640	0.0261	0.0785	2658.19	3605.02	39395.34
45582	0.0579	0.9040	0.0259	0.0785	2668.26	3622.40	39656.34
45881	0.0576	0.8900	0.0257	0.0786	2678.22	3639.66	39916.47
46182	0.0574	0.8670	0.0256	0.0787	2688.20	3656.97	40178.34
46481	0.0576	0.8860	0.0254	0.0789	2698.05	3674.16	40438.47
46781	0.0574	0.8610	0.0253	0.0790	2707.89	3691.40	40699.47
47082	0.0570	0.8790	0.0253	0.0792	2717.73	3708.62	40961.34
47381	0.0570	0.9240	0.0251	0.0793	2727.46	3725.68	41221.47
47681	0.0570	0.8610	0.0250	0.0794	2737.19	3742.79	41482.47
47981	0.0569	0.8780	0.0250	0.0794	2746.89	3759.88	41743.47
48281	0.0569	0.8770	0.0247	0.0795	2756.55	3776.95	42004.47
48582	0.0568	0.9190	0.0246	0.0796	2766.18	3794.06	42266.34
48881	0.0566	0.8440	0.0247	0.0798	2775.73	3811.02	42526.47
49181	0.0564	0.8710	0.0246	0.0799	2785.29	3827.97	42787.47
49482	0.0563	0.8950	0.0244	0.0800	2794.85	3844.93	43049.34
49781	0.0561	0.8510	0.0243	0.0801	2804.30	3861.73	43309.47
50082	0.0561	0.9330	0.0242	0.0803	2813.78	3878.62	43571.34
50382	0.0561	0.8710	0.0241	0.0804	2823.19	3895.46	43832.34
50681	0.0559	0.8950	0.0239	0.0805	2832.51	3912.22	44092.47
50982	0.0557	0.8830	0.0237	0.0806	2841.82	3929.02	44354.34
51281	0.0557	0.8930	0.0237	0.0807	2851.03	3945.68	44614.47
51581	0.0556	0.8640	0.0236	0.0808	2860.25	3962.38	44875.47
51882	0.0556	0.8640	0.0235	0.0809	2869.46	3979.12	45137.34
52181	0.0556	0.8430	0.0233	0.0809	2878.55	3995.74	45397.47
52482	0.0554	0.8360	0.0232	0.0810	2887.66	4012.44	45659.34
52781	0.0552	0.8790	0.0232	0.0811	2896.70	4028.97	45919.47
53081	0.0552	0.8520	0.0231	0.0813	2905.75	4045.54	46180.47
53382	0.0552	0.8380	0.0230	0.0812	2914.78	4062.16	46442.34
53681	0.0548	0.8830	0.0229	0.0815	2923.71	4078.60	46702.47
53981	0.0548	0.8550	0.0228	0.0816	2932.64	4095.05	46963.47
54282	0.0548	0.8540	0.0229	0.0817	2941.61	4111.56	47225.34
54581	0.0547	0.8730	0.0227	0.0818	2950.49	4127.94	47485.47
54882	0.0547	0.9250	0.0225	0.0818	2959.35	4144.40	47747.34
55182	0.0546	0.8460	0.0225	0.0820	2968.15	4160.80	48008.34
55481	0.0544	0.9130	0.0225	0.0820	2976.93	4177.09	48268.47
55781	0.0542	0.8320	0.0222	0.0821	2985.68	4193.37	48529.47
56082	0.0539	0.8940	0.0221	0.0822	2994.38	4209.64	48791.34
56382	0.0538	0.8620	0.0220	0.0823	3003.02	4225.80	49052.34
56681	0.0538	0.8410	0.0221	0.0824	3011.63	4241.89	49312.47
56982	0.0537	0.8230	0.0219	0.0825	3020.28	4258.08	49574.34
57282	0.0537	0.8650	0.0218	0.0825	3028.85	4274.18	49835.34
57581	0.0537	0.8030	0.0218	0.0827	3037.38	4290.23	50095.47
57881	0.0537	0.8540	0.0217	0.0827	3045.91	4306.33	50356.47
58182	0.0535	0.8680	0.0215	0.0829	3054.41	4322.46	50618.34
58482	0.0535	0.8510	0.0214	0.0828	3062.83	4338.51	50879.34
58781	0.0534	0.8660	0.0214	0.0830	3071.20	4354.49	51139.47
59082	0.0534	0.8680	0.0213	0.0830	3079.60	4370.56	51401.34
59381	0.0534	0.9260	0.0213	0.0832	3087.93	4386.52	51661.47
59681	0.0532	0.8760	0.0212	0.0833	3096.27	4402.51	51922.47
59982	0.0531	0.8810	0.0212	0.0834	3104.61	4418.51	52184.34
60281	0.0528	0.8730	0.0211	0.0836	3112.89	4434.34	52444.47
60582	0.0527	0.7980	0.0210	0.0835	3121.21	4450.22	52706.34
60882	0.0528	0.8280	0.0209	0.0836	3129.45	4466.05	52967.34
61181	0.0528	0.8470	0.0208	0.0836	3137.61	4481.84	53227.47
61482	0.0525	0.8630	0.0207	0.0838	3145.79	4497.70	53489.34
61781	0.0524	0.8670	0.0205	0.0838	3153.87	4513.38	53749.47
62082	0.0522	0.8430	0.0205	0.0838	3161.99	4529.13	54011.34
62382	0.0521	0.8700	0.0205	0.0839	3170.06	4544.78	54272.34
62681	0.0523	0.8880	0.0203	0.0841	3178.05	4560.38	54532.47
62982	0.0523	0.8300	0.0201	0.0841	3186.04	4576.12	54794.34
63281	0.0521	0.8310	0.0201	0.0842	3193.94	4591.73	55054.47
63581	0.0520	0.8820	0.0201	0.0843	3201.87	4607.35	55315.47
63882	0.0519	0.8370	0.0201	0.0845	3209.82	4622.99	55577.34
64181	0.0519	0.8320	0.0199	0.0844	3217.68	4638.50	55837.47
64481	0.0518	0.8150	0.0197	0.0844	3225.51	4654.05	56098.47
64782	0.0516	0.8280	0.0196	0.0846	3233.31	4669.61	56360.34
65081	0.0514	0.8790	0.0196	0.0847	3241.03	4685.01	56620.47
65382	0.0516	0.8480	0.0195	0.0846	3248.79	4700.51	56882.34
65682	0.0517	0.8310	0.0195	0.0849	3256.51	4716.00	57143.34
65981	0.0515	0.8730	0.0194	0.0849	3264.18	4731.43	57403.47
66282	0.0512	0.8220	0.0194	0.0849	3271.88	4746.87	57665.34
66582	0.0510	0.8490	0.0194	0.0851	3279.55	4762.19	57926.34
66881	0.0510	0.8760	0.0193	0.0851	3287.18	4777.45	58186.47
67182	0.0510	0.8680	0.0193	0.0852	3294.83	4792.80	58448.34
67481	0.0507	0.8430	0.0190	0.0851	3302.38	4808.00	58708.47
67782	0.0507	0.8180	0.0189	0.0853	3309.91	4823.27	58970.34
68082	0.0509	0.8680	0.0188	0.0854	3317.37	4838.51	59231.34
68381	0.0508	0.8330	0.0189	0.0855	3324.83	4853.71	59491.47
68682	0.0506	0.8240	0.0189	0.0854	3332.34	4868.98	59753.34
68981	0.0507	0.8710	0.0188	0.0854	3339.76	4884.13	60013.47
69281	0.0507	0.8740	0.0187	0.0854	3347.18	4899.34	60274.47
69582	0.0504	0.8230	0.0185	0.0857	3354.57	4914.54	60536.34
69881	0.0503	0.8220	0.0185	0.0857	3361.88	4929.59	60796.47
70181	0.0502	0.8420	0.0184	0.0857	3369.19	4944.67	61057.47
70482	0.0503	0.8470	0.0182	0.0859	3376.48	4959.80	61319.34
70781	0.0503	0.8730	0.0183	0.0858	3383.70	4974.83	61579.47
71082	0.0500	0.8000	0.0181	0.0858	3390.95	4989.92	61841.34
71381	0.0499	0.8680	0.0180	0.0860	3398.11	5004.86	62101.47
71681	0.0501	0.8300	0.0182	0.0860	3405.30	5019.86	62362.47
71982	0.0498	0.8640	0.0180	0.0860	3412.52	5034.88	62624.34
72281	0.0495	0.8360	0.0180	0.0860	3419.64	5049.72	62884.47
72582	0.0496	0.8270	0.0181	0.0861	3426.83	5064.64	63146.34
72881	0.0496	0.8390	0.0178	0.0860	3433.93	5079.48	63406.47
73182	0.0495	0.8660	0.0176	0.0862	3440.99	5094.39	63668.34
73481	0.0495	0.8860	0.0176	0.0861	3447.98	5109.19	63928.47
73781	0.0494	0.8450	0.0176	0.0863	3455.00	5124.03	64189.47
74082	0.0492	0.8010	0.0176	0.0864	3462.02	5138.87	64451.34
74381	0.0492	0.8250	0.0174	0.0865	3468.96	5153.58	64711.47
74681	0.0490	0.8440	0.0173	0.0866	3475.87	5168.31	64972.47
74982	0.0491	0.7950	0.0173	0.0867	3482.80	5183.08	65234.34
75281	0.0491	0.8240	0.0172	0.0868	3489.66	5197.77	65494.47
75581	0.0489	0.8480	0.0172	0.0866	3496.52	5212.48	65755.47
75882	0.0487	0.8420	0.0171	0.0869	3503.40	5227.17	66017.34
76181	0.0486	0.8300	0.0170	0.0869	3510.19	5241.73	66277.47
76481	0.0487	0.8330	0.0169	0.0868	3516.96	5256.33	66538.47
76782	0.0487	0.8090	0.0170	0.0871	3523.73	5271.00	66800.34
77081	0.0486	0.8510	0.0169	0.0872	3530.47	5285.55	67060.47
77382	0.0486	0.8440	0.0168	0.0871	3537.21	5300.17	67322.34
77681	0.0485	0.8460	0.0167	0.0872	3543.88	5314.68	67582.47
77981	0.0484	0.8300	0.0167	0.0873	3550.55	5329.23	67843.47
78282	0.0483	0.8230	0.0167	0.0873	3557.24	5343.79	68105.34
78581	0.0483	0.8460	0.0166	0.0875	3563.86	5358.23	68365.47
78882	0.0483	0.8400	0.0166	0.0875	3570.52	5372.77	68627.34
79182	0.0481	0.8310	0.0167	0.0876	3577.17	5387.23	68888.34
79481	0.0481	0.7880	0.0166	0.0876	3583.80	5401.61	69148.47
79782	0.0484	0.8610	0.0165	0.0878	3590.44	5416.15	69410.34
80081	0.0483	0.8310	0.0163	0.0878	3596.98	5430.62	69670.47
80382	0.0482	0.8250	0.0162	0.0878	3603.51	5445.15	69932.34
80681	0.0481	0.8040	0.0162	0.0879	3609.98	5459.55	70192.47
80981	0.0479	0.8400	0.0162	0.0880	3616.47	5473.95	70453.47
81282	0.0480	0.8490	0.0161	0.0880	3622.95	5488.38	70715.34
81581	0.0480	0.8010	0.0160	0.0881	3629.36	5502.75	70975.47
81881	0.0478	0.8420	0.0160	0.0881	3635.78	5517.13	71236.47
82182	0.0480	0.8190	0.0161	0.0883	3642.23	5531.55	71498.34
82481	0.0478	0.7940	0.0160	0.0882	3648.63	5545.88	71758.47
82781	0.0475	0.8260	0.0159	0.0883	3655.03	5560.17	72019.47
83082	0.0476	0.8480	0.0159	0.0884	3661.41	5574.49	72281.34
83381	0.0477	0.7980	0.0157	0.0884	3667.73	5588.74	72541.47
83682	0.0474	0.7910	0.0156	0.0884	3674.05	5603.05	72803.34
83982	0.0472	0.8100	0.0156	0.0884	3680.32	5617.24	73064.34
84281	0.0472	0.7830	0.0156	0.0884	3686.57	5631.35	73324.47
84582	0.0473	0.8360	0.0156	0.0886	3692.84	5645.58	73586.34
84881	0.0476	0.8300	0.0155	0.0886	3699.07	5659.77	73846.47
85181	0.0475	0.8630	0.0155	0.0886	3705.29	5674.03	74107.47
85482	0.0474	0.8320	0.0153	0.0887	3711.50	5688.31	74369.34
85781	0.0472	0.8170	0.0153	0.0888	3717.64	5702.46	74629.47
86081	0.0471	0.8600	0.0153	0.0888	3723.80	5716.60	74890.47
86382	0.0471	0.8370	0.0151	0.0889	3729.94	5730.78	75152.34
86681	0.0470	0.8140	0.0151	0.0889	3736.00	5744.85	75412.47
86982	0.0469	0.8530	0.0151	0.0890	3742.11	5758.98	75674.34
87281	0.0469	0.8550	0.0151	0.0891	3748.17	5772.99	75934.47
87581	0.0467	0.7940	0.0150	0.0891	3754.23	5787.03	76195.47
87882	0.0467	0.8340	0.0150	0.0891	3760.30	5801.09	76457.34
88181	0.0468	0.8140	0.0151	0.0890	3766.33	5815.07	76717.47
88482	0.0468	0.8100	0.0150	0.0893	3772.39	5829.16	76979.34
88782	0.0467	0.8360	0.0148	0.0893	3778.39	5843.18	77240.34
89081	0.0466	0.8170	0.0148	0.0893	3784.33	5857.13	77500.47
89382	0.0464	0.7840	0.0147	0.0895	3790.30	5871.13	77762.34
89681	0.0465	0.8240	0.0147	0.0896	3796.22	5885.02	78022.47
89981	0.0467	0.8160	0.0147	0.0895	3802.15	5898.99	78283.47
90282	0.0465	0.8700	0.0147	0.0896	3808.08	5913.02	78545.34
90581	0.0464	0.7800	0.0147	0.0895	3814.00	5926.91	78805.47
90882	0.0464	0.7440	0.0146	0.0896	3819.92	5940.86	79067.34
91181	0.0466	0.8260	0.0145	0.0898	3825.75	5954.76	79327.47
91481	0.0464	0.8700	0.0145	0.0897	3831.59	5968.71	79588.47
91782	0.0462	0.7830	0.0144	0.0897	3837.44	5982.64	79850.34
92081	0.0463	0.8160	0.0143	0.0899	3843.23	5996.48	80110.47
92381	0.0462	0.8250	0.0142	0.0900	3848.99	6010.36	80371.47
92682	0.0461	0.8350	0.0143	0.0901	3854.76	6024.24	80633.34
92981	0.0460	0.7810	0.0142	0.0900	3860.49	6038.00	80893.47
93282	0.0459	0.8700	0.0141	0.0901	3866.23	6051.84	81155.34
93581	0.0460	0.8320	0.0142	0.0901	3871.93	6065.59	81415.47
93882	0.0460	0.8010	0.0142	0.0901	3877.68	6079.45	81677.34
94181	0.0457	0.8280	0.0142	0.0902	3883.39	6093.16	81937.47
94481	0.0456	0.8300	0.0141	0.0902	3889.10	6106.86	82198.47
94782	0.0458	0.8070	0.0140	0.0903	3894.79	6120.63	82460.34
95081	0.0459	0.8110	0.0140	0.0903	3900.43	6134.34	82720.47
95381	0.0459	0.8220	0.0140	0.0905	3906.09	6148.10	82981.47
95682	0.0457	0.8170	0.0138	0.0904	3911.73	6161.87	83243.34
95981	0.0455	0.8500	0.0138	0.0905	3917.29	6175.50	83503.47
96282	0.0456	0.7860	0.0137	0.0905	3922.86	6189.20	83765.34
96581	0.0456	0.8130	0.0136	0.0907	3928.38	6202.85	84025.47
96881	0.0455	0.8120	0.0137	0.0906	3933.92	6216.51	84286.47
97182	0.0455	0.8170	0.0136	0.0908	3939.48	6230.20	84548.34
97481	0.0454	0.7960	0.0137	0.0907	3945.00	6243.79	84808.47
97781	0.0453	0.8260	0.0137	0.0907	3950.54	6257.40	85069.47
98082	0.0452	0.7770	0.0135	0.0909	3956.07	6271.01	85331.34
98381	0.0452	0.8010	0.0135	0.0908	3961.52	6284.51	85591.47
98682	0.0452	0.8060	0.0135	0.0909	3967.00	6298.11	85853.34
98981	0.0454	0.8070	0.0133	0.0909	3972.42	6311.67	86113.47
99281	0.0454	0.7760	0.0133	0.0909	3977.83	6325.30	86374.47
99582	0.0453	0.8160	0.0134	0.0911	3983.27	6338.95	86636.34
99881	0.0451	0.8280	0.0133	0.0911	3988.67	6352.46	86896.47
100181	0.0450	0.8410	0.0132	0.0911	3994.06	6365.97	87157.47
100482	0.0452	0.7880	0.0131	0.0912	3999.43	6379.55	87419.34
100781	0.0450	0.8290	0.0132	0.0912	4004.76	6393.03	87679.47
101081	0.0448	0.7760	0.0132	0.0912	4010.14	6406.51	87940.47
101382	0.0448	0.8120	0.0131	0.0913	4015.50	6419.98	88202.34
101681	0.0448	0.8140	0.0130	0.0912	4020.80	6433.38	88462.47
101982	0.0448	0.8110	0.0130	0.0914	4026.11	6446.87	88724.34
102281	0.0447	0.8190	0.0130	0.0914	4031.36	6460.26	88984.47
102581	0.0446	0.7910	0.0130	0.0914	4036.63	6473.66	89245.47
102882	0.0445	0.7700	0.0129	0.0915	4041.92	6487.07	89507.34
103181	0.0446	0.7380	0.0129	0.0917	4047.16	6500.38	89767.47
103482	0.0447	0.7870	0.0129	0.0915	4052.43	6513.83	90029.34
103781	0.0445	0.8020	0.0128	0.0917	4057.66	6527.16	90289.47
104082	0.0443	0.7790	0.0127	0.0916	4062.88	6540.52	90551.34
104382	0.0442	0.8130	0.0126	0.0917	4068.05	6553.80	90812.34
104681	0.0443	0.8020	0.0127	0.0918	4073.19	6567.04	91072.47
104982	0.0444	0.7920	0.0127	0.0918	4078.39	6580.38	91334.34
105282	0.0443	0.8240	0.0126	0.0918	4083.55	6593.67	91595.34
105581	0.0440	0.8000	0.0125	0.0918	4088.64	6606.87	91855.47
105882	0.0440	0.7850	0.0125	0.0918	4093.75	6620.12	92117.34
106181	0.0443	0.7800	0.0125	0.0919	4098.81	6633.32	92377.47
106481	0.0445	0.7710	0.0125	0.0922	4103.89	6646.63	92638.47
106782	0.0443	0.8040	0.0124	0.0922	4108.98	6659.99	92900.34
107081	0.0440	0.7860	0.0123	0.0921	4113.99	6673.20	93160.47
107382	0.0441	0.7380	0.0122	0.0920	4119.01	6686.47	93422.34
107682	0.0442	0.7800	0.0123	0.0922	4124.01	6699.72	93683.34
107981	0.0441	0.8110	0.0123	0.0922	4129.02	6712.91	93943.47
108282	0.0440	0.8160	0.0122	0.0921	4134.05	6726.18	94205.34
108582	0.0440	0.8460	0.0122	0.0922	4139.04	6739.38	94466.34
108882	0.0441	0.8290	0.0122	0.0923	4144.01	6752.61	94727.34
109181	0.0441	0.7700	0.0121	0.0924	4148.96	6765.80	94987.47
109482	0.0440	0.7700	0.0121	0.0925	4153.92	6779.06	95249.34
109781	0.0437	0.8140	0.0121	0.0924	4158.84	6792.18	95509.47
110081	0.0438	0.7890	0.0121	0.0926	4163.78	6805.31	95770.47
110382	0.0440	0.7740	0.0121	0.0925	4168.75	6818.53	96032.34
110681	0.0440	0.7690	0.0121	0.0926	4173.68	6831.69	96292.47
110981	0.0439	0.7650	0.0120	0.0926	4178.61	6844.88	96553.47
111282	0.0438	0.8230	0.0119	0.0926	4183.51	6858.08	96815.34
111582	0.0438	0.8170	0.0119	0.0926	4188.40	6871.21	97076.34
111881	0.0436	0.7860	0.0119	0.0927	4193.25	6884.27	97336.47
112182	0.0436	0.7920	0.0119	0.0927	4198.13	6897.40	97598.34
112481	0.0436	0.7430	0.0118	0.0927	4202.96	6910.43	97858.47
112782	0.0436	0.7720	0.0118	0.0928	4207.82	6923.56	98120.34
113082	0.0435	0.7850	0.0118	0.0928	4212.65	6936.63	98381.34
113381	0.0433	0.7730	0.0117	0.0928	4217.44	6949.61	98641.47
113682	0.0434	0.7830	0.0117	0.0930	4222.25	6962.67	98903.34
113981	0.0436	0.7810	0.0116	0.0929	4227.03	6975.67	99163.47
114282	0.0435	0.7670	0.0115	0.0930	4231.78	6988.78	99425.34
114582	0.0435	0.8440	0.0115	0.0930	4236.49	7001.83	99686.34
114881	0.0434	0.7750	0.0116	0.0931	4241.21	7014.83	99946.47
115182	0.0432	0.7810	0.0116	0.0932	4245.99	7027.86	100208.34
115481	0.0430	0.7950	0.0115	0.0931	4250.70	7040.74	100468.47
115781	0.0431	0.7860	0.0114	0.0931	4255.40	7053.65	100729.47
116082	0.0433	0.7520	0.0114	0.0931	4260.11	7066.64	100991.34
116381	0.0433	0.7460	0.0113	0.0931	4264.77	7079.58	101251.47
116682	0.0433	0.7820	0.0113	0.0933	4269.42	7092.61	101513.34
116981	0.0434	0.7720	0.0113	0.0933	4274.03	7105.57	101773.47
117281	0.0432	0.7610	0.0112	0.0934	4278.65	7118.55	102034.47
117582	0.0429	0.7720	0.0113	0.0934	4283.30	7131.51	102296.34
117881	0.0431	0.7450	0.0113	0.0934	4287.91	7144.38	102556.47
118181	0.0431	0.7820	0.0112	0.0934	4292.52	7157.32	102817.47
118482	0.0428	0.8020	0.0112	0.0934	4297.13	7170.26	103079.34
118781	0.0426	0.7490	0.0111	0.0934	4301.68	7183.04	103339.47
119082	0.0427	0.7700	0.0110	0.0934	4306.23	7195.88	103601.34
119381	0.0429	0.8090	0.0111	0.0935	4310.76	7208.68	103861.47
119681	0.0428	0.7940	0.0111	0.0935	4315.33	7221.52	104122.47
119982	0.0427	0.7980	0.0110	0.0935	4319.89	7234.38	104384.34
120281	0.0425	0.7810	0.0109	0.0935	4324.38	7247.11	104644.47
120582	0.0425	0.7660	0.0109	0.0936	4328.87	7259.90	104906.34
120881	0.0426	0.7380	0.0110	0.0936	4333.36	7272.62	105166.47
121181	0.0428	0.7720	0.0109	0.0937	4337.86	7285.44	105427.47
121482	0.0427	0.7720	0.0108	0.0938	4342.35	7298.31	105689.34
121781	0.0425	0.7820	0.0107	0.0937	4346.78	7311.05	105949.47
122082	0.0425	0.7580	0.0107	0.0937	4351.20	7323.85	106211.34
122381	0.0425	0.7770	0.0108	0.0938	4355.61	7336.56	106471.47
122681	0.0424	0.8210	0.0107	0.0938	4360.03	7349.29	106732.47
122982	0.0425	0.7810	0.0106	0.0939	4364.44	7362.06	106994.34
123281	0.0426	0.7590	0.0106	0.0939	4368.80	7374.79	107254.47
123581	0.0426	0.7640	0.0105	0.0938	4373.15	7387.57	107515.47
123882	0.0424	0.7810	0.0106	0.0939	4377.52	7400.35	107777.34
124181	0.0424	0.7730	0.0106	0.0940	4381.88	7413.03	108037.47
124482	0.0425	0.7370	0.0105	0.0940	4386.25	7425.81	108299.34
124781	0.0424	0.7840	0.0105	0.0940	4390.58	7438.52	108559.47
125081	0.0424	0.8260	0.0104	0.0941	4394.91	7451.25	108820.47
125382	0.0422	0.7790	0.0104	0.0941	4399.23	7463.99	109082.34
125681	0.0421	0.8040	0.0104	0.0942	4403.51	7476.60	109342.47
125982	0.0422	0.7570	0.0104	0.0941	4407.81	7489.29	109604.34
126283	0.0421	0.7390	0.0103	0.0942	4412.09	7501.99	109866.21
126581	0.0421	0.7850	0.0102	0.0942	4416.30	7514.54	110125.47
126882	0.0422	0.7610	0.0103	0.0942	4420.55	7527.23	110387.34
127182	0.0421	0.7390	0.0102	0.0943	4424.78	7539.86	110648.34
127481	0.0420	0.7630	0.0102	0.0943	4428.99	7552.44	110908.47
127782	0.0420	0.7840	0.0102	0.0943	4433.24	7565.09	111170.34
128082	0.0420	0.7450	0.0102	0.0943	4437.45	7577.69	111431.34
128381	0.0421	0.7960	0.0102	0.0943	4441.64	7590.27	111691.47
128682	0.0420	0.7830	0.0101	0.0943	4445.86	7602.92	111953.34
128981	0.0418	0.8050	0.0101	0.0945	4450.05	7615.43	112213.47
129281	0.0418	0.7940	0.0101	0.0944	4454.24	7627.96	112474.47
129582	0.0418	0.7390	0.0102	0.0945	4458.44	7640.54	112736.34
129881	0.0419	0.7700	0.0102	0.0946	4462.64	7653.07	112996.47
130182	0.0418	0.8040	0.0101	0.0946	4466.85	7665.67	113258.34
130482	0.0417	0.7880	0.0100	0.0947	4471.01	7678.20	113519.34
130781	0.0417	0.7670	0.0100	0.0946	4475.14	7690.68	113779.47
131082	0.0415	0.7700	0.0099	0.0947	4479.27	7703.20	114041.34
131382	0.0416	0.8040	0.0098	0.0947	4483.36	7715.67	114302.34
131681	0.0417	0.7810	0.0099	0.0947	4487.43	7728.12	114562.47
131982	0.0414	0.7950	0.0099	0.0948	4491.54	7740.63	114824.34
132281	0.0414	0.7830	0.0098	0.0946	4495.61	7753.01	115084.47
132582	0.0414	0.7460	0.0097	0.0947	4499.66	7765.47	115346.34
132881	0.0413	0.7580	0.0098	0.0948	4503.68	7777.83	115606.47
133181	0.0413	0.7570	0.0099	0.0949	4507.75	7790.22	115867.47
133481	0.0414	0.8170	0.0097	0.0948	4511.82	7802.61	116128.47
133781	0.0414	0.7440	0.0096	0.0949	4515.83	7815.03	116389.47
134082	0.0413	0.7650	0.0096	0.0950	4519.84	7827.49	116651.34
134381	0.0413	0.7300	0.0095	0.0949	4523.81	7839.84	116911.47
134682	0.0415	0.7850	0.0094	0.0950	4527.76	7852.30	117173.34
134981	0.0416	0.8080	0.0095	0.0950	4531.68	7864.73	117433.47
135282	0.0415	0.8040	0.0096	0.0950	4535.66	7877.24	117695.34
135581	0.0413	0.7220	0.0096	0.0951	4539.63	7889.63	117955.47
135882	0.0412	0.7790	0.0095	0.0950	4543.62	7902.05	118217.34
136181	0.0411	0.6900	0.0095	0.0950	4547.57	7914.37	118477.47
136481	0.0410	0.7580	0.0094	0.0953	4551.51	7926.69	118738.47
136782	0.0411	0.7540	0.0093	0.0953	4555.41	7939.04	119000.34
137081	0.0412	0.7390	0.0095	0.0954	4559.30	7951.34	119260.47
137381	0.0413	0.7470	0.0094	0.0955	4563.22	7963.71	119521.47
137681	0.0413	0.7450	0.0093	0.0955	4567.11	7976.10	119782.47
