# Supplementary material for: Highly Acidic Electron-Rich Brønsted Acids Accelerate Asymmetric Pictet–Spengler Reactions by Virtue of Stabilizing Cation–π Interactions
Source: J Am Chem Soc. 2024 Oct 3;146(41):28339–49. doi: 10.1021/jacs.4c09421 (PMC11487569; doi:10.1021/jacs.4c09421)
Supplement: Supplementary file 2 — ja4c09421_si_002.zip [file ja4c09421_si_002.zip › O2b-C.txt]

t / s	c (aldehyde) / M	c (carbamate) / M	c (product) / M	x (carbamate)
0	0.1330	0.2116	0.0017
141	0.1253	0.2054	0.0038	32.81
319	0.1333	0.2101	0.0031	74.09
500	0.1346	0.2060	0.0087	116.13
680	0.1332	0.2115	0.0061	158.06
859	0.1325	0.2046	0.0105	199.63
1040	0.1306	0.2098	0.0089	241.50
1219	0.1289	0.1979	0.0117	282.29
1399	0.1279	0.1976	0.0147	322.16
1580	0.1268	0.2019	0.0162	362.62
1759	0.1242	0.1949	0.0161	402.39
1939	0.1232	0.2012	0.0184	442.31
2120	0.1208	0.1897	0.0205	481.97
2299	0.1191	0.1887	0.0234	520.02
2480	0.1175	0.1886	0.0250	558.39
2660	0.1160	0.1958	0.0235	597.21
2839	0.1139	0.1857	0.0262	635.55
3019	0.1126	0.1863	0.0300	673.22
3200	0.1111	0.1879	0.0311	711.30
3379	0.1094	0.1860	0.0327	748.93
3560	0.1074	0.1836	0.0320	786.57
3740	0.1061	0.1852	0.0344	823.93
3919	0.1045	0.1791	0.0380	860.66
4099	0.1026	0.1728	0.0388	896.43
4279	0.1014	0.1794	0.0374	932.23
4459	0.0999	0.1740	0.0396	968.14
4640	0.0990	0.1791	0.0409	1004.22
4819	0.0972	0.1717	0.0419	1039.68
4999	0.0965	0.1760	0.0434	1075.04
5180	0.0947	0.1682	0.0446	1110.27
5359	0.0941	0.1736	0.0465	1144.88
5539	0.0927	0.1709	0.0464	1179.95
5719	0.0921	0.1671	0.0505	1214.41
5899	0.0909	0.1699	0.0501	1248.76
6080	0.0895	0.1611	0.0522	1282.73
6259	0.0886	0.1609	0.0522	1315.48
6439	0.0874	0.1596	0.0545	1348.27
6620	0.0865	0.1590	0.0536	1381.06
6800	0.0860	0.1602	0.0563	1413.73
6979	0.0851	0.1570	0.0565	1446.03
7160	0.0840	0.1563	0.0573	1478.32
7339	0.0831	0.1582	0.0561	1510.35
7519	0.0830	0.1591	0.0595	1542.83
7699	0.0816	0.1578	0.0578	1575.27
7879	0.0811	0.1609	0.0588	1607.89
8059	0.0798	0.1538	0.0593	1640.14
8240	0.0793	0.1525	0.0609	1671.75
8419	0.0790	0.1554	0.0630	1703.17
8599	0.0779	0.1557	0.0611	1735.07
8780	0.0776	0.1545	0.0642	1767.05
8959	0.0770	0.1558	0.0643	1798.68
9139	0.0761	0.1493	0.0644	1830.01
9320	0.0753	0.1482	0.0658	1860.77
9499	0.0749	0.1483	0.0674	1891.10
9680	0.0744	0.1496	0.0679	1921.91
9859	0.0734	0.1459	0.0672	1952.15
10039	0.0730	0.1452	0.0678	1982.14
10220	0.0728	0.1473	0.0695	2012.42
10399	0.0719	0.1496	0.0671	2042.80
10579	0.0717	0.1511	0.0688	2073.70
10760	0.0711	0.1449	0.0713	2104.33
10939	0.0704	0.1428	0.0707	2133.82
11120	0.0702	0.1484	0.0713	2163.98
11299	0.0696	0.1490	0.0706	2194.39
11480	0.0691	0.1412	0.0729	2224.45
11659	0.0683	0.1409	0.0729	2253.40
11839	0.0681	0.1460	0.0712	2282.98
12020	0.0677	0.1457	0.0721	2313.19
12199	0.0673	0.1447	0.0746	2342.94
12380	0.0666	0.1428	0.0728	2372.74
12559	0.0665	0.1417	0.0757	2401.92
12739	0.0658	0.1406	0.0739	2431.06
12920	0.0656	0.1455	0.0744	2460.73
13099	0.0650	0.1436	0.0760	2490.36
13279	0.0645	0.1365	0.0769	2519.30
13460	0.0641	0.1414	0.0752	2548.17
13639	0.0640	0.1421	0.0775	2577.26
13820	0.0634	0.1404	0.0762	2606.58
13999	0.0632	0.1424	0.0777	2635.61
14180	0.0626	0.1358	0.0789	2664.51
14360	0.0621	0.1377	0.0775	2692.81
14539	0.0619	0.1402	0.0775	2721.36
14720	0.0617	0.1406	0.0791	2750.51
14899	0.0610	0.1336	0.0800	2778.71
15080	0.0608	0.1339	0.0811	2806.57
15259	0.0605	0.1365	0.0817	2834.42
15439	0.0603	0.1380	0.0811	2862.82
15619	0.0597	0.1338	0.0804	2890.95
15799	0.0593	0.1324	0.0813	2918.55
15979	0.0593	0.1331	0.0828	2946.07
16159	0.0589	0.1355	0.0806	2973.90
16339	0.0584	0.1323	0.0820	3001.65
16520	0.0584	0.1367	0.0830	3029.67
16700	0.0579	0.1308	0.0834	3057.38
16879	0.0577	0.1372	0.0826	3084.99
17060	0.0573	0.1324	0.0846	3113.05
17239	0.0569	0.1342	0.0824	3140.52
17419	0.0568	0.1357	0.0831	3168.47
17600	0.0566	0.1359	0.0837	3196.73
17779	0.0563	0.1338	0.0852	3224.50
17960	0.0560	0.1339	0.0852	3252.40
18139	0.0558	0.1345	0.0847	3280.05
18319	0.0553	0.1298	0.0865	3307.46
18500	0.0551	0.1290	0.0860	3334.48
18679	0.0548	0.1303	0.0855	3361.25
18859	0.0544	0.1276	0.0863	3388.04
19040	0.0544	0.1322	0.0856	3415.17
19219	0.0540	0.1295	0.0862	3442.18
19400	0.0537	0.1306	0.0862	3469.33
19579	0.0536	0.1321	0.0873	3496.43
19760	0.0532	0.1286	0.0868	3523.64
19940	0.0531	0.1278	0.0888	3550.30
20119	0.0529	0.1277	0.0889	3576.71
20300	0.0525	0.1320	0.0876	3603.83
20479	0.0521	0.1267	0.0883	3630.55
20659	0.0520	0.1280	0.0882	3657.03
20840	0.0518	0.1269	0.0893	3683.68
21019	0.0517	0.1273	0.0898	3709.96
21199	0.0513	0.1280	0.0888	3736.51
21380	0.0510	0.1265	0.0900	3763.12
21559	0.0509	0.1278	0.0900	3789.42
21740	0.0506	0.1247	0.0904	3815.84
21919	0.0507	0.1269	0.0899	3841.87
22099	0.0503	0.1264	0.0912	3868.21
22280	0.0500	0.1266	0.0910	3894.67
22459	0.0498	0.1254	0.0905	3920.75
22639	0.0496	0.1266	0.0916	3946.97
22820	0.0494	0.1238	0.0918	3973.18
22999	0.0492	0.1267	0.0911	3999.11
23179	0.0491	0.1258	0.0921	4025.37
23359	0.0487	0.1238	0.0924	4051.35
23539	0.0488	0.1264	0.0916	4077.39
23720	0.0484	0.1238	0.0928	4103.58
23899	0.0483	0.1236	0.0924	4129.21
24080	0.0480	0.1226	0.0932	4155.00
24259	0.0478	0.1247	0.0933	4180.62
24439	0.0477	0.1251	0.0928	4206.62
24620	0.0473	0.1244	0.0929	4232.74
24799	0.0470	0.1247	0.0932	4258.53
24980	0.0469	0.1221	0.0940	4284.38
25159	0.0467	0.1220	0.0939	4309.69
25340	0.0467	0.1219	0.0945	4335.26
25519	0.0465	0.1232	0.0940	4360.68
25699	0.0465	0.1230	0.0945	4386.34
25880	0.0460	0.1208	0.0948	4411.91
26059	0.0458	0.1219	0.0951	4437.08
26240	0.0458	0.1221	0.0956	4462.67
26419	0.0455	0.1221	0.0946	4487.99
26599	0.0453	0.1226	0.0956	4513.50
26779	0.0452	0.1219	0.0952	4539.00
26959	0.0452	0.1216	0.0962	4564.40
27139	0.0447	0.1209	0.0956	4589.69
27319	0.0447	0.1224	0.0955	4615.07
27500	0.0443	0.1208	0.0957	4640.57
27679	0.0445	0.1215	0.0961	4665.71
27860	0.0442	0.1218	0.0967	4691.22
28039	0.0440	0.1193	0.0972	4716.24
28219	0.0440	0.1208	0.0971	4741.31
28400	0.0439	0.1207	0.0970	4766.65
28579	0.0434	0.1198	0.0967	4791.62
28759	0.0433	0.1209	0.0976	4816.74
28939	0.0431	0.1203	0.0971	4841.92
29119	0.0430	0.1196	0.0972	4866.96
29300	0.0431	0.1189	0.0983	4892.01
29479	0.0428	0.1199	0.0980	4916.80
29659	0.0424	0.1167	0.0987	4941.53
29840	0.0424	0.1172	0.0987	4966.14
30019	0.0423	0.1182	0.0983	4990.61
30199	0.0421	0.1197	0.0986	5015.46
30380	0.0419	0.1171	0.0993	5040.35
30559	0.0420	0.1197	0.0990	5064.96
30739	0.0417	0.1177	0.0989	5089.77
30920	0.0413	0.1163	0.0990	5114.38
31099	0.0414	0.1159	0.0997	5138.54
31280	0.0412	0.1176	0.1001	5163.10
31459	0.0410	0.1181	0.0997	5187.61
31640	0.0409	0.1169	0.1004	5212.32
31820	0.0406	0.1171	0.0998	5236.80
31999	0.0407	0.1169	0.1007	5261.15
32180	0.0405	0.1163	0.1007	5285.69
32359	0.0403	0.1152	0.1007	5309.79
32540	0.0404	0.1158	0.1003	5334.10
32720	0.0401	0.1157	0.1014	5358.33
32899	0.0399	0.1153	0.1015	5382.38
33079	0.0398	0.1174	0.1006	5406.73
33260	0.0397	0.1176	0.1015	5431.43
33439	0.0396	0.1140	0.1017	5455.54
33619	0.0393	0.1167	0.1017	5479.69
33800	0.0390	0.1158	0.1010	5504.15
33979	0.0392	0.1166	0.1014	5528.34
34159	0.0388	0.1137	0.1021	5552.46
34340	0.0387	0.1158	0.1014	5576.62
34519	0.0387	0.1149	0.1016	5600.64
34700	0.0385	0.1136	0.1022	5624.71
34879	0.0383	0.1159	0.1020	5648.61
35059	0.0384	0.1160	0.1028	5672.88
35239	0.0382	0.1129	0.1035	5696.85
35419	0.0381	0.1150	0.1023	5720.73
35600	0.0378	0.1130	0.1034	5744.75
35779	0.0378	0.1144	0.1024	5768.44
35960	0.0376	0.1128	0.1032	5792.38
36139	0.0373	0.1124	0.1033	5815.86
36320	0.0373	0.1119	0.1037	5839.52
36499	0.0372	0.1113	0.1040	5862.81
36679	0.0371	0.1147	0.1040	5886.51
36859	0.0371	0.1132	0.1042	5910.38
37039	0.0368	0.1122	0.1038	5934.01
37220	0.0366	0.1137	0.1037	5957.83
37399	0.0368	0.1123	0.1038	5981.39
37579	0.0367	0.1115	0.1050	6004.87
37759	0.0363	0.1140	0.1046	6028.52
37939	0.0363	0.1129	0.1052	6052.29
38120	0.0362	0.1136	0.1043	6076.17
38300	0.0361	0.1145	0.1046	6100.07
38479	0.0360	0.1114	0.1057	6123.62
38660	0.0358	0.1110	0.1050	6147.10
38839	0.0358	0.1102	0.1060	6170.20
39020	0.0355	0.1114	0.1060	6193.59
39200	0.0352	0.1102	0.1056	6216.86
39379	0.0352	0.1105	0.1061	6239.90
39560	0.0352	0.1121	0.1061	6263.39
39739	0.0351	0.1116	0.1062	6286.73
39919	0.0348	0.1127	0.1054	6310.27
40100	0.0349	0.1122	0.1062	6333.99
40279	0.0347	0.1123	0.1063	6357.41
40459	0.0348	0.1121	0.1068	6380.95
40640	0.0344	0.1087	0.1067	6404.27
40819	0.0344	0.1108	0.1068	6427.21
41000	0.0344	0.1116	0.1067	6450.69
41179	0.0342	0.1093	0.1069	6473.75
41360	0.0341	0.1091	0.1073	6496.83
41540	0.0339	0.1118	0.1067	6520.02
41719	0.0339	0.1105	0.1077	6543.22
41900	0.0337	0.1092	0.1071	6566.42
42079	0.0337	0.1091	0.1073	6589.23
42259	0.0333	0.1087	0.1078	6612.12
42440	0.0334	0.1119	0.1072	6635.41
42619	0.0334	0.1089	0.1073	6658.47
42800	0.0333	0.1118	0.1074	6681.77
42980	0.0331	0.1091	0.1074	6704.97
43159	0.0330	0.1076	0.1082	6727.64
43340	0.0330	0.1078	0.1080	6750.42
43519	0.0327	0.1091	0.1088	6773.10
43699	0.0327	0.1099	0.1078	6796.12
43880	0.0326	0.1109	0.1080	6819.43
44059	0.0324	0.1075	0.1083	6842.26
44240	0.0323	0.1083	0.1092	6865.09
44419	0.0322	0.1094	0.1091	6887.84
44600	0.0321	0.1074	0.1087	6910.76
44779	0.0321	0.1082	0.1084	6933.31
44960	0.0319	0.1098	0.1092	6956.34
45139	0.0320	0.1075	0.1097	6979.05
45319	0.0317	0.1068	0.1097	7001.60
45499	0.0315	0.1090	0.1097	7024.31
45679	0.0314	0.1068	0.1101	7047.01
45860	0.0315	0.1087	0.1090	7069.81
46039	0.0312	0.1062	0.1100	7092.29
46220	0.0313	0.1085	0.1102	7115.01
46399	0.0311	0.1063	0.1102	7137.48
46579	0.0309	0.1097	0.1097	7160.20
46760	0.0309	0.1055	0.1103	7182.96
46939	0.0308	0.1061	0.1109	7205.13
47120	0.0306	0.1060	0.1106	7227.60
47299	0.0308	0.1082	0.1098	7250.02
47479	0.0305	0.1056	0.1107	7272.52
47659	0.0305	0.1067	0.1099	7294.87
47839	0.0303	0.1054	0.1104	7317.20
48020	0.0303	0.1085	0.1108	7339.83
48199	0.0302	0.1053	0.1114	7362.21
48380	0.0301	0.1082	0.1102	7384.80
48559	0.0300	0.1058	0.1110	7407.20
48739	0.0298	0.1050	0.1111	7429.41
48920	0.0298	0.1062	0.1118	7451.78
49099	0.0298	0.1061	0.1119	7474.02
49280	0.0296	0.1046	0.1119	7496.34
49459	0.0295	0.1072	0.1118	7518.52
49639	0.0294	0.1066	0.1111	7541.02
49820	0.0294	0.1074	0.1117	7563.67
49999	0.0290	0.1071	0.1114	7586.11
50179	0.0290	0.1049	0.1124	7608.43
50359	0.0290	0.1041	0.1126	7630.46
50539	0.0288	0.1063	0.1116	7652.63
50719	0.0289	0.1044	0.1127	7674.82
50899	0.0287	0.1075	0.1123	7697.13
51080	0.0288	0.1059	0.1119	7719.72
51259	0.0287	0.1035	0.1128	7741.67
51440	0.0287	0.1030	0.1133	7763.58
51619	0.0284	0.1034	0.1134	7785.24
51800	0.0284	0.1068	0.1120	7807.52
51979	0.0284	0.1059	0.1132	7829.79
52160	0.0282	0.1039	0.1135	7852.03
52339	0.0282	0.1064	0.1122	7874.06
52520	0.0279	0.1044	0.1137	7896.39
52699	0.0279	0.1029	0.1132	7918.12
52880	0.0279	0.1048	0.1139	7940.15
53059	0.0277	0.1050	0.1128	7962.13
53239	0.0278	0.1058	0.1136	7984.34
53419	0.0275	0.1028	0.1141	8006.33
53599	0.0277	0.1035	0.1146	8028.09
53779	0.0274	0.1034	0.1144	8049.91
53959	0.0273	0.1036	0.1133	8071.75
54140	0.0271	0.1060	0.1135	8093.96
54319	0.0271	0.1051	0.1142	8116.07
54500	0.0271	0.1023	0.1144	8138.06
54679	0.0269	0.1031	0.1137	8159.62
54859	0.0269	0.1038	0.1148	8181.44
55040	0.0269	0.1017	0.1147	8203.24
55219	0.0268	0.1017	0.1148	8224.61
55399	0.0266	0.1020	0.1143	8246.12
55579	0.0264	0.1042	0.1140	8267.87
55759	0.0264	0.1041	0.1149	8289.84
55940	0.0262	0.1013	0.1148	8311.64
56119	0.0262	0.1011	0.1151	8332.90
56300	0.0262	0.1050	0.1145	8354.77
56479	0.0260	0.1038	0.1153	8376.66
56660	0.0260	0.1048	0.1146	8398.77
56839	0.0259	0.1037	0.1145	8420.62
57019	0.0259	0.1011	0.1154	8442.24
57200	0.0259	0.1017	0.1150	8463.79
57379	0.0259	0.1024	0.1150	8485.23
57560	0.0257	0.1010	0.1153	8506.82
57739	0.0257	0.1033	0.1152	8528.27
57920	0.0256	0.1005	0.1159	8549.91
58099	0.0254	0.1021	0.1163	8571.20
58280	0.0253	0.1041	0.1153	8593.08
58459	0.0252	0.1002	0.1163	8614.52
58640	0.0252	0.1022	0.1155	8636.02
58820	0.0252	0.1004	0.1165	8657.43
58999	0.0249	0.1016	0.1154	8678.65
59180	0.0250	0.1039	0.1158	8700.46
59359	0.0249	0.1014	0.1157	8722.02
59540	0.0249	0.1007	0.1160	8743.49
59719	0.0248	0.1008	0.1161	8764.67
59900	0.0246	0.0998	0.1170	8786.00
60079	0.0245	0.0992	0.1169	8806.94
60260	0.0244	0.1011	0.1161	8828.24
60439	0.0244	0.0997	0.1166	8849.36
60619	0.0242	0.1006	0.1175	8870.54
60800	0.0243	0.0990	0.1169	8891.76
60979	0.0241	0.0989	0.1169	8912.59
61160	0.0240	0.1025	0.1168	8933.99
61339	0.0242	0.1015	0.1172	8955.42
61520	0.0240	0.1015	0.1175	8976.99
61699	0.0239	0.0991	0.1172	8998.08
61880	0.0237	0.0984	0.1179	9019.10
62059	0.0238	0.1020	0.1171	9040.18
62239	0.0237	0.1016	0.1174	9061.68
62420	0.0237	0.1018	0.1172	9083.28
62599	0.0236	0.1000	0.1181	9104.49
62780	0.0235	0.0990	0.1177	9125.66
62959	0.0233	0.1008	0.1180	9146.68
63139	0.0234	0.0978	0.1182	9167.69
63320	0.0233	0.0983	0.1184	9188.57
63499	0.0233	0.1017	0.1179	9209.60
63680	0.0232	0.0987	0.1176	9230.91
63859	0.0229	0.1006	0.1173	9251.88
64040	0.0230	0.0980	0.1179	9273.01
64220	0.0230	0.0984	0.1186	9293.81
64399	0.0229	0.0989	0.1189	9314.57
64580	0.0228	0.1017	0.1178	9335.90
64759	0.0229	0.1010	0.1177	9357.19
64940	0.0227	0.0981	0.1190	9378.37
65119	0.0226	0.1003	0.1177	9399.24
65300	0.0226	0.1009	0.1179	9420.63
65479	0.0225	0.1000	0.1190	9441.76
65660	0.0224	0.1009	0.1181	9463.11
65839	0.0222	0.1007	0.1185	9484.30
66020	0.0220	0.1005	0.1183	9505.68
66200	0.0221	0.0971	0.1193	9526.60
66379	0.0221	0.1012	0.1185	9547.47
66560	0.0221	0.0989	0.1183	9568.75
66740	0.0220	0.0987	0.1185	9589.67
66919	0.0219	0.1000	0.1192	9610.57
67100	0.0219	0.0968	0.1200	9631.52
67279	0.0218	0.0997	0.1188	9652.21
67460	0.0216	0.0977	0.1201	9673.22
67639	0.0219	0.0981	0.1200	9693.84
67819	0.0216	0.0988	0.1200	9714.68
67999	0.0216	0.0965	0.1195	9735.38
68179	0.0216	0.0993	0.1197	9756.11
68360	0.0214	0.0971	0.1197	9777.02
68539	0.0214	0.0963	0.1199	9797.41
68720	0.0214	0.0993	0.1194	9818.25
68899	0.0213	0.1002	0.1195	9839.24
69080	0.0211	0.0964	0.1201	9860.17
69260	0.0211	0.0963	0.1202	9880.61
69439	0.0211	0.0982	0.1205	9901.10
69619	0.0210	0.0997	0.1198	9922.04
69799	0.0208	0.0959	0.1201	9942.76
69979	0.0208	0.0975	0.1208	9963.25
70160	0.0208	0.0986	0.1206	9984.13
70339	0.0207	0.0963	0.1209	10004.67
70520	0.0207	0.0957	0.1211	10025.14
70699	0.0205	0.0949	0.1210	10045.26
70879	0.0204	0.0954	0.1206	10065.45
71060	0.0203	0.0988	0.1199	10086.14
71239	0.0203	0.0958	0.1203	10106.64
71420	0.0204	0.0959	0.1214	10127.08
71599	0.0202	0.0981	0.1200	10147.52
71779	0.0202	0.0963	0.1203	10168.12
71960	0.0201	0.0992	0.1203	10188.95
72139	0.0202	0.0980	0.1203	10209.71
72320	0.0200	0.0986	0.1207	10230.64
72499	0.0199	0.0950	0.1217	10251.04
72680	0.0199	0.0950	0.1213	10271.32
72860	0.0200	0.0961	0.1207	10291.60
73039	0.0199	0.0970	0.1205	10311.96
73220	0.0196	0.0957	0.1210	10332.50
73400	0.0197	0.0975	0.1210	10352.98
73579	0.0196	0.0979	0.1210	10373.56
73760	0.0196	0.0943	0.1223	10394.05
73939	0.0195	0.0943	0.1218	10413.97
74119	0.0195	0.0953	0.1212	10434.09
74300	0.0194	0.0953	0.1210	10454.42
74479	0.0193	0.0942	0.1222	10474.42
74660	0.0193	0.0941	0.1218	10494.52
74839	0.0192	0.0973	0.1214	10514.71
75020	0.0190	0.0935	0.1224	10535.06
75200	0.0191	0.0949	0.1224	10555.07
75379	0.0190	0.0948	0.1224	10575.09
75560	0.0189	0.0954	0.1223	10595.39
75739	0.0190	0.0972	0.1214	10615.70
75920	0.0187	0.0957	0.1212	10636.26
76100	0.0189	0.0959	0.1214	10656.58
76279	0.0186	0.0968	0.1216	10676.89
76460	0.0187	0.0955	0.1215	10697.39
76639	0.0188	0.0931	0.1228	10717.31
76819	0.0186	0.0939	0.1221	10737.19
76999	0.0187	0.0936	0.1220	10757.11
77179	0.0184	0.0936	0.1221	10776.99
77360	0.0184	0.0963	0.1217	10797.26
77539	0.0183	0.0943	0.1219	10817.36
77720	0.0184	0.0962	0.1226	10837.68
77900	0.0184	0.0940	0.1234	10857.86
78079	0.0183	0.0961	0.1225	10877.92
78260	0.0181	0.0941	0.1221	10898.22
78439	0.0179	0.0948	0.1221	10918.16
78620	0.0182	0.0962	0.1224	10938.53
78799	0.0181	0.0951	0.1232	10958.71
78979	0.0180	0.0932	0.1236	10978.71
79160	0.0180	0.0959	0.1225	10998.90
79339	0.0176	0.0929	0.1237	11018.83
79519	0.0179	0.0922	0.1235	11038.52
79699	0.0178	0.0940	0.1238	11058.31
79880	0.0177	0.0927	0.1233	11078.25
80059	0.0177	0.0959	0.1232	11098.16
80239	0.0177	0.0939	0.1227	11118.31
80420	0.0176	0.0926	0.1234	11138.23
80599	0.0175	0.0940	0.1241	11157.95
80779	0.0176	0.0942	0.1228	11177.95
80959	0.0173	0.0922	0.1233	11197.76
81139	0.0174	0.0936	0.1242	11217.51
81319	0.0171	0.0946	0.1229	11237.49
81500	0.0172	0.0945	0.1239	11257.68
81679	0.0172	0.0947	0.1231	11277.65
81860	0.0170	0.0954	0.1233	11297.94
82039	0.0171	0.0922	0.1237	11317.76
82219	0.0170	0.0924	0.1237	11337.39
82400	0.0171	0.0926	0.1246	11357.17
82579	0.0170	0.0918	0.1243	11376.67
82759	0.0170	0.0951	0.1240	11396.53
82940	0.0169	0.0941	0.1243	11416.73
83119	0.0168	0.0927	0.1238	11436.47
83300	0.0168	0.0911	0.1248	11456.12
83479	0.0167	0.0927	0.1248	11475.56
83659	0.0166	0.0932	0.1237	11495.33
83840	0.0166	0.0917	0.1245	11515.10
84019	0.0163	0.0911	0.1249	11534.44
84200	0.0164	0.0919	0.1242	11554.02
84379	0.0165	0.0947	0.1240	11573.73
84560	0.0164	0.0937	0.1237	11593.85
84740	0.0164	0.0911	0.1250	11613.51
84919	0.0161	0.0919	0.1245	11632.87
85099	0.0162	0.0935	0.1240	11652.57
85280	0.0162	0.0943	0.1242	11672.63
85459	0.0162	0.0918	0.1241	11692.30
85640	0.0162	0.0916	0.1248	11711.91
85819	0.0161	0.0939	0.1246	11731.53
85999	0.0162	0.0937	0.1241	11751.45
86180	0.0158	0.0902	0.1250	11771.12
86359	0.0158	0.0922	0.1244	11790.42
86540	0.0159	0.0940	0.1244	11810.32
86719	0.0158	0.0918	0.1246	11829.95
86899	0.0157	0.0917	0.1258	11849.47
87080	0.0157	0.0917	0.1246	11869.09
87259	0.0158	0.0933	0.1254	11888.65
87440	0.0157	0.0940	0.1249	11908.66
87619	0.0154	0.0941	0.1250	11928.52
87799	0.0156	0.0931	0.1258	11948.40
87980	0.0153	0.0924	0.1247	11968.23
88159	0.0155	0.0904	0.1256	11987.57
88339	0.0153	0.0940	0.1252	12007.18
88520	0.0154	0.0905	0.1258	12026.90
88699	0.0156	0.0937	0.1248	12046.38
88880	0.0152	0.0900	0.1261	12066.03
89059	0.0153	0.0915	0.1254	12085.25
89240	0.0153	0.0900	0.1261	12104.67
89419	0.0152	0.0902	0.1264	12123.76
89600	0.0153	0.0923	0.1251	12143.29
89779	0.0151	0.0901	0.1264	12162.60
89960	0.0152	0.0917	0.1264	12182.06
90139	0.0150	0.0893	0.1266	12201.22
90319	0.0149	0.0905	0.1258	12220.36
90500	0.0149	0.0909	0.1255	12239.78
90679	0.0148	0.0914	0.1265	12259.07
90860	0.0150	0.0924	0.1263	12278.73
91040	0.0149	0.0912	0.1266	12298.27
91219	0.0149	0.0898	0.1264	12317.44
91400	0.0148	0.0928	0.1260	12336.99
91579	0.0147	0.0927	0.1258	12356.60
91759	0.0146	0.0918	0.1258	12376.22
91939	0.0146	0.0914	0.1258	12395.71
92119	0.0147	0.0919	0.1257	12415.22
92300	0.0146	0.0909	0.1270	12434.78
92479	0.0147	0.0919	0.1269	12454.12
92660	0.0143	0.0893	0.1270	12473.51
92839	0.0144	0.0907	0.1261	12492.58
93019	0.0144	0.0921	0.1267	12512.03
93200	0.0145	0.0920	0.1260	12531.72
93379	0.0143	0.0921	0.1259	12551.19
93559	0.0143	0.0902	0.1267	12570.59
93739	0.0142	0.0899	0.1266	12589.77
93920	0.0141	0.0903	0.1264	12609.07
94099	0.0141	0.0926	0.1266	12628.42
94280	0.0142	0.0912	0.1264	12648.08
94459	0.0139	0.0913	0.1273	12667.39
94639	0.0141	0.0914	0.1271	12686.83
94820	0.0140	0.0924	0.1267	12706.49
94999	0.0139	0.0914	0.1263	12725.93
95180	0.0139	0.0922	0.1264	12745.57
95359	0.0139	0.0902	0.1277	12764.87
95539	0.0139	0.0891	0.1271	12783.97
95720	0.0137	0.0895	0.1278	12803.10
95899	0.0138	0.0899	0.1279	12822.10
96080	0.0137	0.0888	0.1274	12841.25
96259	0.0136	0.0891	0.1278	12860.11
96440	0.0136	0.0902	0.1277	12879.32
96620	0.0136	0.0913	0.1274	12898.64
96799	0.0135	0.0920	0.1272	12918.03
96980	0.0136	0.0895	0.1273	12937.45
97159	0.0134	0.0892	0.1281	12956.39
97340	0.0135	0.0891	0.1277	12975.50
97519	0.0134	0.0911	0.1278	12994.58
97699	0.0133	0.0916	0.1271	13014.03
97880	0.0133	0.0894	0.1281	13033.41
98059	0.0133	0.0911	0.1278	13052.53
98240	0.0131	0.0889	0.1277	13071.81
98419	0.0132	0.0888	0.1277	13090.64
98600	0.0131	0.0892	0.1276	13109.72
98779	0.0132	0.0882	0.1278	13128.52
98959	0.0131	0.0900	0.1273	13147.52
99140	0.0129	0.0874	0.1285	13166.54
99319	0.0131	0.0886	0.1279	13185.21
99500	0.0130	0.0900	0.1283	13204.35
99680	0.0130	0.0899	0.1283	13223.51
99859	0.0130	0.0918	0.1274	13242.74
100040	0.0128	0.0911	0.1280	13262.30
100219	0.0129	0.0919	0.1276	13281.66
100399	0.0130	0.0879	0.1284	13300.81
100580	0.0129	0.0895	0.1277	13319.83
100759	0.0128	0.0878	0.1284	13338.63
100939	0.0128	0.0907	0.1277	13357.65
101120	0.0127	0.0876	0.1290	13376.75
101299	0.0127	0.0883	0.1283	13395.41
101480	0.0125	0.0887	0.1279	13414.40
101659	0.0126	0.0905	0.1281	13433.39
101839	0.0126	0.0877	0.1290	13452.38
102020	0.0126	0.0874	0.1286	13471.18
102199	0.0125	0.0899	0.1283	13489.98
102380	0.0125	0.0905	0.1279	13509.31
102559	0.0124	0.0889	0.1290	13528.32
102740	0.0123	0.0880	0.1291	13547.30
102920	0.0123	0.0904	0.1281	13566.32
103099	0.0124	0.0903	0.1279	13585.46
103280	0.0123	0.0877	0.1287	13604.54
103459	0.0123	0.0896	0.1282	13623.34
103640	0.0122	0.0874	0.1294	13642.32
103819	0.0122	0.0871	0.1292	13660.84
103999	0.0122	0.0901	0.1283	13679.74
104180	0.0121	0.0870	0.1292	13698.72
104359	0.0121	0.0895	0.1282	13717.45
104540	0.0119	0.0889	0.1285	13736.58
104720	0.0120	0.0898	0.1289	13755.62
104899	0.0120	0.0895	0.1284	13774.62
105080	0.0119	0.0881	0.1285	13793.67
105259	0.0119	0.0889	0.1294	13812.45
105440	0.0119	0.0894	0.1291	13831.56
105619	0.0119	0.0870	0.1295	13850.28
105800	0.0118	0.0898	0.1286	13869.24
105979	0.0118	0.0869	0.1297	13887.99
106159	0.0117	0.0867	0.1297	13906.53
106340	0.0116	0.0898	0.1289	13925.46
106519	0.0118	0.0883	0.1297	13944.35
106700	0.0117	0.0872	0.1297	13963.18
106879	0.0116	0.0870	0.1299	13981.68
107059	0.0117	0.0871	0.1294	14000.27
107240	0.0115	0.0893	0.1293	14019.20
107419	0.0116	0.0885	0.1287	14038.05
107599	0.0115	0.0890	0.1288	14056.98
107780	0.0114	0.0875	0.1302	14075.92
107959	0.0115	0.0873	0.1293	14094.47
108140	0.0112	0.0869	0.1292	14113.17
108319	0.0115	0.0868	0.1300	14131.62
108499	0.0114	0.0895	0.1289	14150.42
108679	0.0115	0.0878	0.1300	14169.32
108859	0.0112	0.0863	0.1297	14187.91
109040	0.0112	0.0863	0.1300	14206.46
109219	0.0113	0.0871	0.1303	14224.87
109400	0.0111	0.0885	0.1299	14243.71
109580	0.0112	0.0888	0.1299	14262.61
109759	0.0111	0.0867	0.1302	14281.24
109940	0.0111	0.0868	0.1302	14299.88
110119	0.0110	0.0875	0.1295	14318.39
110299	0.0110	0.0886	0.1301	14337.18
110480	0.0111	0.0863	0.1299	14355.95
110659	0.0113	0.0868	0.1299	14374.33
110839	0.0108	0.0865	0.1305	14392.83
111020	0.0109	0.0880	0.1295	14411.56
111199	0.0109	0.0869	0.1306	14430.11
111380	0.0109	0.0892	0.1295	14449.01
111560	0.0107	0.0866	0.1300	14467.76
111739	0.0108	0.0859	0.1304	14486.09
111920	0.0108	0.0860	0.1308	14504.57
112099	0.0108	0.0869	0.1308	14522.93
112279	0.0106	0.0854	0.1304	14541.33
112459	0.0107	0.0889	0.1298	14559.94
112640	0.0108	0.0886	0.1295	14578.97
112820	0.0108	0.0864	0.1309	14597.64
112999	0.0106	0.0866	0.1299	14616.02
113180	0.0106	0.0891	0.1300	14634.87
113359	0.0106	0.0855	0.1308	14653.41
113540	0.0106	0.0860	0.1309	14671.85
113719	0.0103	0.0880	0.1304	14690.33
113899	0.0104	0.0886	0.1301	14709.16
114080	0.0105	0.0860	0.1305	14727.90
114259	0.0105	0.0880	0.1306	14746.37
114440	0.0104	0.0873	0.1309	14765.19
114619	0.0104	0.0855	0.1311	14783.54
114800	0.0102	0.0860	0.1310	14801.97
114980	0.0103	0.0860	0.1312	14820.36
115159	0.0103	0.0889	0.1299	14838.92
115340	0.0103	0.0867	0.1311	14857.76
115519	0.0103	0.0881	0.1301	14876.32
115699	0.0103	0.0858	0.1308	14894.89
115880	0.0102	0.0886	0.1302	14913.61
116059	0.0101	0.0867	0.1311	14932.21
116240	0.0101	0.0867	0.1303	14950.83
116419	0.0102	0.0864	0.1312	14969.22
116599	0.0101	0.0862	0.1316	14987.65
116779	0.0100	0.0876	0.1305	15006.21
116960	0.0100	0.0886	0.1305	15025.11
117140	0.0100	0.0868	0.1304	15043.84
117319	0.0098	0.0853	0.1312	15062.12
117499	0.0099	0.0873	0.1313	15080.56
117680	0.0098	0.0869	0.1313	15099.26
117859	0.0098	0.0879	0.1304	15117.81
118040	0.0097	0.0860	0.1307	15136.49
118220	0.0098	0.0879	0.1305	15155.06
118399	0.0097	0.0868	0.1315	15173.60
118579	0.0097	0.0864	0.1306	15192.10
118759	0.0096	0.0850	0.1311	15210.41
118940	0.0097	0.0877	0.1310	15228.96
119120	0.0096	0.0850	0.1317	15247.41
119299	0.0096	0.0856	0.1316	15265.55
119480	0.0097	0.0873	0.1308	15284.12
119660	0.0096	0.0877	0.1312	15302.80
119839	0.0096	0.0877	0.1309	15321.42
120020	0.0096	0.0846	0.1319	15339.94
120199	0.0097	0.0873	0.1309	15358.22
120379	0.0096	0.0850	0.1320	15376.63
120559	0.0093	0.0865	0.1310	15394.95
120740	0.0096	0.0845	0.1318	15413.32
120919	0.0096	0.0847	0.1317	15431.32
121099	0.0094	0.0842	0.1319	15449.38
121280	0.0096	0.0846	0.1317	15467.54
121459	0.0093	0.0848	0.1315	15485.56
121640	0.0092	0.0877	0.1311	15504.09
121820	0.0092	0.0854	0.1321	15522.58
121999	0.0092	0.0848	0.1321	15540.67
122180	0.0094	0.0846	0.1322	15558.89
122360	0.0093	0.0848	0.1322	15577.02
122539	0.0092	0.0862	0.1319	15595.20
122720	0.0090	0.0862	0.1309	15613.72
122899	0.0093	0.0869	0.1316	15632.11
123079	0.0091	0.0843	0.1319	15650.40
123259	0.0091	0.0859	0.1321	15668.61
123439	0.0091	0.0843	0.1323	15686.82
123620	0.0090	0.0857	0.1324	15705.10
123800	0.0091	0.0840	0.1322	15723.26
123979	0.0091	0.0853	0.1323	15741.27
124160	0.0091	0.0862	0.1313	15759.71
124339	0.0087	0.0836	0.1320	15777.77
124519	0.0090	0.0853	0.1326	15795.84
124700	0.0089	0.0861	0.1315	15814.26
124879	0.0089	0.0846	0.1324	15832.42
125060	0.0088	0.0852	0.1316	15850.69
125239	0.0087	0.0849	0.1325	15868.79
125420	0.0089	0.0847	0.1316	15887.03
125599	0.0088	0.0857	0.1317	15905.15
125779	0.0088	0.0842	0.1325	15923.33
125960	0.0086	0.0868	0.1319	15941.72
126139	0.0087	0.0840	0.1326	15959.88
126319	0.0087	0.0839	0.1325	15977.86
126499	0.0087	0.0866	0.1322	15996.09
126679	0.0086	0.0866	0.1318	16014.59
126860	0.0087	0.0861	0.1321	16033.14
127039	0.0084	0.0833	0.1326	16051.17
127220	0.0087	0.0837	0.1326	16069.16
127399	0.0086	0.0843	0.1324	16087.04
127579	0.0087	0.0854	0.1318	16105.19
127760	0.0087	0.0865	0.1320	16123.67
127939	0.0084	0.0836	0.1324	16141.76
128120	0.0083	0.0837	0.1329	16159.78
128299	0.0084	0.0836	0.1326	16177.60
128479	0.0084	0.0837	0.1326	16195.51
128660	0.0084	0.0851	0.1320	16213.67
128839	0.0084	0.0833	0.1330	16231.59
129019	0.0082	0.0842	0.1322	16249.52
129200	0.0084	0.0836	0.1326	16267.58
129379	0.0083	0.0861	0.1319	16285.63
129560	0.0082	0.0843	0.1330	16303.95
129739	0.0082	0.0863	0.1322	16322.09
129919	0.0083	0.0849	0.1321	16340.39
130100	0.0083	0.0847	0.1331	16358.64
130279	0.0083	0.0861	0.1326	16376.80
130459	0.0082	0.0846	0.1324	16395.05
130639	0.0082	0.0865	0.1322	16413.35
130819	0.0081	0.0835	0.1326	16431.54
130999	0.0083	0.0831	0.1331	16449.38
131179	0.0079	0.0852	0.1330	16467.39
131359	0.0078	0.0842	0.1334	16485.51
131539	0.0082	0.0836	0.1331	16503.46
131719	0.0080	0.0838	0.1327	16521.38
131899	0.0080	0.0832	0.1332	16539.27
132080	0.0081	0.0833	0.1334	16557.20
132259	0.0081	0.0834	0.1330	16574.96
132439	0.0082	0.0842	0.1325	16592.90
132620	0.0079	0.0859	0.1323	16611.19
132799	0.0078	0.0857	0.1328	16629.43
132980	0.0080	0.0833	0.1334	16647.62
133160	0.0080	0.0829	0.1333	16665.43
133339	0.0079	0.0840	0.1335	16683.20
133519	0.0077	0.0849	0.1324	16701.27
133700	0.0078	0.0845	0.1324	16719.49
133879	0.0076	0.0829	0.1337	16737.31
134060	0.0079	0.0861	0.1326	16755.49
134239	0.0077	0.0854	0.1329	16773.72
134420	0.0077	0.0850	0.1324	16792.04
134599	0.0076	0.0861	0.1327	16810.23
134779	0.0078	0.0828	0.1336	16828.30
134959	0.0076	0.0860	0.1327	16846.37
135139	0.0076	0.0849	0.1331	16864.64
135320	0.0075	0.0854	0.1327	16882.96
135499	0.0076	0.0836	0.1338	16900.95
135680	0.0075	0.0842	0.1337	16919.02
135859	0.0076	0.0841	0.1337	16936.94
136040	0.0077	0.0824	0.1337	16954.87
136219	0.0075	0.0823	0.1335	16972.42
136399	0.0075	0.0825	0.1331	16990.08
136580	0.0075	0.0846	0.1336	17008.07
136759	0.0075	0.0830	0.1332	17025.92
136939	0.0074	0.0826	0.1334	17043.67
137120	0.0074	0.0836	0.1339	17061.58
137299	0.0075	0.0849	0.1328	17079.51
137480	0.0073	0.0840	0.1329	17097.68
137659	0.0074	0.0832	0.1339	17115.48
137839	0.0073	0.0824	0.1339	17133.22
138019	0.0071	0.0843	0.1330	17151.08
138199	0.0073	0.0826	0.1338	17168.95
138379	0.0073	0.0826	0.1338	17186.66
138559	0.0072	0.0830	0.1340	17204.40
138740	0.0073	0.0853	0.1335	17222.52
138919	0.0072	0.0849	0.1334	17240.61
139099	0.0072	0.0834	0.1335	17258.63
139279	0.0074	0.0847	0.1331	17276.63
139460	0.0070	0.0831	0.1342	17294.69
139639	0.0073	0.0839	0.1342	17312.48
139819	0.0071	0.0827	0.1340	17330.33
139999	0.0071	0.0847	0.1336	17348.25
140179	0.0070	0.0831	0.1335	17366.21
140359	0.0074	0.0846	0.1333	17384.16
140539	0.0070	0.0848	0.1331	17402.29
140719	0.0071	0.0840	0.1331	17420.36
140899	0.0069	0.0826	0.1336	17438.20
141079	0.0070	0.0853	0.1334	17456.18
141259	0.0069	0.0846	0.1339	17474.35
141440	0.0071	0.0827	0.1345	17492.37
141619	0.0069	0.0831	0.1345	17510.03
141799	0.0071	0.0822	0.1339	17527.74
141980	0.0068	0.0824	0.1340	17545.48
142159	0.0068	0.0849	0.1340	17563.30
142339	0.0068	0.0841	0.1334	17581.38
142519	0.0068	0.0821	0.1345	17599.19
142700	0.0068	0.0843	0.1340	17617.12
142879	0.0068	0.0833	0.1335	17634.96
143059	0.0068	0.0848	0.1336	17652.95
143240	0.0068	0.0819	0.1346	17670.90
143419	0.0067	0.0847	0.1338	17688.65
143600	0.0068	0.0846	0.1339	17706.86
143779	0.0068	0.0839	0.1344	17724.79
143959	0.0068	0.0823	0.1347	17742.60
144139	0.0068	0.0839	0.1337	17760.41
144320	0.0067	0.0853	0.1337	17778.61
144499	0.0067	0.0850	0.1342	17796.73
144680	0.0068	0.0847	0.1339	17814.98
144859	0.0067	0.0821	0.1347	17832.75
145040	0.0066	0.0845	0.1341	17850.69
145219	0.0067	0.0842	0.1337	17868.64
145400	0.0067	0.0843	0.1343	17886.77
145580	0.0066	0.0821	0.1347	17904.58
145759	0.0065	0.0823	0.1342	17922.11
145940	0.0066	0.0829	0.1339	17939.91
146119	0.0065	0.0821	0.1349	17957.50
146299	0.0065	0.0846	0.1341	17975.35
146479	0.0064	0.0834	0.1340	17993.33
146659	0.0065	0.0827	0.1339	18011.13
146839	0.0064	0.0824	0.1341	18028.83
147019	0.0065	0.0833	0.1339	18046.57
147200	0.0063	0.0836	0.1339	18064.54
147379	0.0064	0.0843	0.1342	18082.42
147559	0.0064	0.0835	0.1339	18100.39
147739	0.0062	0.0838	0.1344	18118.31
147919	0.0063	0.0820	0.1343	18136.07
148100	0.0064	0.0820	0.1351	18153.75
148279	0.0065	0.0827	0.1350	18171.31
148460	0.0064	0.0815	0.1348	18189.02
148640	0.0062	0.0834	0.1342	18206.69
148819	0.0064	0.0843	0.1344	18224.54
149000	0.0062	0.0832	0.1342	18242.57
149179	0.0061	0.0821	0.1351	18260.19
