# Supplementary material for: Highly Acidic Electron-Rich Brønsted Acids Accelerate Asymmetric Pictet–Spengler Reactions by Virtue of Stabilizing Cation–π Interactions
Source: J Am Chem Soc. 2024 Oct 3;146(41):28339–49. doi: 10.1021/jacs.4c09421 (PMC11487569; doi:10.1021/jacs.4c09421)
Supplement: Supplementary file 2 — ja4c09421_si_002.zip [file ja4c09421_si_002.zip › O2b-D.txt]

t / s	c (aldehyde) / M	c (carbamate) / M	c (product) / M	x (aldehyde)
0	0.0700	0.1035	0.0026
157	0.0700	0.1059	0.0023	10.99
341	0.0691	0.1042	0.0038	23.79
518	0.0690	0.1056	0.0034	36.00
697	0.0685	0.1058	0.0035	48.30
877	0.0682	0.1044	0.0044	60.61
1057	0.0678	0.1048	0.0043	72.85
1238	0.0673	0.1039	0.0044	85.09
1417	0.0671	0.1022	0.0050	97.11
1598	0.0666	0.1036	0.0053	109.21
1777	0.0663	0.1029	0.0058	121.10
1958	0.0659	0.1012	0.0070	133.07
2137	0.0655	0.1021	0.0069	144.83
2317	0.0651	0.0989	0.0073	156.59
2498	0.0647	0.0986	0.0082	168.34
2677	0.0641	0.0980	0.0083	179.87
2858	0.0635	0.0982	0.0084	191.42
3037	0.0632	0.0971	0.0093	202.77
3217	0.0629	0.0969	0.0099	214.12
3398	0.0624	0.0971	0.0098	225.46
3577	0.0618	0.0980	0.0099	236.57
3757	0.0613	0.0965	0.0114	247.65
3938	0.0609	0.0970	0.0107	258.71
4117	0.0604	0.0965	0.0119	269.57
4297	0.0600	0.0951	0.0119	280.40
4478	0.0595	0.0957	0.0129	291.21
4657	0.0589	0.0940	0.0129	301.80
4837	0.0583	0.0924	0.0136	312.35
5018	0.0581	0.0942	0.0137	322.88
5197	0.0576	0.0931	0.0143	333.23
5377	0.0572	0.0912	0.0151	343.56
5557	0.0567	0.0930	0.0157	353.81
5737	0.0562	0.0928	0.0154	363.97
5918	0.0557	0.0903	0.0169	374.09
6097	0.0552	0.0901	0.0172	384.01
6278	0.0548	0.0915	0.0173	393.97
6457	0.0543	0.0908	0.0176	403.74
6637	0.0540	0.0906	0.0179	413.48
6818	0.0535	0.0873	0.0190	423.21
6998	0.0530	0.0894	0.0187	432.79
7177	0.0525	0.0866	0.0196	442.23
7358	0.0520	0.0881	0.0202	451.69
7537	0.0518	0.0875	0.0208	460.98
7717	0.0512	0.0866	0.0212	470.25
7898	0.0507	0.0847	0.0218	479.47
8077	0.0503	0.0864	0.0221	488.51
8257	0.0499	0.0839	0.0222	497.53
8438	0.0495	0.0831	0.0227	506.52
8618	0.0491	0.0842	0.0234	515.39
8797	0.0486	0.0859	0.0228	524.14
8978	0.0481	0.0821	0.0242	532.89
9157	0.0479	0.0842	0.0242	541.47
9337	0.0475	0.0813	0.0248	550.06
9518	0.0471	0.0830	0.0243	558.63
9697	0.0466	0.0831	0.0255	567.01
9877	0.0462	0.0824	0.0249	575.36
10058	0.0458	0.0799	0.0263	583.69
10237	0.0456	0.0825	0.0260	591.87
10417	0.0452	0.0822	0.0264	600.04
10598	0.0447	0.0795	0.0267	608.18
10777	0.0444	0.0803	0.0277	616.15
10957	0.0441	0.0800	0.0272	624.12
11138	0.0437	0.0804	0.0281	632.07
11317	0.0436	0.0789	0.0289	639.89
11497	0.0433	0.0770	0.0288	647.71
11678	0.0427	0.0794	0.0283	655.49
11858	0.0425	0.0790	0.0294	663.16
12038	0.0421	0.0763	0.0301	670.77
12218	0.0417	0.0763	0.0304	678.31
12398	0.0414	0.0760	0.0307	685.80
12578	0.0409	0.0758	0.0310	693.21
12757	0.0406	0.0771	0.0310	700.51
12937	0.0402	0.0768	0.0309	707.78
13117	0.0401	0.0767	0.0312	715.01
13298	0.0400	0.0759	0.0318	722.26
13478	0.0396	0.0758	0.0312	729.42
13657	0.0392	0.0727	0.0325	736.47
13837	0.0390	0.0729	0.0328	743.52
14017	0.0388	0.0751	0.0321	750.52
14198	0.0384	0.0734	0.0325	757.50
14378	0.0381	0.0718	0.0332	764.38
14558	0.0379	0.0749	0.0333	771.22
14737	0.0376	0.0729	0.0344	777.99
14917	0.0373	0.0742	0.0335	784.73
15097	0.0372	0.0714	0.0339	791.43
15277	0.0368	0.0731	0.0339	798.09
15458	0.0365	0.0703	0.0348	804.72
15638	0.0362	0.0713	0.0354	811.26
15818	0.0360	0.0711	0.0347	817.77
15998	0.0359	0.0696	0.0359	824.24
16177	0.0356	0.0696	0.0362	830.64
16357	0.0356	0.0696	0.0359	837.05
16537	0.0352	0.0721	0.0359	843.41
16718	0.0349	0.0698	0.0359	849.76
16898	0.0348	0.0698	0.0361	856.03
17078	0.0343	0.0708	0.0366	862.24
17257	0.0341	0.0710	0.0372	868.37
17437	0.0340	0.0688	0.0369	874.50
17617	0.0340	0.0706	0.0368	880.62
17798	0.0336	0.0675	0.0381	886.74
17977	0.0335	0.0678	0.0385	892.74
18157	0.0333	0.0681	0.0378	898.75
18338	0.0331	0.0672	0.0389	904.76
18518	0.0329	0.0688	0.0381	910.69
18698	0.0326	0.0683	0.0381	916.59
18878	0.0323	0.0677	0.0394	922.43
19057	0.0322	0.0691	0.0391	928.20
19237	0.0321	0.0658	0.0396	933.99
19418	0.0319	0.0687	0.0389	939.78
19598	0.0318	0.0681	0.0399	945.52
19778	0.0314	0.0677	0.0400	951.21
19957	0.0312	0.0668	0.0396	956.81
20137	0.0310	0.0668	0.0399	962.41
20317	0.0310	0.0649	0.0405	967.99
20498	0.0307	0.0677	0.0405	973.58
20678	0.0306	0.0642	0.0413	979.10
20858	0.0305	0.0654	0.0414	984.60
21037	0.0302	0.0644	0.0411	990.04
21217	0.0302	0.0643	0.0414	995.47
21397	0.0301	0.0645	0.0415	1000.89
21578	0.0297	0.0650	0.0422	1006.30
21758	0.0295	0.0645	0.0415	1011.64
21937	0.0295	0.0634	0.0424	1016.92
22117	0.0293	0.0656	0.0417	1022.21
22297	0.0291	0.0642	0.0429	1027.46
22478	0.0289	0.0633	0.0430	1032.71
22658	0.0289	0.0641	0.0432	1037.92
22837	0.0286	0.0631	0.0425	1043.07
23017	0.0287	0.0654	0.0427	1048.22
23197	0.0283	0.0651	0.0427	1053.34
23378	0.0283	0.0644	0.0434	1058.46
23558	0.0279	0.0650	0.0431	1063.52
23738	0.0279	0.0635	0.0440	1068.54
23917	0.0277	0.0616	0.0442	1073.52
24098	0.0275	0.0614	0.0443	1078.52
24277	0.0275	0.0637	0.0442	1083.44
24457	0.0272	0.0638	0.0443	1088.36
24638	0.0271	0.0632	0.0439	1093.28
24817	0.0269	0.0613	0.0450	1098.11
24997	0.0269	0.0617	0.0443	1102.95
25178	0.0269	0.0633	0.0444	1107.82
25357	0.0266	0.0609	0.0455	1112.62
25537	0.0264	0.0625	0.0453	1117.38
25718	0.0263	0.0608	0.0449	1122.16
25898	0.0260	0.0625	0.0449	1126.87
26077	0.0261	0.0608	0.0459	1131.53
26257	0.0258	0.0628	0.0455	1136.20
26438	0.0259	0.0619	0.0452	1140.89
26618	0.0257	0.0601	0.0458	1145.53
26797	0.0255	0.0609	0.0457	1150.11
26978	0.0254	0.0594	0.0463	1154.71
27157	0.0251	0.0618	0.0463	1159.23
27337	0.0251	0.0592	0.0464	1163.75
27517	0.0250	0.0619	0.0462	1168.26
27697	0.0249	0.0604	0.0470	1172.75
27878	0.0247	0.0591	0.0470	1177.24
28057	0.0248	0.0595	0.0472	1181.67
28237	0.0245	0.0595	0.0474	1186.10
28418	0.0242	0.0603	0.0474	1190.52
28597	0.0242	0.0608	0.0473	1194.85
28777	0.0243	0.0606	0.0470	1199.22
28957	0.0239	0.0590	0.0472	1203.56
29137	0.0239	0.0588	0.0473	1207.87
29318	0.0240	0.0596	0.0472	1212.20
29497	0.0238	0.0597	0.0474	1216.48
29677	0.0236	0.0585	0.0483	1220.74
29858	0.0235	0.0597	0.0475	1225.00
30037	0.0234	0.0586	0.0485	1229.20
30217	0.0233	0.0574	0.0485	1233.40
30398	0.0232	0.0598	0.0482	1237.61
30577	0.0231	0.0591	0.0481	1241.75
30757	0.0229	0.0588	0.0482	1245.90
30938	0.0230	0.0578	0.0486	1250.05
31117	0.0227	0.0581	0.0485	1254.14
31297	0.0228	0.0570	0.0490	1258.24
31478	0.0225	0.0591	0.0486	1262.34
31657	0.0226	0.0581	0.0489	1266.38
31837	0.0224	0.0577	0.0488	1270.43
32017	0.0223	0.0567	0.0495	1274.45
32197	0.0222	0.0585	0.0493	1278.45
32378	0.0221	0.0588	0.0493	1282.46
32557	0.0221	0.0572	0.0500	1286.42
32737	0.0220	0.0584	0.0494	1290.39
32918	0.0218	0.0581	0.0495	1294.35
33097	0.0217	0.0571	0.0502	1298.24
33277	0.0216	0.0572	0.0503	1302.13
33457	0.0215	0.0561	0.0504	1306.01
33637	0.0215	0.0578	0.0500	1309.88
33818	0.0214	0.0559	0.0503	1313.77
33998	0.0211	0.0557	0.0504	1317.60
34177	0.0212	0.0562	0.0507	1321.38
34357	0.0208	0.0568	0.0502	1325.16
34538	0.0210	0.0562	0.0509	1328.94
34717	0.0208	0.0560	0.0510	1332.68
34897	0.0207	0.0556	0.0508	1336.42
35078	0.0207	0.0552	0.0512	1340.18
35258	0.0205	0.0565	0.0506	1343.89
35438	0.0205	0.0568	0.0508	1347.59
35617	0.0205	0.0556	0.0508	1351.26
35798	0.0204	0.0559	0.0511	1354.96
35977	0.0202	0.0562	0.0516	1358.59
36158	0.0201	0.0556	0.0518	1362.24
36337	0.0202	0.0557	0.0519	1365.84
36517	0.0200	0.0556	0.0513	1369.46
36698	0.0200	0.0565	0.0515	1373.08
36877	0.0198	0.0557	0.0520	1376.64
37057	0.0198	0.0560	0.0518	1380.20
37237	0.0196	0.0541	0.0522	1383.75
37417	0.0197	0.0558	0.0522	1387.29
37598	0.0194	0.0561	0.0519	1390.82
37777	0.0194	0.0552	0.0519	1394.30
37957	0.0195	0.0553	0.0520	1397.81
38138	0.0193	0.0538	0.0525	1401.32
38317	0.0193	0.0540	0.0523	1404.78
38497	0.0191	0.0540	0.0528	1408.23
38678	0.0192	0.0549	0.0523	1411.69
38857	0.0190	0.0546	0.0530	1415.11
39037	0.0189	0.0539	0.0530	1418.53
39217	0.0187	0.0548	0.0526	1421.92
39397	0.0189	0.0539	0.0529	1425.30
39577	0.0187	0.0548	0.0527	1428.68
39758	0.0186	0.0548	0.0528	1432.05
39938	0.0186	0.0538	0.0529	1435.40
40117	0.0184	0.0541	0.0529	1438.72
40297	0.0185	0.0534	0.0537	1442.04
40478	0.0184	0.0532	0.0533	1445.38
40658	0.0182	0.0547	0.0534	1448.68
40837	0.0183	0.0537	0.0533	1451.94
41017	0.0179	0.0527	0.0537	1455.19
41198	0.0180	0.0529	0.0534	1458.45
41377	0.0179	0.0540	0.0534	1461.66
41558	0.0179	0.0531	0.0541	1464.90
41737	0.0179	0.0542	0.0535	1468.11
41918	0.0178	0.0535	0.0541	1471.34
42098	0.0176	0.0525	0.0543	1474.53
42278	0.0175	0.0535	0.0537	1477.69
42457	0.0177	0.0533	0.0544	1480.84
42637	0.0176	0.0533	0.0545	1484.02
42817	0.0175	0.0530	0.0546	1487.17
42997	0.0174	0.0534	0.0541	1490.31
43177	0.0173	0.0522	0.0543	1493.44
43358	0.0171	0.0525	0.0548	1496.55
43538	0.0172	0.0534	0.0544	1499.64
43717	0.0172	0.0525	0.0544	1502.72
43897	0.0170	0.0516	0.0547	1505.80
44077	0.0169	0.0515	0.0550	1508.85
44257	0.0170	0.0531	0.0545	1511.89
44438	0.0167	0.0530	0.0548	1514.94
44618	0.0168	0.0521	0.0552	1517.96
44798	0.0167	0.0515	0.0550	1520.98
44978	0.0166	0.0524	0.0548	1523.98
45158	0.0167	0.0519	0.0555	1526.98
45337	0.0164	0.0523	0.0552	1529.95
45517	0.0165	0.0517	0.0555	1532.91
45697	0.0164	0.0522	0.0550	1535.88
45878	0.0162	0.0522	0.0555	1538.82
46058	0.0163	0.0511	0.0555	1541.75
46238	0.0163	0.0510	0.0556	1544.69
46417	0.0160	0.0524	0.0554	1547.57
46597	0.0163	0.0515	0.0559	1550.48
46777	0.0160	0.0523	0.0556	1553.38
46958	0.0160	0.0509	0.0556	1556.27
47138	0.0161	0.0521	0.0555	1559.16
47317	0.0159	0.0511	0.0556	1562.03
47497	0.0158	0.0520	0.0559	1564.89
47677	0.0159	0.0521	0.0558	1567.74
47858	0.0157	0.0517	0.0563	1570.60
48038	0.0157	0.0518	0.0558	1573.43
48218	0.0157	0.0506	0.0560	1576.25
48398	0.0154	0.0513	0.0559	1579.06
48577	0.0154	0.0513	0.0559	1581.82
48757	0.0153	0.0505	0.0560	1584.59
48938	0.0153	0.0512	0.0561	1587.36
49118	0.0154	0.0501	0.0565	1590.13
49298	0.0155	0.0502	0.0565	1592.92
49477	0.0153	0.0516	0.0563	1595.67
49657	0.0152	0.0502	0.0568	1598.41
49838	0.0151	0.0511	0.0566	1601.15
50018	0.0151	0.0501	0.0569	1603.87
50198	0.0151	0.0505	0.0569	1606.59
50378	0.0151	0.0503	0.0566	1609.30
50558	0.0150	0.0503	0.0566	1612.02
50737	0.0150	0.0512	0.0564	1614.71
50917	0.0149	0.0507	0.0571	1617.40
51097	0.0147	0.0510	0.0567	1620.06
51278	0.0148	0.0507	0.0569	1622.74
51458	0.0146	0.0507	0.0572	1625.39
51638	0.0147	0.0496	0.0572	1628.03
51818	0.0146	0.0501	0.0574	1630.67
51997	0.0144	0.0509	0.0571	1633.27
52177	0.0143	0.0508	0.0572	1635.86
52358	0.0144	0.0509	0.0571	1638.46
52538	0.0145	0.0493	0.0576	1641.05
52717	0.0144	0.0505	0.0573	1643.63
52897	0.0144	0.0492	0.0577	1646.23
53078	0.0143	0.0496	0.0573	1648.83
53258	0.0142	0.0499	0.0573	1651.40
53438	0.0141	0.0491	0.0579	1653.95
53618	0.0142	0.0501	0.0574	1656.50
53798	0.0141	0.0499	0.0579	1659.05
53977	0.0140	0.0494	0.0575	1661.57
54157	0.0139	0.0490	0.0580	1664.07
54338	0.0138	0.0503	0.0578	1666.58
54518	0.0139	0.0492	0.0577	1669.08
54697	0.0138	0.0500	0.0577	1671.56
54877	0.0138	0.0497	0.0577	1674.05
55058	0.0137	0.0486	0.0583	1676.54
55238	0.0138	0.0487	0.0583	1679.01
55418	0.0137	0.0492	0.0584	1681.49
55598	0.0136	0.0496	0.0580	1683.95
55777	0.0136	0.0489	0.0585	1686.39
55957	0.0135	0.0484	0.0585	1688.83
56137	0.0135	0.0482	0.0584	1691.26
56317	0.0133	0.0482	0.0584	1693.68
56498	0.0134	0.0486	0.0587	1696.09
56678	0.0135	0.0496	0.0583	1698.51
56858	0.0132	0.0485	0.0584	1700.91
57038	0.0132	0.0484	0.0584	1703.28
57217	0.0133	0.0486	0.0589	1705.65
57397	0.0132	0.0492	0.0586	1708.04
57578	0.0132	0.0495	0.0586	1710.43
57758	0.0130	0.0482	0.0589	1712.80
57937	0.0131	0.0480	0.0588	1715.14
58117	0.0129	0.0488	0.0590	1717.48
58297	0.0129	0.0493	0.0586	1719.80
58478	0.0130	0.0484	0.0592	1722.14
58658	0.0129	0.0493	0.0589	1724.47
58837	0.0128	0.0479	0.0589	1726.77
59017	0.0127	0.0478	0.0591	1729.07
59197	0.0128	0.0479	0.0588	1731.36
59377	0.0128	0.0492	0.0591	1733.66
59558	0.0127	0.0486	0.0588	1735.96
59738	0.0126	0.0487	0.0593	1738.24
59917	0.0126	0.0486	0.0593	1740.50
60097	0.0127	0.0475	0.0593	1742.77
60277	0.0125	0.0483	0.0595	1745.05
60458	0.0124	0.0478	0.0597	1747.31
60638	0.0123	0.0476	0.0592	1749.53
60818	0.0124	0.0487	0.0595	1751.76
60998	0.0124	0.0482	0.0593	1753.98
61177	0.0124	0.0475	0.0598	1756.20
61358	0.0123	0.0473	0.0598	1758.44
61538	0.0122	0.0476	0.0594	1760.64
61718	0.0124	0.0479	0.0593	1762.86
61897	0.0122	0.0477	0.0599	1765.06
62077	0.0122	0.0469	0.0596	1767.25
62258	0.0121	0.0473	0.0597	1769.44
62438	0.0121	0.0472	0.0599	1771.62
62618	0.0123	0.0487	0.0596	1773.81
62798	0.0120	0.0481	0.0600	1776.00
62977	0.0119	0.0479	0.0600	1778.14
63157	0.0120	0.0474	0.0603	1780.29
63337	0.0117	0.0471	0.0599	1782.43
63518	0.0119	0.0469	0.0598	1784.57
63698	0.0118	0.0480	0.0601	1786.69
63877	0.0119	0.0470	0.0603	1788.82
64057	0.0117	0.0480	0.0603	1790.95
64237	0.0118	0.0476	0.0599	1793.07
64418	0.0118	0.0466	0.0603	1795.21
64598	0.0115	0.0468	0.0601	1797.31
64778	0.0116	0.0473	0.0604	1799.39
64957	0.0116	0.0463	0.0603	1801.47
65137	0.0115	0.0468	0.0605	1803.54
65318	0.0116	0.0468	0.0602	1805.63
65498	0.0116	0.0466	0.0604	1807.71
65678	0.0114	0.0473	0.0602	1809.79
65857	0.0113	0.0467	0.0602	1811.83
66037	0.0115	0.0464	0.0608	1813.88
66218	0.0114	0.0463	0.0607	1815.96
66398	0.0113	0.0473	0.0606	1818.01
66578	0.0113	0.0477	0.0604	1820.05
66757	0.0113	0.0460	0.0608	1822.07
66937	0.0112	0.0468	0.0604	1824.09
67118	0.0111	0.0470	0.0609	1826.11
67298	0.0110	0.0476	0.0606	1828.10
67477	0.0111	0.0471	0.0609	1830.07
67657	0.0112	0.0471	0.0609	1832.07
67837	0.0111	0.0463	0.0608	1834.08
68017	0.0111	0.0461	0.0608	1836.07
68198	0.0110	0.0468	0.0612	1838.06
68378	0.0112	0.0471	0.0611	1840.06
68558	0.0109	0.0469	0.0607	1842.05
68737	0.0107	0.0464	0.0608	1843.98
68917	0.0109	0.0471	0.0608	1845.93
69097	0.0108	0.0463	0.0614	1847.88
69278	0.0108	0.0472	0.0611	1849.84
69458	0.0107	0.0466	0.0613	1851.78
69638	0.0107	0.0471	0.0612	1853.71
69817	0.0105	0.0462	0.0609	1855.61
69997	0.0107	0.0470	0.0613	1857.52
70177	0.0107	0.0455	0.0615	1859.44
70357	0.0107	0.0458	0.0616	1861.36
70538	0.0107	0.0463	0.0615	1863.30
70718	0.0104	0.0469	0.0613	1865.21
70898	0.0107	0.0463	0.0616	1867.11
71077	0.0106	0.0465	0.0614	1869.01
71257	0.0103	0.0458	0.0617	1870.90
71438	0.0105	0.0467	0.0614	1872.79
71618	0.0105	0.0465	0.0615	1874.68
71798	0.0103	0.0455	0.0617	1876.55
71977	0.0103	0.0468	0.0616	1878.39
72157	0.0104	0.0452	0.0617	1880.26
72337	0.0102	0.0455	0.0618	1882.11
72518	0.0103	0.0452	0.0619	1883.97
72698	0.0104	0.0452	0.0618	1885.84
72878	0.0101	0.0470	0.0615	1887.69
73058	0.0102	0.0450	0.0620	1889.52
73237	0.0100	0.0467	0.0616	1891.34
73417	0.0101	0.0453	0.0620	1893.15
73597	0.0103	0.0456	0.0617	1894.98
73778	0.0102	0.0462	0.0616	1896.84
73958	0.0099	0.0460	0.0619	1898.64
74138	0.0100	0.0464	0.0619	1900.43
74317	0.0098	0.0463	0.0616	1902.21
74497	0.0100	0.0460	0.0617	1903.99
74677	0.0099	0.0447	0.0622	1905.78
74857	0.0097	0.0448	0.0622	1907.54
75038	0.0099	0.0463	0.0619	1909.31
75218	0.0098	0.0447	0.0620	1911.08
75397	0.0097	0.0453	0.0618	1912.83
75577	0.0098	0.0459	0.0622	1914.58
75758	0.0099	0.0461	0.0619	1916.37
75937	0.0096	0.0446	0.0623	1918.11
76117	0.0096	0.0449	0.0624	1919.84
76298	0.0096	0.0463	0.0622	1921.58
76478	0.0096	0.0454	0.0624	1923.31
76657	0.0094	0.0450	0.0625	1925.01
76837	0.0095	0.0460	0.0623	1926.71
77018	0.0094	0.0448	0.0625	1928.42
77197	0.0095	0.0455	0.0622	1930.11
77377	0.0094	0.0446	0.0625	1931.81
77557	0.0097	0.0448	0.0626	1933.53
77737	0.0094	0.0455	0.0624	1935.25
77918	0.0092	0.0445	0.0627	1936.93
78097	0.0095	0.0458	0.0624	1938.60
78277	0.0094	0.0446	0.0626	1940.30
78458	0.0093	0.0446	0.0626	1942.00
78637	0.0095	0.0454	0.0627	1943.69
78817	0.0094	0.0457	0.0626	1945.38
78998	0.0094	0.0456	0.0624	1947.08
79177	0.0093	0.0448	0.0629	1948.76
79357	0.0091	0.0447	0.0625	1950.42
79537	0.0092	0.0455	0.0624	1952.07
79718	0.0092	0.0448	0.0629	1953.73
79897	0.0091	0.0446	0.0625	1955.37
80077	0.0093	0.0443	0.0629	1957.03
80258	0.0093	0.0448	0.0630	1958.71
80438	0.0091	0.0450	0.0626	1960.36
80617	0.0090	0.0448	0.0632	1961.97
80798	0.0092	0.0442	0.0628	1963.62
80978	0.0090	0.0445	0.0630	1965.26
81157	0.0090	0.0450	0.0630	1966.87
81337	0.0088	0.0441	0.0628	1968.47
81518	0.0089	0.0442	0.0629	1970.08
81697	0.0089	0.0441	0.0630	1971.68
81878	0.0089	0.0455	0.0631	1973.30
82057	0.0088	0.0448	0.0632	1974.88
82237	0.0090	0.0455	0.0628	1976.49
82418	0.0087	0.0451	0.0629	1978.10
82597	0.0090	0.0448	0.0629	1979.68
82777	0.0087	0.0440	0.0631	1981.28
82958	0.0087	0.0446	0.0632	1982.87
83137	0.0086	0.0438	0.0631	1984.42
83318	0.0088	0.0437	0.0634	1986.00
83498	0.0087	0.0447	0.0632	1987.58
83678	0.0086	0.0440	0.0635	1989.14
83857	0.0086	0.0451	0.0630	1990.68
84038	0.0085	0.0451	0.0630	1992.24
84217	0.0087	0.0450	0.0632	1993.78
84397	0.0085	0.0449	0.0631	1995.33
84577	0.0086	0.0447	0.0633	1996.87
84757	0.0086	0.0439	0.0633	1998.42
84937	0.0086	0.0448	0.0631	1999.97
85117	0.0085	0.0442	0.0633	2001.51
85297	0.0086	0.0448	0.0632	2003.05
85478	0.0085	0.0444	0.0636	2004.60
85658	0.0084	0.0439	0.0636	2006.12
85837	0.0084	0.0444	0.0633	2007.62
86017	0.0083	0.0437	0.0638	2009.12
86198	0.0083	0.0443	0.0632	2010.63
86378	0.0085	0.0447	0.0634	2012.14
86557	0.0083	0.0443	0.0636	2013.65
86737	0.0083	0.0440	0.0633	2015.15
86917	0.0082	0.0447	0.0634	2016.63
87097	0.0083	0.0437	0.0634	2018.11
87278	0.0082	0.0439	0.0639	2019.61
87457	0.0081	0.0438	0.0634	2021.07
87637	0.0081	0.0440	0.0639	2022.54
87818	0.0081	0.0446	0.0634	2024.01
87997	0.0080	0.0439	0.0640	2025.46
88177	0.0082	0.0431	0.0638	2026.92
88357	0.0082	0.0432	0.0639	2028.40
88538	0.0081	0.0430	0.0641	2029.88
88717	0.0082	0.0442	0.0635	2031.34
88897	0.0080	0.0442	0.0639	2032.79
89078	0.0081	0.0432	0.0641	2034.24
89258	0.0079	0.0431	0.0638	2035.68
89437	0.0080	0.0433	0.0637	2037.11
89617	0.0079	0.0435	0.0638	2038.54
89798	0.0079	0.0442	0.0640	2039.97
89978	0.0080	0.0437	0.0636	2041.41
90157	0.0080	0.0440	0.0639	2042.85
90338	0.0080	0.0433	0.0638	2044.30
90517	0.0080	0.0437	0.0638	2045.73
90697	0.0079	0.0442	0.0638	2047.15
90878	0.0079	0.0433	0.0641	2048.58
91057	0.0079	0.0432	0.0638	2050.00
91237	0.0078	0.0435	0.0638	2051.40
91418	0.0076	0.0440	0.0637	2052.79
91597	0.0076	0.0438	0.0641	2054.16
91777	0.0077	0.0433	0.0639	2055.54
91958	0.0077	0.0427	0.0641	2056.93
92138	0.0076	0.0427	0.0640	2058.30
92317	0.0076	0.0427	0.0640	2059.66
92497	0.0075	0.0428	0.0644	2061.02
92678	0.0076	0.0436	0.0639	2062.39
92858	0.0076	0.0439	0.0642	2063.76
