# Supplementary material for: Highly Acidic Electron-Rich Brønsted Acids Accelerate Asymmetric Pictet–Spengler Reactions by Virtue of Stabilizing Cation–π Interactions
Source: J Am Chem Soc. 2024 Oct 3;146(41):28339–49. doi: 10.1021/jacs.4c09421 (PMC11487569; doi:10.1021/jacs.4c09421)
Supplement: Supplementary file 2 — ja4c09421_si_002.zip [file ja4c09421_si_002.zip › O2b-E.txt]

t / s	c (aldehyde) / M	c (carbamate) / M	c (product) / M	x (aldehyde)
0	0.2671	0.0990	0.0048
164	0.2652	0.0967	0.0057	43.65
344	0.2643	0.0982	0.0070	91.30
524	0.2617	0.0943	0.0088	138.64
705	0.2600	0.0910	0.0117	185.86
884	0.2581	0.0904	0.0134	232.23
1064	0.2563	0.0905	0.0148	278.52
1245	0.2535	0.0865	0.0166	324.65
1425	0.2508	0.0829	0.0195	370.04
1604	0.2496	0.0819	0.0217	414.82
1784	0.2480	0.0808	0.0235	459.60
1965	0.2460	0.0787	0.0254	504.31
2145	0.2431	0.0754	0.0274	548.34
2324	0.2422	0.0754	0.0290	591.77
2505	0.2397	0.0728	0.0305	635.38
2684	0.2389	0.0718	0.0326	678.21
2864	0.2371	0.0704	0.0340	721.04
3045	0.2350	0.0688	0.0353	763.77
3224	0.2335	0.0656	0.0374	805.70
3404	0.2321	0.0641	0.0389	847.61
3585	0.2308	0.0628	0.0402	889.51
3765	0.2300	0.0635	0.0410	930.98
3944	0.2281	0.0606	0.0428	971.98
4125	0.2271	0.0598	0.0436	1013.16
4304	0.2262	0.0599	0.0446	1053.73
4484	0.2247	0.0574	0.0459	1094.31
4665	0.2240	0.0563	0.0475	1134.92
4845	0.2228	0.0562	0.0479	1175.14
5024	0.2223	0.0554	0.0491	1214.98
5205	0.2207	0.0540	0.0500	1255.07
5385	0.2197	0.0525	0.0515	1294.71
5564	0.2192	0.0524	0.0517	1333.99
5745	0.2187	0.0516	0.0528	1373.62
5925	0.2179	0.0512	0.0535	1412.92
6104	0.2172	0.0501	0.0542	1451.86
6284	0.2165	0.0492	0.0554	1490.89
6465	0.2153	0.0483	0.0558	1529.97
6645	0.2144	0.0474	0.0566	1568.64
6824	0.2141	0.0472	0.0574	1606.99
7004	0.2135	0.0458	0.0583	1645.47
7185	0.2130	0.0454	0.0587	1684.06
7364	0.2117	0.0443	0.0592	1722.07
7544	0.2115	0.0442	0.0600	1760.16
7725	0.2106	0.0427	0.0609	1798.36
7905	0.2101	0.0430	0.0612	1836.23
8084	0.2099	0.0422	0.0623	1873.82
8264	0.2093	0.0415	0.0626	1911.56
8445	0.2083	0.0408	0.0633	1949.35
8624	0.2080	0.0409	0.0635	1986.60
8804	0.2075	0.0394	0.0645	2023.99
8985	0.2067	0.0390	0.0647	2061.47
9164	0.2061	0.0381	0.0654	2098.41
9345	0.2061	0.0387	0.0657	2135.71
9525	0.2055	0.0375	0.0664	2172.76
9704	0.2047	0.0376	0.0665	2209.48
9885	0.2048	0.0371	0.0673	2246.54
10065	0.2039	0.0362	0.0678	2283.32
10244	0.2038	0.0360	0.0682	2319.81
10425	0.2034	0.0360	0.0683	2356.66
10604	0.2031	0.0356	0.0687	2393.05
10784	0.2020	0.0346	0.0692	2429.51
10965	0.2017	0.0339	0.0697	2466.05
11144	0.2017	0.0339	0.0703	2502.16
11324	0.2012	0.0339	0.0705	2538.42
11505	0.2005	0.0328	0.0711	2574.77
11685	0.2005	0.0328	0.0711	2610.85
11865	0.1998	0.0320	0.0717	2646.88
12045	0.1992	0.0319	0.0720	2682.79
12224	0.1991	0.0312	0.0725	2718.43
12404	0.1990	0.0310	0.0728	2754.26
12584	0.1988	0.0313	0.0731	2790.06
12764	0.1982	0.0305	0.0733	2825.79
12944	0.1983	0.0304	0.0737	2861.47
13124	0.1979	0.0302	0.0740	2897.13
13304	0.1973	0.0294	0.0744	2932.70
13484	0.1970	0.0299	0.0744	2968.18
13664	0.1971	0.0293	0.0749	3003.64
13844	0.1966	0.0292	0.0751	3039.08
14024	0.1963	0.0283	0.0756	3074.44
14205	0.1960	0.0280	0.0760	3109.94
14385	0.1955	0.0276	0.0762	3145.17
14565	0.1951	0.0275	0.0763	3180.32
14745	0.1949	0.0272	0.0767	3215.42
14925	0.1951	0.0274	0.0768	3250.52
15104	0.1942	0.0268	0.0772	3285.36
15284	0.1942	0.0265	0.0772	3320.31
15464	0.1940	0.0263	0.0777	3355.25
15645	0.1939	0.0262	0.0777	3390.36
15825	0.1937	0.0257	0.0782	3425.24
16004	0.1933	0.0256	0.0783	3459.87
16184	0.1935	0.0256	0.0783	3494.68
16365	0.1931	0.0253	0.0787	3529.67
16545	0.1925	0.0248	0.0793	3564.37
16725	0.1922	0.0246	0.0792	3598.99
16905	0.1923	0.0248	0.0794	3633.59
17085	0.1921	0.0241	0.0797	3668.19
17264	0.1917	0.0239	0.0799	3702.54
17444	0.1914	0.0236	0.0803	3737.02
17624	0.1912	0.0235	0.0804	3771.45
17805	0.1911	0.0232	0.0807	3806.04
17985	0.1910	0.0235	0.0808	3840.43
18165	0.1908	0.0232	0.0809	3874.80
18345	0.1908	0.0230	0.0811	3909.14
18525	0.1903	0.0224	0.0815	3943.44
18705	0.1899	0.0223	0.0816	3977.66
18884	0.1898	0.0218	0.0818	4011.64
19064	0.1899	0.0221	0.0820	4045.81
19244	0.1893	0.0216	0.0821	4079.95
19424	0.1890	0.0215	0.0823	4114.00
19604	0.1891	0.0212	0.0826	4148.03
19785	0.1893	0.0215	0.0826	4182.27
19965	0.1888	0.0213	0.0827	4216.29
20145	0.1885	0.0210	0.0830	4250.26
20325	0.1885	0.0207	0.0832	4284.19
20505	0.1881	0.0205	0.0836	4318.08
20684	0.1877	0.0200	0.0836	4351.71
20864	0.1877	0.0204	0.0835	4385.50
21044	0.1880	0.0199	0.0839	4419.31
21224	0.1879	0.0198	0.0841	4453.14
21405	0.1876	0.0198	0.0842	4487.13
21585	0.1874	0.0195	0.0843	4520.88
21765	0.1870	0.0197	0.0845	4554.57
21945	0.1869	0.0193	0.0849	4588.22
22124	0.1871	0.0194	0.0849	4621.69
22305	0.1868	0.0190	0.0849	4655.52
22485	0.1867	0.0190	0.0851	4689.13
22665	0.1865	0.0187	0.0855	4722.72
22845	0.1863	0.0184	0.0855	4756.28
23025	0.1861	0.0183	0.0855	4789.80
23204	0.1859	0.0181	0.0858	4823.10
23384	0.1857	0.0181	0.0859	4856.54
23564	0.1859	0.0182	0.0860	4889.99
23745	0.1855	0.0180	0.0861	4923.60
23925	0.1855	0.0177	0.0863	4956.99
24105	0.1853	0.0177	0.0865	4990.36
24285	0.1851	0.0173	0.0867	5023.70
24464	0.1847	0.0172	0.0866	5056.80
24644	0.1851	0.0170	0.0870	5090.08
24824	0.1846	0.0169	0.0869	5123.35
25004	0.1844	0.0167	0.0872	5156.57
25184	0.1846	0.0168	0.0871	5189.78
25365	0.1844	0.0168	0.0873	5223.18
25545	0.1841	0.0166	0.0875	5256.35
25725	0.1840	0.0164	0.0876	5289.48
25904	0.1841	0.0162	0.0877	5322.43
26084	0.1839	0.0163	0.0878	5355.54
26264	0.1836	0.0160	0.0879	5388.62
26444	0.1837	0.0157	0.0881	5421.68
26624	0.1834	0.0156	0.0883	5454.72
26805	0.1834	0.0157	0.0883	5487.91
26985	0.1832	0.0153	0.0884	5520.89
27165	0.1832	0.0155	0.0887	5553.86
27345	0.1831	0.0153	0.0886	5586.83
27525	0.1826	0.0151	0.0887	5619.74
27705	0.1825	0.0153	0.0889	5652.60
27884	0.1828	0.0149	0.0890	5685.29
28064	0.1824	0.0149	0.0890	5718.17
28244	0.1824	0.0146	0.0893	5751.00
28425	0.1821	0.0144	0.0893	5783.98
28604	0.1821	0.0145	0.0894	5816.57
28785	0.1821	0.0143	0.0894	5849.53
28964	0.1819	0.0142	0.0896	5882.11
29144	0.1817	0.0142	0.0898	5914.84
29325	0.1821	0.0141	0.0900	5947.77
29505	0.1817	0.0142	0.0900	5980.52
29685	0.1814	0.0139	0.0900	6013.20
29865	0.1814	0.0139	0.0901	6045.85
30044	0.1815	0.0137	0.0903	6078.32
30224	0.1813	0.0137	0.0902	6110.97
30405	0.1809	0.0133	0.0905	6143.75
30585	0.1811	0.0135	0.0907	6176.33
30764	0.1808	0.0132	0.0906	6208.72
30944	0.1809	0.0133	0.0906	6241.28
31124	0.1808	0.0132	0.0908	6273.84
31305	0.1805	0.0131	0.0909	6306.54
31485	0.1806	0.0130	0.0909	6339.04
31665	0.1806	0.0128	0.0912	6371.55
31845	0.1806	0.0127	0.0911	6404.06
32025	0.1805	0.0127	0.0913	6436.56
32204	0.1805	0.0125	0.0914	6468.86
32384	0.1804	0.0125	0.0914	6501.35
32564	0.1799	0.0123	0.0915	6533.78
32745	0.1798	0.0124	0.0916	6566.33
32925	0.1797	0.0120	0.0917	6598.69
33105	0.1796	0.0120	0.0917	6631.02
33285	0.1797	0.0123	0.0920	6663.35
33464	0.1797	0.0118	0.0920	6695.51
33644	0.1796	0.0119	0.0921	6727.85
33824	0.1796	0.0120	0.0922	6760.19
34005	0.1796	0.0117	0.0923	6792.70
34185	0.1796	0.0117	0.0923	6825.03
34365	0.1792	0.0114	0.0924	6857.32
34545	0.1791	0.0112	0.0925	6889.56
34725	0.1793	0.0115	0.0926	6921.82
34904	0.1788	0.0114	0.0928	6953.88
35084	0.1789	0.0113	0.0929	6986.07
35264	0.1786	0.0109	0.0929	7018.25
35445	0.1788	0.0109	0.0930	7050.60
35625	0.1786	0.0111	0.0929	7082.76
35805	0.1788	0.0110	0.0929	7114.92
35984	0.1786	0.0107	0.0931	7146.92
36164	0.1782	0.0106	0.0932	7179.03
36344	0.1786	0.0106	0.0933	7211.15
36525	0.1782	0.0106	0.0934	7243.45
36705	0.1786	0.0105	0.0935	7275.55
36884	0.1783	0.0106	0.0935	7307.50
37065	0.1783	0.0105	0.0935	7339.77
37244	0.1784	0.0104	0.0937	7371.70
37424	0.1781	0.0101	0.0938	7403.78
37604	0.1781	0.0104	0.0938	7435.84
37784	0.1778	0.0099	0.0938	7467.87
37965	0.1782	0.0099	0.0939	7500.08
38145	0.1778	0.0101	0.0940	7532.12
38325	0.1775	0.0098	0.0940	7564.10
38505	0.1774	0.0097	0.0942	7596.03
38685	0.1772	0.0095	0.0941	7627.95
38865	0.1777	0.0098	0.0943	7659.89
39044	0.1774	0.0097	0.0943	7691.67
39224	0.1774	0.0096	0.0944	7723.60
39404	0.1776	0.0095	0.0944	7755.55
39584	0.1775	0.0096	0.0946	7787.51
39764	0.1771	0.0093	0.0946	7819.42
39945	0.1770	0.0092	0.0948	7851.47
40125	0.1771	0.0093	0.0948	7883.33
40305	0.1769	0.0092	0.0948	7915.19
40485	0.1768	0.0091	0.0949	7947.02
40665	0.1770	0.0089	0.0950	7978.87
40845	0.1769	0.0089	0.0950	8010.72
41024	0.1767	0.0089	0.0951	8042.37
41204	0.1769	0.0090	0.0951	8074.20
41384	0.1765	0.0088	0.0951	8106.01
41564	0.1768	0.0089	0.0952	8137.81
41744	0.1769	0.0087	0.0952	8169.64
41925	0.1767	0.0086	0.0953	8201.64
42105	0.1765	0.0086	0.0952	8233.43
42285	0.1764	0.0085	0.0954	8265.18
42465	0.1762	0.0084	0.0956	8296.91
42644	0.1764	0.0085	0.0956	8328.47
42824	0.1761	0.0084	0.0955	8360.19
43004	0.1764	0.0084	0.0956	8391.92
43185	0.1764	0.0082	0.0957	8423.85
43365	0.1762	0.0082	0.0957	8455.58
43545	0.1762	0.0083	0.0959	8487.29
43726	0.1760	0.0078	0.0959	8519.17
43905	0.1759	0.0081	0.0960	8550.67
44085	0.1757	0.0079	0.0959	8582.31
44265	0.1757	0.0079	0.0960	8613.93
44445	0.1758	0.0080	0.0961	8645.56
44625	0.1759	0.0078	0.0962	8677.21
44804	0.1758	0.0078	0.0963	8708.69
44984	0.1756	0.0078	0.0962	8740.32
45165	0.1756	0.0076	0.0963	8772.11
45345	0.1757	0.0076	0.0964	8803.73
45525	0.1753	0.0076	0.0964	8835.32
45704	0.1754	0.0077	0.0965	8866.71
45884	0.1752	0.0075	0.0966	8898.27
46064	0.1751	0.0074	0.0965	8929.80
46245	0.1751	0.0073	0.0965	8961.50
46425	0.1752	0.0072	0.0967	8993.03
46605	0.1752	0.0074	0.0967	9024.56
46785	0.1752	0.0074	0.0967	9056.10
46964	0.1751	0.0073	0.0969	9087.45
47144	0.1750	0.0072	0.0968	9118.97
47324	0.1750	0.0071	0.0969	9150.48
47505	0.1750	0.0069	0.0969	9182.16
47685	0.1749	0.0070	0.0969	9213.66
47865	0.1750	0.0070	0.0970	9245.15
48045	0.1749	0.0068	0.0972	9276.63
48224	0.1745	0.0070	0.0972	9307.90
48404	0.1746	0.0067	0.0972	9339.32
48585	0.1746	0.0068	0.0972	9370.92
48765	0.1748	0.0068	0.0972	9402.37
48945	0.1744	0.0066	0.0973	9433.79
49125	0.1744	0.0066	0.0975	9465.19
49305	0.1743	0.0065	0.0973	9496.57
49485	0.1745	0.0065	0.0973	9527.97
49664	0.1746	0.0067	0.0974	9559.21
49844	0.1741	0.0065	0.0975	9590.59
50024	0.1744	0.0064	0.0975	9621.95
50204	0.1744	0.0065	0.0976	9653.34
50385	0.1742	0.0062	0.0978	9684.88
50565	0.1742	0.0064	0.0977	9716.24
50745	0.1744	0.0064	0.0976	9747.61
50925	0.1741	0.0063	0.0977	9778.97
51105	0.1741	0.0062	0.0979	9810.30
51285	0.1740	0.0062	0.0979	9841.62
51464	0.1742	0.0061	0.0977	9872.79
51644	0.1741	0.0060	0.0980	9904.13
51825	0.1743	0.0061	0.0979	9935.67
52005	0.1741	0.0061	0.0980	9967.02
52185	0.1742	0.0060	0.0979	9998.36
52365	0.1739	0.0059	0.0981	10029.69
52545	0.1738	0.0061	0.0981	10060.98
52725	0.1740	0.0059	0.0982	10092.29
52904	0.1736	0.0058	0.0982	10123.40
53084	0.1735	0.0058	0.0984	10154.63
53264	0.1734	0.0057	0.0982	10185.85
53444	0.1736	0.0057	0.0983	10217.08
53625	0.1735	0.0055	0.0983	10248.50
53805	0.1737	0.0056	0.0983	10279.74
53985	0.1735	0.0056	0.0983	10310.99
54165	0.1737	0.0056	0.0985	10342.24
54345	0.1739	0.0056	0.0985	10373.52
54525	0.1735	0.0054	0.0984	10404.78
54704	0.1733	0.0054	0.0985	10435.81
54884	0.1735	0.0054	0.0985	10467.02
55064	0.1733	0.0053	0.0986	10498.23
55245	0.1734	0.0055	0.0987	10529.61
55425	0.1735	0.0054	0.0987	10560.83
55605	0.1732	0.0054	0.0988	10592.04
55785	0.1730	0.0054	0.0988	10623.20
55965	0.1734	0.0053	0.0987	10654.37
56145	0.1732	0.0054	0.0988	10685.56
56324	0.1731	0.0051	0.0988	10716.56
56504	0.1733	0.0051	0.0989	10747.74
56684	0.1728	0.0050	0.0989	10778.89
56864	0.1731	0.0050	0.0989	10810.02
57045	0.1728	0.0051	0.0990	10841.33
57225	0.1728	0.0051	0.0990	10872.44
57405	0.1731	0.0050	0.0990	10903.58
57585	0.1730	0.0050	0.0991	10934.72
57764	0.1731	0.0049	0.0992	10965.70
57944	0.1727	0.0049	0.0991	10996.83
58124	0.1731	0.0051	0.0991	11027.94
58305	0.1729	0.0048	0.0992	11059.26
58485	0.1725	0.0048	0.0992	11090.34
58665	0.1726	0.0049	0.0992	11121.40
58844	0.1729	0.0047	0.0993	11152.32
59024	0.1727	0.0046	0.0994	11183.43
59204	0.1726	0.0045	0.0992	11214.51
59385	0.1725	0.0047	0.0993	11245.74
59565	0.1727	0.0046	0.0993	11276.81
59745	0.1727	0.0047	0.0994	11307.90
59924	0.1722	0.0047	0.0995	11338.77
60104	0.1723	0.0045	0.0994	11369.78
60285	0.1723	0.0045	0.0994	11400.96
60465	0.1723	0.0045	0.0996	11431.97
60645	0.1724	0.0044	0.0995	11463.00
60824	0.1725	0.0045	0.0995	11493.87
61004	0.1722	0.0045	0.0996	11524.89
61184	0.1726	0.0045	0.0996	11555.93
61364	0.1723	0.0044	0.0997	11586.96
61545	0.1723	0.0043	0.0995	11618.14
61725	0.1720	0.0044	0.0997	11649.13
61905	0.1722	0.0043	0.0998	11680.11
62085	0.1721	0.0043	0.0998	11711.09
62264	0.1724	0.0045	0.0999	11741.91
62444	0.1718	0.0042	0.0998	11772.89
62625	0.1722	0.0042	0.0998	11804.03
62805	0.1721	0.0042	0.0998	11835.01
62984	0.1722	0.0042	0.1000	11865.82
63164	0.1719	0.0040	0.0999	11896.80
63345	0.1723	0.0040	0.0998	11927.95
63524	0.1719	0.0041	0.0997	11958.76
63704	0.1722	0.0040	0.0999	11989.73
63884	0.1720	0.0041	0.0999	12020.72
64064	0.1720	0.0039	0.0999	12051.68
64244	0.1718	0.0039	0.1000	12082.62
64424	0.1716	0.0041	0.1000	12113.52
64604	0.1719	0.0039	0.1000	12144.44
64784	0.1715	0.0039	0.1000	12175.35
64964	0.1716	0.0039	0.1001	12206.23
65145	0.1718	0.0040	0.1001	12237.31
65324	0.1715	0.0039	0.1002	12268.04
65504	0.1717	0.0039	0.1001	12298.92
65685	0.1713	0.0039	0.1002	12329.96
65864	0.1717	0.0038	0.1002	12360.66
66044	0.1716	0.0037	0.1002	12391.56
66225	0.1716	0.0039	0.1002	12422.63
66404	0.1714	0.0037	0.1003	12453.33
66584	0.1715	0.0038	0.1004	12484.20
66765	0.1714	0.0038	0.1003	12515.23
66944	0.1718	0.0037	0.1003	12545.95
67124	0.1715	0.0037	0.1002	12576.84
67305	0.1716	0.0036	0.1003	12607.89
67484	0.1714	0.0036	0.1004	12638.59
67664	0.1715	0.0037	0.1004	12669.45
67845	0.1714	0.0037	0.1003	12700.48
68024	0.1714	0.0036	0.1004	12731.16
68205	0.1712	0.0036	0.1003	12762.16
68385	0.1715	0.0035	0.1004	12793.00
68565	0.1714	0.0034	0.1005	12823.86
68744	0.1710	0.0034	0.1004	12854.50
68925	0.1714	0.0034	0.1006	12885.49
69104	0.1712	0.0035	0.1006	12916.15
69284	0.1711	0.0035	0.1006	12946.95
69465	0.1716	0.0035	0.1006	12977.97
69645	0.1711	0.0035	0.1006	13008.81
69824	0.1714	0.0033	0.1005	13039.47
70005	0.1710	0.0033	0.1007	13070.46
70184	0.1709	0.0035	0.1006	13101.06
70364	0.1708	0.0035	0.1007	13131.81
70545	0.1709	0.0034	0.1007	13162.73
70724	0.1709	0.0036	0.1007	13193.32
70904	0.1710	0.0032	0.1006	13224.08
71085	0.1711	0.0032	0.1007	13255.04
71264	0.1711	0.0030	0.1006	13285.66
71444	0.1710	0.0030	0.1007	13316.45
71625	0.1706	0.0033	0.1006	13347.36
71804	0.1709	0.0032	0.1008	13377.93
71984	0.1711	0.0031	0.1007	13408.71
72165	0.1711	0.0031	0.1007	13439.68
72344	0.1710	0.0031	0.1007	13470.29
72524	0.1709	0.0030	0.1008	13501.06
72705	0.1709	0.0032	0.1009	13532.00
72885	0.1708	0.0030	0.1008	13562.76
73064	0.1706	0.0030	0.1008	13593.32
73245	0.1709	0.0031	0.1008	13624.24
73424	0.1710	0.0030	0.1009	13654.84
73604	0.1706	0.0029	0.1008	13685.58
73785	0.1704	0.0029	0.1009	13716.44
73964	0.1705	0.0029	0.1009	13746.96
74144	0.1707	0.0031	0.1010	13777.67
74325	0.1707	0.0030	0.1010	13808.57
74504	0.1710	0.0030	0.1010	13839.15
74684	0.1708	0.0029	0.1010	13869.91
74865	0.1705	0.0030	0.1011	13900.79
75044	0.1704	0.0029	0.1010	13931.30
75224	0.1704	0.0030	0.1011	13961.97
75405	0.1709	0.0029	0.1010	13992.86
75584	0.1702	0.0030	0.1011	14023.39
75765	0.1704	0.0029	0.1010	14054.22
75945	0.1708	0.0026	0.1010	14084.92
76124	0.1700	0.0028	0.1012	14115.42
76305	0.1709	0.0029	0.1010	14146.26
76484	0.1700	0.0028	0.1011	14176.78
76664	0.1707	0.0029	0.1012	14207.44
76845	0.1707	0.0029	0.1012	14238.34
77024	0.1703	0.0027	0.1011	14268.85
77204	0.1706	0.0028	0.1012	14299.53
77385	0.1701	0.0026	0.1012	14330.36
77564	0.1701	0.0027	0.1012	14360.81
77744	0.1703	0.0027	0.1012	14391.44
77925	0.1702	0.0026	0.1012	14422.26
78104	0.1703	0.0027	0.1013	14452.73
78285	0.1702	0.0028	0.1011	14483.55
78465	0.1702	0.0027	0.1012	14514.19
78644	0.1703	0.0026	0.1012	14544.66
78825	0.1704	0.0027	0.1012	14575.50
79005	0.1705	0.0025	0.1012	14606.18
79185	0.1701	0.0026	0.1013	14636.83
79364	0.1702	0.0024	0.1014	14667.28
79544	0.1703	0.0027	0.1014	14697.93
79724	0.1699	0.0025	0.1011	14728.54
79905	0.1703	0.0025	0.1013	14759.32
80085	0.1702	0.0027	0.1013	14789.97
80265	0.1699	0.0024	0.1013	14820.58
80445	0.1705	0.0025	0.1014	14851.21
80624	0.1704	0.0025	0.1014	14881.73
80804	0.1703	0.0025	0.1014	14912.39
80984	0.1703	0.0025	0.1014	14943.04
81165	0.1703	0.0025	0.1015	14973.87
81344	0.1702	0.0024	0.1014	15004.34
81525	0.1699	0.0024	0.1014	15035.11
81705	0.1702	0.0026	0.1016	15065.72
81885	0.1701	0.0025	0.1015	15096.34
82064	0.1700	0.0022	0.1014	15126.77
82244	0.1701	0.0024	0.1016	15157.38
82425	0.1700	0.0023	0.1015	15188.15
82604	0.1697	0.0025	0.1015	15218.55
86207	0.1701	0.0021	0.1017	15830.73
89805	0.1695	0.0022	0.1019	16441.70
93404	0.1698	0.0021	0.1021	17052.33
97005	0.1699	0.0019	0.1022	17663.99
100604	0.1695	0.0018	0.1023	18274.77
104204	0.1695	0.0017	0.1024	18885.05
107804	0.1694	0.0017	0.1026	19495.08
111404	0.1693	0.0016	0.1026	20104.61
115005	0.1692	0.0015	0.1027	20713.94
118604	0.1690	0.0017	0.1026	21322.42
122205	0.1688	0.0015	0.1028	21930.66
125804	0.1687	0.0015	0.1028	22538.15
129404	0.1685	0.0014	0.1028	23145.22
133005	0.1686	0.0015	0.1028	23752.21
136604	0.1690	0.0014	0.1030	24359.74
140205	0.1684	0.0012	0.1027	24967.33
143804	0.1685	0.0014	0.1029	25573.67
147404	0.1686	0.0014	0.1029	26180.38
