# Supplementary material for: Highly Acidic Electron-Rich Brønsted Acids Accelerate Asymmetric Pictet–Spengler Reactions by Virtue of Stabilizing Cation–π Interactions
Source: J Am Chem Soc. 2024 Oct 3;146(41):28339–49. doi: 10.1021/jacs.4c09421 (PMC11487569; doi:10.1021/jacs.4c09421)
Supplement: Supplementary file 2 — ja4c09421_si_002.zip [file ja4c09421_si_002.zip › O2b-F.txt]

t / s	c (aldehyde) / M	c (carbamate) / M	c (product) / M	c (cat) / mM	c (cat)_0*t / mM*s
initial				0.38
0	0.1344	0.1015	0.0031	0.3516	0.00
106	0.1341	0.1048	0.0013	0.3606	40.28
285	0.1336	0.1047	0.0020	0.3554	108.30
466	0.1327	0.1006	0.0035	0.3522	177.08
645	0.1324	0.0998	0.0050	0.4268	245.10
826	0.1320	0.0994	0.0056	0.3779	313.88
1005	0.1314	0.1033	0.0049	0.3900	381.90
1186	0.1307	0.1019	0.0046	0.3476	450.68
1365	0.1303	0.1017	0.0065	0.3756	518.70
1545	0.1295	0.1014	0.0067	0.3848	587.10
1726	0.1291	0.1010	0.0069	0.3276	655.88
1905	0.1285	0.1006	0.0076	0.3802	723.90
2086	0.1282	0.0991	0.0090	0.3581	792.68
2265	0.1271	0.0948	0.0092	0.3815	860.70
2445	0.1267	0.0988	0.0090	0.3965	929.10
2626	0.1262	0.0970	0.0093	0.3656	997.88
2805	0.1257	0.0953	0.0102	0.3814	1065.90
2986	0.1251	0.0923	0.0119	0.4185	1134.68
3165	0.1246	0.0949	0.0112	0.3991	1202.70
3345	0.1241	0.0918	0.0133	0.3721	1271.10
3526	0.1239	0.0946	0.0135	0.3911	1339.88
3705	0.1231	0.0908	0.0137	0.4122	1407.90
3886	0.1226	0.0901	0.0141	0.3622	1476.68
4065	0.1219	0.0896	0.0151	0.3552	1544.70
4246	0.1217	0.0898	0.0158	0.3976	1613.48
4426	0.1213	0.0929	0.0151	0.3981	1681.88
4605	0.1206	0.0879	0.0166	0.3923	1749.90
4786	0.1203	0.0917	0.0165	0.3819	1818.68
4965	0.1196	0.0902	0.0163	0.3873	1886.70
5145	0.1191	0.0891	0.0169	0.3680	1955.10
5326	0.1188	0.0903	0.0180	0.4145	2023.88
5505	0.1183	0.0895	0.0177	0.3809	2091.90
5686	0.1176	0.0885	0.0183	0.3639	2160.68
5865	0.1174	0.0867	0.0202	0.3666	2228.70
6046	0.1169	0.0874	0.0192	0.3443	2297.48
6225	0.1165	0.0847	0.0210	0.4008	2365.50
6405	0.1162	0.0874	0.0200	0.3551	2433.90
6586	0.1156	0.0873	0.0208	0.3696	2502.68
6765	0.1151	0.0863	0.0216	0.3751	2570.70
6946	0.1148	0.0832	0.0229	0.3926	2639.48
7125	0.1143	0.0854	0.0218	0.3901	2707.50
7306	0.1139	0.0849	0.0223	0.3857	2776.28
7485	0.1133	0.0843	0.0228	0.4161	2844.30
7665	0.1131	0.0838	0.0240	0.3670	2912.70
7846	0.1127	0.0845	0.0238	0.4400	2981.48
8025	0.1123	0.0828	0.0238	0.3681	3049.50
8206	0.1120	0.0831	0.0247	0.3736	3118.28
8385	0.1116	0.0809	0.0249	0.3677	3186.30
8566	0.1110	0.0796	0.0263	0.3520	3255.08
8745	0.1108	0.0820	0.0255	0.4142	3323.10
8925	0.1103	0.0814	0.0259	0.3401	3391.50
9106	0.1099	0.0804	0.0261	0.3791	3460.28
9285	0.1095	0.0796	0.0264	0.3290	3528.30
9465	0.1093	0.0799	0.0279	0.3510	3596.70
9645	0.1089	0.0770	0.0284	0.3568	3665.10
9825	0.1086	0.0783	0.0287	0.4406	3733.50
10006	0.1083	0.0797	0.0282	0.3642	3802.28
10185	0.1079	0.0791	0.0284	0.3828	3870.30
10365	0.1075	0.0783	0.0295	0.3983	3938.70
10545	0.1070	0.0753	0.0298	0.3903	4007.10
10725	0.1068	0.0779	0.0294	0.4367	4075.50
10906	0.1068	0.0766	0.0307	0.3317	4144.28
11085	0.1061	0.0753	0.0313	0.3971	4212.30
11266	0.1058	0.0745	0.0316	0.4236	4281.08
11445	0.1057	0.0740	0.0317	0.3751	4349.10
11625	0.1054	0.0741	0.0322	0.3928	4417.50
11806	0.1051	0.0746	0.0313	0.4007	4486.28
11985	0.1047	0.0753	0.0324	0.3710	4554.30
12166	0.1045	0.0751	0.0327	0.3924	4623.08
12346	0.1042	0.0755	0.0324	0.3678	4691.48
12525	0.1039	0.0735	0.0336	0.3763	4759.50
12706	0.1036	0.0728	0.0338	0.3858	4828.28
12885	0.1031	0.0735	0.0340	0.4326	4896.30
13066	0.1031	0.0743	0.0336	0.3850	4965.08
13245	0.1027	0.0712	0.0342	0.3849	5033.10
13425	0.1023	0.0723	0.0340	0.3691	5101.50
13606	0.1020	0.0722	0.0351	0.3910	5170.28
13786	0.1017	0.0706	0.0358	0.4104	5238.68
13966	0.1014	0.0706	0.0352	0.3759	5307.08
14145	0.1015	0.0707	0.0361	0.4071	5375.10
14326	0.1011	0.0721	0.0355	0.4048	5443.88
14506	0.1007	0.0701	0.0357	0.3936	5512.28
14686	0.1004	0.0692	0.0368	0.3935	5580.68
14865	0.1003	0.0714	0.0361	0.3837	5648.70
15046	0.1000	0.0703	0.0364	0.3846	5717.48
15226	0.0997	0.0683	0.0375	0.4085	5785.88
15405	0.0996	0.0706	0.0371	0.3729	5853.90
15585	0.0993	0.0682	0.0378	0.4112	5922.30
15766	0.0991	0.0699	0.0380	0.4305	5991.08
15946	0.0988	0.0689	0.0377	0.3741	6059.48
16125	0.0985	0.0688	0.0386	0.4028	6127.50
16305	0.0984	0.0694	0.0383	0.4194	6195.90
16486	0.0981	0.0693	0.0386	0.3844	6264.68
16666	0.0979	0.0681	0.0387	0.3834	6333.08
16846	0.0975	0.0681	0.0391	0.3685	6401.48
17025	0.0974	0.0666	0.0393	0.4028	6469.50
17205	0.0972	0.0657	0.0401	0.4045	6537.90
17386	0.0968	0.0668	0.0396	0.4162	6606.68
17566	0.0966	0.0654	0.0408	0.3650	6675.08
17746	0.0964	0.0674	0.0401	0.3913	6743.48
17926	0.0963	0.0661	0.0403	0.3944	6811.88
18105	0.0960	0.0660	0.0405	0.4569	6879.90
18285	0.0958	0.0649	0.0408	0.4002	6948.30
18466	0.0956	0.0668	0.0410	0.4117	7017.08
18645	0.0954	0.0664	0.0414	0.3278	7085.10
18825	0.0953	0.0640	0.0422	0.4299	7153.50
19006	0.0952	0.0635	0.0423	0.3902	7222.28
19186	0.0949	0.0651	0.0417	0.4088	7290.68
19365	0.0946	0.0649	0.0427	0.4017	7358.70
19545	0.0944	0.0643	0.0422	0.3955	7427.10
19726	0.0942	0.0628	0.0429	0.3887	7495.88
19906	0.0940	0.0634	0.0434	0.3772	7564.28
20085	0.0938	0.0623	0.0434	0.4268	7632.30
20265	0.0938	0.0643	0.0428	0.4257	7700.70
20446	0.0933	0.0630	0.0433	0.4257	7769.48
20626	0.0935	0.0632	0.0440	0.4518	7837.88
20805	0.0931	0.0637	0.0434	0.3585	7905.90
20985	0.0927	0.0619	0.0440	0.4094	7974.30
21166	0.0926	0.0629	0.0445	0.4197	8043.08
21346	0.0924	0.0612	0.0445	0.4417	8111.48
21526	0.0923	0.0625	0.0449	0.4318	8179.88
21705	0.0921	0.0611	0.0448	0.4372	8247.90
21885	0.0918	0.0609	0.0455	0.4071	8316.30
22066	0.0918	0.0605	0.0457	0.4270	8385.08
22246	0.0916	0.0624	0.0453	0.4123	8453.48
22425	0.0915	0.0621	0.0456	0.4464	8521.50
22605	0.0913	0.0615	0.0459	0.4047	8589.90
22786	0.0912	0.0602	0.0458	0.4150	8658.68
22966	0.0909	0.0597	0.0465	0.4027	8727.08
23145	0.0907	0.0595	0.0466	0.3873	8795.10
23325	0.0904	0.0613	0.0463	0.3904	8863.50
23506	0.0903	0.0604	0.0469	0.4459	8932.28
23686	0.0902	0.0613	0.0464	0.4149	9000.68
23865	0.0902	0.0597	0.0474	0.4405	9068.70
24045	0.0899	0.0585	0.0473	0.4247	9137.10
24226	0.0898	0.0606	0.0473	0.3844	9205.88
24406	0.0898	0.0587	0.0479	0.3920	9274.28
24585	0.0895	0.0603	0.0474	0.3461	9342.30
24765	0.0894	0.0584	0.0482	0.3993	9410.70
24946	0.0890	0.0576	0.0480	0.3853	9479.48
25126	0.0889	0.0583	0.0479	0.3981	9547.88
25306	0.0887	0.0580	0.0486	0.3844	9616.28
25485	0.0886	0.0589	0.0481	0.3921	9684.30
25665	0.0885	0.0595	0.0483	0.4431	9752.70
25846	0.0884	0.0593	0.0483	0.4262	9821.48
26025	0.0882	0.0593	0.0485	0.4215	9889.50
26205	0.0882	0.0569	0.0492	0.4037	9957.90
26386	0.0880	0.0590	0.0491	0.4130	10026.68
26566	0.0878	0.0586	0.0489	0.3617	10095.08
26745	0.0876	0.0570	0.0493	0.4127	10163.10
26925	0.0875	0.0576	0.0497	0.4064	10231.50
27106	0.0872	0.0582	0.0497	0.4434	10300.28
27286	0.0870	0.0570	0.0503	0.4382	10368.68
27466	0.0871	0.0559	0.0501	0.4014	10437.08
27645	0.0871	0.0578	0.0499	0.4166	10505.10
27826	0.0866	0.0575	0.0499	0.3839	10573.88
28006	0.0867	0.0555	0.0504	0.4516	10642.28
28186	0.0864	0.0573	0.0503	0.4364	10710.68
28365	0.0863	0.0571	0.0507	0.4165	10778.70
28546	0.0862	0.0571	0.0505	0.4531	10847.48
28726	0.0861	0.0571	0.0506	0.4209	10915.88
28905	0.0859	0.0562	0.0507	0.4370	10983.90
29086	0.0860	0.0564	0.0508	0.4054	11052.68
29266	0.0856	0.0564	0.0513	0.3985	11121.08
29445	0.0854	0.0549	0.0519	0.3804	11189.10
29625	0.0856	0.0559	0.0511	0.4174	11257.50
29806	0.0853	0.0541	0.0520	0.4159	11326.28
29986	0.0851	0.0537	0.0521	0.3949	11394.68
30166	0.0850	0.0554	0.0516	0.4027	11463.08
30345	0.0848	0.0554	0.0522	0.4180	11531.10
30525	0.0848	0.0537	0.0524	0.4320	11599.50
30706	0.0844	0.0548	0.0520	0.4153	11668.28
30886	0.0845	0.0551	0.0526	0.4035	11736.68
31065	0.0844	0.0536	0.0531	0.3856	11804.70
31245	0.0842	0.0544	0.0531	0.4144	11873.10
31426	0.0839	0.0532	0.0528	0.4068	11941.88
31606	0.0840	0.0530	0.0530	0.4178	12010.28
31785	0.0838	0.0544	0.0527	0.4514	12078.30
31965	0.0838	0.0546	0.0530	0.4004	12146.70
32146	0.0837	0.0526	0.0533	0.3748	12215.48
32326	0.0831	0.0522	0.0537	0.4245	12283.88
32505	0.0833	0.0528	0.0534	0.4054	12351.90
32685	0.0833	0.0532	0.0540	0.3737	12420.30
32866	0.0831	0.0536	0.0541	0.3705	12489.08
33045	0.0830	0.0517	0.0540	0.4104	12557.10
33225	0.0831	0.0518	0.0546	0.3908	12625.50
33406	0.0828	0.0531	0.0545	0.4005	12694.28
33585	0.0827	0.0515	0.0549	0.4057	12762.30
33766	0.0826	0.0535	0.0543	0.3512	12831.08
33946	0.0825	0.0517	0.0543	0.4144	12899.48
34125	0.0826	0.0525	0.0543	0.3950	12967.50
34305	0.0822	0.0509	0.0553	0.4285	13035.90
34486	0.0820	0.0511	0.0551	0.4171	13104.68
34666	0.0820	0.0529	0.0549	0.4047	13173.08
34846	0.0818	0.0505	0.0555	0.4358	13241.48
35025	0.0818	0.0511	0.0550	0.4001	13309.50
35205	0.0817	0.0510	0.0552	0.4244	13377.90
35386	0.0816	0.0510	0.0553	0.3955	13446.68
35566	0.0815	0.0520	0.0556	0.4066	13515.08
35745	0.0813	0.0502	0.0562	0.4266	13583.10
35925	0.0812	0.0523	0.0555	0.4525	13651.50
36106	0.0812	0.0500	0.0564	0.3810	13720.28
36286	0.0809	0.0513	0.0562	0.3777	13788.68
36465	0.0809	0.0514	0.0562	0.4307	13856.70
36646	0.0809	0.0496	0.0563	0.4152	13925.48
36825	0.0806	0.0494	0.0564	0.3781	13993.50
37005	0.0807	0.0505	0.0560	0.4247	14061.90
37186	0.0806	0.0505	0.0569	0.3931	14130.68
37366	0.0803	0.0509	0.0567	0.3962	14199.08
37545	0.0802	0.0511	0.0562	0.4320	14267.10
37725	0.0803	0.0505	0.0571	0.4125	14335.50
37906	0.0801	0.0499	0.0566	0.4091	14404.28
38086	0.0801	0.0510	0.0567	0.3999	14472.68
38265	0.0801	0.0511	0.0571	0.4166	14540.70
38445	0.0798	0.0486	0.0578	0.4279	14609.10
38626	0.0799	0.0490	0.0571	0.4391	14677.88
38805	0.0796	0.0482	0.0579	0.3861	14745.90
38985	0.0796	0.0497	0.0579	0.3802	14814.30
39166	0.0795	0.0492	0.0581	0.4150	14883.08
39346	0.0793	0.0500	0.0573	0.4090	14951.48
39525	0.0791	0.0492	0.0581	0.4343	15019.50
39706	0.0790	0.0477	0.0582	0.4261	15088.28
39886	0.0792	0.0498	0.0582	0.4019	15156.68
40065	0.0791	0.0476	0.0584	0.4268	15224.70
40246	0.0789	0.0487	0.0579	0.3888	15293.48
40426	0.0788	0.0496	0.0578	0.3889	15361.88
40606	0.0788	0.0479	0.0582	0.3746	15430.28
40785	0.0786	0.0492	0.0584	0.4028	15498.30
40966	0.0785	0.0479	0.0583	0.4054	15567.08
41146	0.0785	0.0490	0.0582	0.4247	15635.48
41326	0.0784	0.0482	0.0584	0.4052	15703.88
41505	0.0782	0.0486	0.0585	0.4225	15771.90
41685	0.0782	0.0487	0.0585	0.3725	15840.30
41866	0.0780	0.0484	0.0585	0.3648	15909.08
42046	0.0780	0.0466	0.0596	0.3984	15977.48
42225	0.0779	0.0488	0.0590	0.4088	16045.50
42405	0.0778	0.0480	0.0595	0.4176	16113.90
42586	0.0777	0.0465	0.0595	0.3919	16182.68
42765	0.0777	0.0475	0.0598	0.3840	16250.70
42945	0.0775	0.0468	0.0601	0.4143	16319.10
43126	0.0774	0.0460	0.0598	0.3833	16387.88
43306	0.0772	0.0459	0.0601	0.3768	16456.28
43486	0.0772	0.0462	0.0602	0.4239	16524.68
43665	0.0774	0.0481	0.0598	0.4065	16592.70
43846	0.0771	0.0465	0.0598	0.4775	16661.48
44026	0.0771	0.0458	0.0605	0.3953	16729.88
44206	0.0770	0.0478	0.0600	0.3959	16798.28
44385	0.0769	0.0474	0.0599	0.3598	16866.30
44566	0.0769	0.0463	0.0608	0.4274	16935.08
44746	0.0768	0.0456	0.0607	0.3819	17003.48
44925	0.0765	0.0474	0.0603	0.3808	17071.50
45106	0.0765	0.0457	0.0611	0.4087	17140.28
45286	0.0765	0.0452	0.0610	0.3895	17208.68
45465	0.0762	0.0470	0.0604	0.3494	17276.70
45645	0.0763	0.0455	0.0613	0.4433	17345.10
45826	0.0763	0.0450	0.0612	0.3957	17413.88
46006	0.0760	0.0449	0.0610	0.3973	17482.28
46185	0.0761	0.0455	0.0615	0.4280	17550.30
46366	0.0759	0.0457	0.0608	0.4295	17619.08
46545	0.0759	0.0446	0.0614	0.4161	17687.10
46725	0.0758	0.0459	0.0615	0.4005	17755.50
46905	0.0757	0.0462	0.0611	0.3837	17823.90
47086	0.0757	0.0461	0.0611	0.4107	17892.68
47266	0.0755	0.0458	0.0617	0.3922	17961.08
47445	0.0757	0.0450	0.0616	0.4113	18029.10
47626	0.0754	0.0460	0.0618	0.4108	18097.88
47806	0.0753	0.0457	0.0620	0.4363	18166.28
47986	0.0753	0.0446	0.0623	0.4284	18234.68
48165	0.0752	0.0445	0.0625	0.4025	18302.70
48346	0.0752	0.0453	0.0617	0.3596	18371.48
48526	0.0751	0.0442	0.0619	0.4458	18439.88
48705	0.0751	0.0446	0.0626	0.4127	18507.90
48886	0.0748	0.0451	0.0626	0.4266	18576.68
49066	0.0749	0.0452	0.0626	0.4240	18645.08
49245	0.0748	0.0435	0.0625	0.4195	18713.10
49425	0.0747	0.0439	0.0629	0.3672	18781.50
49605	0.0745	0.0454	0.0624	0.4362	18849.90
49786	0.0745	0.0451	0.0624	0.4163	18918.68
49965	0.0744	0.0437	0.0625	0.4130	18986.70
50145	0.0744	0.0434	0.0630	0.4430	19055.10
50325	0.0743	0.0435	0.0633	0.4174	19123.50
50505	0.0743	0.0446	0.0626	0.3798	19191.90
50686	0.0741	0.0447	0.0630	0.3837	19260.68
50865	0.0743	0.0446	0.0628	0.3694	19328.70
51045	0.0740	0.0438	0.0634	0.3894	19397.10
51225	0.0741	0.0436	0.0630	0.4219	19465.50
51406	0.0739	0.0437	0.0636	0.3811	19534.28
51585	0.0738	0.0446	0.0631	0.4132	19602.30
51766	0.0738	0.0430	0.0634	0.3996	19671.08
51945	0.0737	0.0443	0.0632	0.4238	19739.10
52126	0.0736	0.0434	0.0638	0.3682	19807.88
52306	0.0736	0.0442	0.0634	0.4283	19876.28
52485	0.0735	0.0439	0.0636	0.3836	19944.30
52666	0.0734	0.0442	0.0635	0.4120	20013.08
52845	0.0733	0.0433	0.0636	0.3834	20081.10
53026	0.0733	0.0438	0.0636	0.4196	20149.88
53205	0.0731	0.0423	0.0644	0.4485	20217.90
53385	0.0732	0.0427	0.0643	0.4226	20286.30
53565	0.0732	0.0421	0.0641	0.4086	20354.70
53745	0.0730	0.0430	0.0639	0.4108	20423.10
53925	0.0729	0.0434	0.0640	0.4508	20491.50
54105	0.0729	0.0429	0.0645	0.4108	20559.90
54286	0.0728	0.0420	0.0649	0.4088	20628.68
54465	0.0728	0.0423	0.0649	0.3694	20696.70
54646	0.0727	0.0426	0.0647	0.4058	20765.48
54825	0.0726	0.0426	0.0647	0.3678	20833.50
55006	0.0724	0.0426	0.0643	0.3910	20902.28
55185	0.0725	0.0430	0.0646	0.4144	20970.30
55365	0.0725	0.0413	0.0650	0.3743	21038.70
55546	0.0724	0.0423	0.0646	0.3794	21107.48
55725	0.0723	0.0426	0.0646	0.4080	21175.50
55906	0.0721	0.0412	0.0652	0.4200	21244.28
56085	0.0721	0.0426	0.0648	0.4411	21312.30
56265	0.0721	0.0413	0.0650	0.4279	21380.70
56445	0.0719	0.0415	0.0655	0.4282	21449.10
56625	0.0720	0.0425	0.0650	0.3762	21517.50
56806	0.0718	0.0410	0.0653	0.4090	21586.28
56985	0.0716	0.0412	0.0656	0.3568	21654.30
57166	0.0719	0.0408	0.0656	0.3974	21723.08
57345	0.0716	0.0416	0.0653	0.4261	21791.10
57526	0.0717	0.0414	0.0653	0.3865	21859.88
57705	0.0715	0.0419	0.0656	0.4184	21927.90
57886	0.0714	0.0409	0.0660	0.3961	21996.68
58065	0.0715	0.0420	0.0657	0.3709	22064.70
58245	0.0712	0.0411	0.0660	0.4286	22133.10
58426	0.0713	0.0412	0.0657	0.3912	22201.88
58605	0.0711	0.0410	0.0661	0.3905	22269.90
58786	0.0711	0.0411	0.0657	0.3892	22338.68
58965	0.0712	0.0404	0.0664	0.3838	22406.70
59145	0.0710	0.0399	0.0664	0.3919	22475.10
59325	0.0710	0.0411	0.0660	0.3908	22543.50
59506	0.0709	0.0413	0.0658	0.4493	22612.28
59685	0.0708	0.0410	0.0659	0.4004	22680.30
59866	0.0707	0.0400	0.0662	0.4346	22749.08
60045	0.0709	0.0413	0.0660	0.3895	22817.10
60225	0.0705	0.0400	0.0667	0.4237	22885.50
60406	0.0705	0.0405	0.0662	0.4022	22954.28
60585	0.0706	0.0399	0.0668	0.4730	23022.30
60766	0.0705	0.0404	0.0667	0.4218	23091.08
60945	0.0706	0.0395	0.0669	0.4126	23159.10
61125	0.0703	0.0397	0.0665	0.3969	23227.50
61306	0.0703	0.0401	0.0666	0.4040	23296.28
61485	0.0703	0.0404	0.0666	0.4288	23364.30
61666	0.0701	0.0401	0.0665	0.4295	23433.08
61845	0.0700	0.0402	0.0670	0.4044	23501.10
62025	0.0701	0.0398	0.0671	0.4202	23569.50
62206	0.0700	0.0400	0.0668	0.3923	23638.28
62385	0.0699	0.0389	0.0673	0.3507	23706.30
62566	0.0701	0.0395	0.0675	0.3988	23775.08
62745	0.0699	0.0399	0.0673	0.4398	23843.10
62926	0.0697	0.0391	0.0670	0.4094	23911.88
63105	0.0699	0.0398	0.0671	0.3986	23979.90
63286	0.0697	0.0393	0.0676	0.4064	24048.68
63465	0.0696	0.0392	0.0677	0.3980	24116.70
63645	0.0695	0.0397	0.0673	0.4021	24185.10
63826	0.0695	0.0391	0.0674	0.4217	24253.88
64005	0.0694	0.0398	0.0676	0.4112	24321.90
64185	0.0693	0.0388	0.0680	0.4006	24390.30
64365	0.0694	0.0391	0.0678	0.3825	24458.70
64545	0.0694	0.0390	0.0676	0.4336	24527.10
64725	0.0693	0.0388	0.0677	0.4149	24595.50
64905	0.0691	0.0383	0.0681	0.4221	24663.90
65086	0.0690	0.0384	0.0679	0.3378	24732.68
65265	0.0690	0.0386	0.0683	0.3945	24800.70
65445	0.0689	0.0384	0.0683	0.4068	24869.10
65625	0.0691	0.0390	0.0681	0.3296	24937.50
65805	0.0689	0.0381	0.0682	0.4188	25005.90
65985	0.0690	0.0386	0.0685	0.4194	25074.30
66166	0.0687	0.0380	0.0684	0.4068	25143.08
66346	0.0687	0.0380	0.0685	0.4082	25211.48
66525	0.0686	0.0381	0.0683	0.4012	25279.50
66705	0.0686	0.0380	0.0688	0.4442	25347.90
66885	0.0685	0.0388	0.0685	0.4024	25416.30
67065	0.0684	0.0383	0.0684	0.3848	25484.70
67245	0.0685	0.0392	0.0684	0.4157	25553.10
67426	0.0684	0.0375	0.0688	0.4360	25621.88
67605	0.0684	0.0387	0.0686	0.4395	25689.90
67786	0.0682	0.0382	0.0688	0.3809	25758.68
67965	0.0682	0.0371	0.0691	0.4198	25826.70
68145	0.0681	0.0377	0.0692	0.4115	25895.10
68326	0.0680	0.0385	0.0686	0.3929	25963.88
68505	0.0681	0.0385	0.0688	0.4283	26031.90
68686	0.0680	0.0375	0.0693	0.4550	26100.68
68865	0.0680	0.0382	0.0687	0.4270	26168.70
69046	0.0680	0.0382	0.0688	0.3538	26237.48
69225	0.0678	0.0377	0.0688	0.3846	26305.50
69405	0.0679	0.0369	0.0692	0.3734	26373.90
69586	0.0678	0.0374	0.0691	0.4263	26442.68
69765	0.0678	0.0376	0.0696	0.3854	26510.70
69945	0.0676	0.0381	0.0691	0.4020	26579.10
70126	0.0676	0.0367	0.0693	0.4191	26647.88
70305	0.0676	0.0381	0.0692	0.3971	26715.90
70486	0.0675	0.0369	0.0698	0.4184	26784.68
70665	0.0676	0.0367	0.0694	0.4237	26852.70
70845	0.0672	0.0373	0.0693	0.4024	26921.10
71025	0.0674	0.0375	0.0696	0.3769	26989.50
71205	0.0671	0.0371	0.0695	0.3831	27057.90
71385	0.0674	0.0364	0.0700	0.3971	27126.30
71565	0.0672	0.0365	0.0702	0.4198	27194.70
71746	0.0674	0.0363	0.0700	0.3924	27263.48
71925	0.0671	0.0364	0.0698	0.4010	27331.50
72105	0.0671	0.0375	0.0698	0.3987	27399.90
72285	0.0669	0.0365	0.0698	0.3982	27468.30
72465	0.0671	0.0358	0.0702	0.4042	27536.70
72646	0.0671	0.0368	0.0703	0.3921	27605.48
72825	0.0670	0.0368	0.0702	0.3735	27673.50
73005	0.0668	0.0359	0.0703	0.4228	27741.90
73186	0.0668	0.0365	0.0700	0.3924	27810.68
73366	0.0668	0.0362	0.0705	0.4019	27879.08
73545	0.0666	0.0368	0.0705	0.3900	27947.10
73725	0.0667	0.0359	0.0706	0.3994	28015.50
73906	0.0666	0.0357	0.0704	0.3880	28084.28
74086	0.0666	0.0360	0.0702	0.4114	28152.68
74265	0.0665	0.0362	0.0706	0.4390	28220.70
74445	0.0664	0.0362	0.0707	0.4227	28289.10
74626	0.0664	0.0369	0.0705	0.3766	28357.88
74806	0.0666	0.0352	0.0707	0.3786	28426.28
74985	0.0663	0.0361	0.0708	0.3769	28494.30
75165	0.0663	0.0366	0.0706	0.3488	28562.70
75346	0.0662	0.0367	0.0704	0.3980	28631.48
75525	0.0662	0.0350	0.0712	0.4051	28699.50
75705	0.0660	0.0367	0.0706	0.3839	28767.90
75886	0.0661	0.0353	0.0713	0.3656	28836.68
76066	0.0661	0.0365	0.0706	0.4220	28905.08
76245	0.0660	0.0349	0.0714	0.4822	28973.10
76425	0.0656	0.0361	0.0707	0.4077	29041.50
76606	0.0659	0.0361	0.0711	0.4187	29110.28
76785	0.0656	0.0363	0.0708	0.3763	29178.30
76965	0.0658	0.0354	0.0714	0.3931	29246.70
77146	0.0658	0.0359	0.0709	0.3935	29315.48
77325	0.0658	0.0347	0.0716	0.3994	29383.50
77505	0.0656	0.0357	0.0709	0.3862	29451.90
77686	0.0655	0.0349	0.0717	0.4025	29520.68
77866	0.0655	0.0346	0.0718	0.4012	29589.08
78045	0.0655	0.0356	0.0715	0.3773	29657.10
78225	0.0654	0.0361	0.0710	0.3795	29725.50
78405	0.0655	0.0345	0.0717	0.3956	29793.90
78586	0.0653	0.0345	0.0716	0.4324	29862.68
78766	0.0654	0.0354	0.0713	0.4161	29931.08
78945	0.0652	0.0360	0.0716	0.3723	29999.10
79126	0.0653	0.0343	0.0715	0.4066	30067.88
79306	0.0653	0.0354	0.0713	0.3830	30136.28
79485	0.0652	0.0340	0.0720	0.4083	30204.30
79665	0.0650	0.0353	0.0719	0.3890	30272.70
79846	0.0651	0.0343	0.0721	0.3675	30341.48
80026	0.0651	0.0351	0.0720	0.4149	30409.88
80205	0.0649	0.0346	0.0722	0.3966	30477.90
80386	0.0648	0.0352	0.0716	0.3957	30546.68
80566	0.0649	0.0354	0.0719	0.3862	30615.08
80745	0.0649	0.0345	0.0724	0.4027	30683.10
80925	0.0648	0.0336	0.0724	0.3719	30751.50
81106	0.0646	0.0353	0.0718	0.3826	30820.28
81285	0.0646	0.0352	0.0722	0.3482	30888.30
81465	0.0646	0.0336	0.0723	0.4234	30956.70
81646	0.0645	0.0334	0.0725	0.3959	31025.48
81825	0.0646	0.0352	0.0720	0.4258	31093.50
82005	0.0645	0.0336	0.0726	0.3440	31161.90
82186	0.0646	0.0346	0.0720	0.3903	31230.68
82365	0.0644	0.0342	0.0721	0.4023	31298.70
82545	0.0645	0.0337	0.0724	0.3893	31367.10
82726	0.0645	0.0334	0.0725	0.3906	31435.88
82906	0.0643	0.0335	0.0730	0.3767	31504.28
83085	0.0642	0.0348	0.0723	0.4157	31572.30
83266	0.0640	0.0345	0.0726	0.4112	31641.08
83446	0.0641	0.0346	0.0726	0.4036	31709.48
83625	0.0643	0.0347	0.0726	0.3851	31777.50
83806	0.0641	0.0336	0.0725	0.4262	31846.28
83986	0.0641	0.0330	0.0729	0.3746	31914.68
84165	0.0640	0.0331	0.0732	0.3788	31982.70
84346	0.0641	0.0330	0.0733	0.4060	32051.48
84526	0.0639	0.0330	0.0729	0.4364	32119.88
84705	0.0639	0.0329	0.0731	0.4256	32187.90
84885	0.0637	0.0334	0.0727	0.3789	32256.30
85066	0.0638	0.0329	0.0733	0.4007	32325.08
85245	0.0637	0.0331	0.0730	0.3905	32393.10
85425	0.0638	0.0326	0.0733	0.3874	32461.50
85606	0.0636	0.0342	0.0728	0.4043	32530.28
85786	0.0635	0.0343	0.0730	0.3715	32598.68
85965	0.0635	0.0325	0.0735	0.3718	32666.70
86146	0.0636	0.0326	0.0734	0.3682	32735.48
86326	0.0634	0.0333	0.0735	0.3643	32803.88
86505	0.0635	0.0329	0.0733	0.4097	32871.90
86685	0.0634	0.0341	0.0731	0.3701	32940.30
