# Supplementary material for: Highly Acidic Electron-Rich Brønsted Acids Accelerate Asymmetric Pictet–Spengler Reactions by Virtue of Stabilizing Cation–π Interactions
Source: J Am Chem Soc. 2024 Oct 3;146(41):28339–49. doi: 10.1021/jacs.4c09421 (PMC11487569; doi:10.1021/jacs.4c09421)
Supplement: Supplementary file 2 — ja4c09421_si_002.zip [file ja4c09421_si_002.zip › O2b-G.txt]

t / s	c (aldehyde) / M	c (carbamate) / M	c (product) / M	c (cat) / mM	c (cat)_0*t / mM*s
initial				1.39
0	0.1306	0.0990	0.0043	1.3038	0.00
164	0.1289	0.0992	0.0055	1.3177	227.96
344	0.1272	0.0951	0.0080	1.3406	478.16
525	0.1258	0.0951	0.0099	1.3394	729.75
705	0.1237	0.0908	0.0116	1.3728	979.95
884	0.1224	0.0922	0.0128	1.3318	1228.76
1064	0.1205	0.0890	0.0144	1.3255	1478.96
1245	0.1193	0.0884	0.0166	1.4122	1730.55
1424	0.1176	0.0870	0.0176	1.3923	1979.36
1604	0.1161	0.0834	0.0205	1.3875	2229.56
1785	0.1145	0.0821	0.0209	1.4268	2481.15
1965	0.1131	0.0796	0.0228	1.3569	2731.35
2144	0.1121	0.0810	0.0232	1.3486	2980.16
2324	0.1106	0.0770	0.0259	1.3678	3230.36
2505	0.1091	0.0762	0.0265	1.4157	3481.95
2685	0.1083	0.0765	0.0282	1.3685	3732.15
2865	0.1068	0.0737	0.0297	1.4091	3982.35
3044	0.1061	0.0754	0.0296	1.3711	4231.16
3224	0.1050	0.0736	0.0314	1.3663	4481.36
3404	0.1038	0.0719	0.0328	1.4462	4731.56
3585	0.1027	0.0688	0.0336	1.3743	4983.15
3765	0.1017	0.0693	0.0350	1.3843	5233.35
3944	0.1008	0.0703	0.0347	1.3838	5482.16
4124	0.0995	0.0682	0.0356	1.4124	5732.36
4304	0.0987	0.0660	0.0373	1.4253	5982.56
4484	0.0980	0.0671	0.0375	1.3636	6232.76
4665	0.0970	0.0649	0.0385	1.4071	6484.35
4845	0.0963	0.0647	0.0392	1.3977	6734.55
5024	0.0958	0.0650	0.0402	1.4026	6983.36
5204	0.0946	0.0619	0.0411	1.4316	7233.56
5384	0.0941	0.0614	0.0426	1.3636	7483.76
5564	0.0934	0.0631	0.0421	1.3931	7733.96
5745	0.0927	0.0622	0.0427	1.3662	7985.55
5925	0.0917	0.0597	0.0436	1.3957	8235.75
6104	0.0911	0.0579	0.0451	1.3898	8484.56
6284	0.0906	0.0604	0.0452	1.3881	8734.76
6464	0.0901	0.0575	0.0466	1.3793	8984.96
6645	0.0894	0.0588	0.0464	1.3299	9236.55
6824	0.0886	0.0557	0.0473	1.3886	9485.36
7004	0.0885	0.0553	0.0483	1.3809	9735.56
7185	0.0877	0.0542	0.0487	1.3623	9987.15
7365	0.0873	0.0566	0.0485	1.3810	10237.35
7545	0.0865	0.0541	0.0493	1.4596	10487.55
7725	0.0860	0.0532	0.0500	1.3531	10737.75
7904	0.0858	0.0534	0.0510	1.3842	10986.56
8084	0.0851	0.0516	0.0513	1.3726	11236.76
8265	0.0847	0.0517	0.0519	1.3681	11488.35
8445	0.0841	0.0513	0.0520	1.3784	11738.55
8625	0.0838	0.0511	0.0531	1.3692	11988.75
8804	0.0833	0.0522	0.0523	1.4282	12237.56
8984	0.0828	0.0511	0.0538	1.4158	12487.76
9165	0.0825	0.0520	0.0536	1.3843	12739.35
9345	0.0819	0.0496	0.0538	1.3945	12989.55
9524	0.0815	0.0489	0.0551	1.4054	13238.36
9704	0.0812	0.0490	0.0556	1.3944	13488.56
9884	0.0808	0.0480	0.0559	1.3856	13738.76
10065	0.0804	0.0473	0.0557	1.3586	13990.35
10245	0.0799	0.0472	0.0562	1.3850	14240.55
10425	0.0798	0.0473	0.0571	1.3937	14490.75
10604	0.0795	0.0486	0.0564	1.4024	14739.56
10784	0.0791	0.0484	0.0569	1.3736	14989.76
10964	0.0788	0.0460	0.0576	1.4250	15239.96
11145	0.0783	0.0463	0.0585	1.3622	15491.55
11324	0.0780	0.0468	0.0586	1.4352	15740.36
11504	0.0774	0.0447	0.0588	1.3495	15990.56
11684	0.0773	0.0466	0.0586	1.3740	16240.76
11864	0.0771	0.0459	0.0596	1.3753	16490.96
12045	0.0767	0.0458	0.0592	1.3661	16742.55
12224	0.0764	0.0453	0.0602	1.3789	16991.36
12404	0.0762	0.0447	0.0597	1.4098	17241.56
12584	0.0758	0.0446	0.0601	1.3518	17491.76
12765	0.0756	0.0431	0.0614	1.3634	17743.35
12945	0.0752	0.0437	0.0606	1.3947	17993.55
13124	0.0748	0.0418	0.0615	1.4113	18242.36
13304	0.0745	0.0423	0.0616	1.3508	18492.56
13485	0.0745	0.0435	0.0619	1.3982	18744.15
13665	0.0741	0.0430	0.0625	1.4097	18994.35
13844	0.0737	0.0423	0.0630	1.3559	19243.16
14024	0.0734	0.0407	0.0628	1.3673	19493.36
14205	0.0732	0.0402	0.0637	1.3759	19744.95
14384	0.0731	0.0423	0.0630	1.4248	19993.76
14564	0.0726	0.0396	0.0639	1.3649	20243.96
14745	0.0725	0.0395	0.0644	1.3950	20495.55
14925	0.0721	0.0403	0.0638	1.4116	20745.75
15104	0.0721	0.0407	0.0647	1.4111	20994.56
15284	0.0719	0.0410	0.0646	1.3899	21244.76
15465	0.0716	0.0406	0.0649	1.3934	21496.35
15644	0.0709	0.0392	0.0647	1.3916	21745.16
15824	0.0709	0.0388	0.0658	1.3672	21995.36
16004	0.0709	0.0398	0.0656	1.4111	22245.56
16184	0.0705	0.0399	0.0655	1.3774	22495.76
16365	0.0704	0.0389	0.0655	1.4197	22747.35
16544	0.0698	0.0375	0.0661	1.3602	22996.16
16724	0.0702	0.0392	0.0665	1.3646	23246.36
16905	0.0696	0.0389	0.0666	1.3656	23497.95
17084	0.0695	0.0386	0.0670	1.3727	23746.76
17264	0.0693	0.0386	0.0669	1.3845	23996.96
17444	0.0693	0.0375	0.0678	1.4105	24247.16
17624	0.0690	0.0380	0.0677	1.3899	24497.36
17804	0.0686	0.0357	0.0679	1.3509	24747.56
17985	0.0683	0.0355	0.0682	1.4274	24999.15
18164	0.0684	0.0371	0.0684	1.4021	25247.96
18344	0.0681	0.0358	0.0680	1.4057	25498.16
18525	0.0678	0.0358	0.0683	1.4616	25749.75
18705	0.0675	0.0354	0.0684	1.3742	25999.95
18884	0.0676	0.0368	0.0688	1.3777	26248.76
19064	0.0673	0.0346	0.0694	1.3702	26498.96
19244	0.0668	0.0346	0.0693	1.3794	26749.16
19425	0.0670	0.0344	0.0699	1.3670	27000.75
19604	0.0665	0.0338	0.0698	1.3673	27249.56
19784	0.0666	0.0346	0.0702	1.3409	27499.76
19965	0.0663	0.0338	0.0703	1.3790	27751.35
20144	0.0660	0.0343	0.0705	1.3819	28000.16
20324	0.0661	0.0348	0.0700	1.3992	28250.36
20505	0.0658	0.0331	0.0707	1.3859	28501.95
20684	0.0657	0.0347	0.0705	1.3476	28750.76
20864	0.0653	0.0337	0.0706	1.3531	29000.96
21045	0.0654	0.0344	0.0711	1.3762	29252.55
21225	0.0656	0.0335	0.0716	1.3845	29502.75
21404	0.0650	0.0337	0.0711	1.3714	29751.56
21584	0.0646	0.0322	0.0715	1.3779	30001.76
21764	0.0646	0.0320	0.0721	1.3849	30251.96
21945	0.0648	0.0329	0.0720	1.3815	30503.55
22124	0.0646	0.0333	0.0722	1.3522	30752.36
22304	0.0643	0.0329	0.0723	1.3695	31002.56
22484	0.0639	0.0316	0.0726	1.3490	31252.76
22665	0.0638	0.0314	0.0725	1.3644	31504.35
22845	0.0639	0.0328	0.0724	1.4029	31754.55
23024	0.0635	0.0315	0.0726	1.3753	32003.36
23204	0.0635	0.0321	0.0732	1.4098	32253.56
23385	0.0634	0.0310	0.0734	1.3562	32505.15
23565	0.0632	0.0322	0.0732	1.3690	32755.35
23744	0.0632	0.0319	0.0734	1.3820	33004.16
23924	0.0629	0.0304	0.0738	1.3910	33254.36
24104	0.0627	0.0318	0.0735	1.4188	33504.56
24285	0.0627	0.0316	0.0738	1.3957	33756.15
24465	0.0625	0.0302	0.0740	1.3627	34006.35
24644	0.0625	0.0310	0.0738	1.3725	34255.16
24824	0.0623	0.0312	0.0742	1.3550	34505.36
25005	0.0619	0.0310	0.0741	1.3866	34756.95
25184	0.0620	0.0308	0.0745	1.3317	35005.76
25364	0.0618	0.0294	0.0748	1.3338	35255.96
25545	0.0617	0.0307	0.0749	1.3599	35507.55
25725	0.0616	0.0300	0.0752	1.3383	35757.75
25904	0.0615	0.0292	0.0753	1.3395	36006.56
26084	0.0614	0.0297	0.0754	1.3776	36256.76
26265	0.0611	0.0291	0.0755	1.3807	36508.35
26444	0.0612	0.0299	0.0752	1.3549	36757.16
26624	0.0609	0.0289	0.0758	1.3649	37007.36
26804	0.0606	0.0289	0.0755	1.3719	37257.56
26984	0.0606	0.0290	0.0761	1.3714	37507.76
27165	0.0608	0.0295	0.0760	1.3615	37759.35
27344	0.0605	0.0281	0.0760	1.3817	38008.16
27524	0.0604	0.0283	0.0765	1.3438	38258.36
27705	0.0602	0.0277	0.0764	1.3946	38509.95
27884	0.0602	0.0281	0.0767	1.3784	38758.76
28064	0.0600	0.0277	0.0768	1.3621	39008.96
28244	0.0600	0.0284	0.0769	1.4001	39259.16
28425	0.0598	0.0276	0.0769	1.3919	39510.75
28605	0.0596	0.0274	0.0770	1.3767	39760.95
28785	0.0595	0.0280	0.0773	1.3549	40011.15
28964	0.0593	0.0278	0.0774	1.3953	40259.96
29144	0.0594	0.0270	0.0775	1.3517	40510.16
29324	0.0591	0.0273	0.0771	1.3561	40760.36
29505	0.0591	0.0275	0.0778	1.3739	41011.95
29685	0.0589	0.0277	0.0774	1.3440	41262.15
29864	0.0588	0.0278	0.0776	1.3590	41510.96
30044	0.0586	0.0267	0.0776	1.3595	41761.16
30225	0.0586	0.0267	0.0777	1.3599	42012.75
30405	0.0585	0.0273	0.0781	1.3156	42262.95
30585	0.0583	0.0264	0.0783	1.3265	42513.15
30765	0.0584	0.0268	0.0785	1.3321	42763.35
30945	0.0583	0.0266	0.0787	1.3602	43013.55
31125	0.0580	0.0269	0.0785	1.3790	43263.75
31305	0.0579	0.0258	0.0785	1.3496	43513.95
31484	0.0580	0.0269	0.0786	1.3804	43762.76
31664	0.0577	0.0256	0.0791	1.3803	44012.96
31845	0.0578	0.0264	0.0790	1.3161	44264.55
32025	0.0577	0.0264	0.0787	1.4118	44514.75
32204	0.0575	0.0257	0.0794	1.3775	44763.56
32384	0.0575	0.0254	0.0791	1.3614	45013.76
32564	0.0573	0.0263	0.0793	1.3891	45263.96
32744	0.0572	0.0252	0.0793	1.3645	45514.16
32925	0.0572	0.0248	0.0795	1.3934	45765.75
33105	0.0569	0.0248	0.0795	1.3871	46015.95
33285	0.0571	0.0255	0.0799	1.3703	46266.15
33465	0.0568	0.0248	0.0795	1.3484	46516.35
33644	0.0567	0.0256	0.0800	1.3491	46765.16
33824	0.0566	0.0250	0.0803	1.3321	47015.36
34005	0.0564	0.0246	0.0798	1.3670	47266.95
34185	0.0565	0.0254	0.0800	1.3541	47517.15
34365	0.0565	0.0245	0.0805	1.3735	47767.35
34545	0.0563	0.0251	0.0802	1.3576	48017.55
34724	0.0562	0.0248	0.0800	1.3650	48266.36
34904	0.0560	0.0249	0.0805	1.3642	48516.56
35084	0.0559	0.0245	0.0804	1.3662	48766.76
35264	0.0560	0.0239	0.0810	1.3634	49016.96
35444	0.0559	0.0246	0.0808	1.3593	49267.16
35625	0.0557	0.0246	0.0809	1.3584	49518.75
35805	0.0556	0.0242	0.0808	1.3190	49768.95
35985	0.0554	0.0236	0.0811	1.3512	50019.15
36165	0.0556	0.0231	0.0813	1.3720	50269.35
36345	0.0555	0.0232	0.0813	1.3248	50519.55
36525	0.0553	0.0234	0.0817	1.3372	50769.75
36705	0.0551	0.0232	0.0818	1.3240	51019.95
36884	0.0553	0.0234	0.0817	1.3259	51268.76
37064	0.0548	0.0228	0.0817	1.3661	51518.96
37244	0.0551	0.0228	0.0817	1.3551	51769.16
37425	0.0549	0.0233	0.0820	1.3425	52020.75
37604	0.0548	0.0226	0.0818	1.3243	52269.56
37785	0.0546	0.0230	0.0822	1.3089	52521.15
37965	0.0545	0.0235	0.0820	1.3446	52771.35
38145	0.0547	0.0224	0.0823	1.3744	53021.55
38325	0.0545	0.0231	0.0823	1.3646	53271.75
38505	0.0541	0.0226	0.0821	1.3344	53521.95
38685	0.0542	0.0221	0.0826	1.3367	53772.15
38865	0.0541	0.0220	0.0822	1.3216	54022.35
39044	0.0541	0.0221	0.0823	1.3319	54271.16
39224	0.0541	0.0219	0.0828	1.3609	54521.36
39404	0.0539	0.0226	0.0829	1.3357	54771.56
39585	0.0538	0.0220	0.0826	1.3712	55023.15
39765	0.0537	0.0220	0.0831	1.3365	55273.35
39945	0.0537	0.0227	0.0829	1.3340	55523.55
40125	0.0537	0.0217	0.0828	1.3131	55773.75
40305	0.0534	0.0213	0.0831	1.3497	56023.95
40485	0.0535	0.0212	0.0833	1.3070	56274.15
40665	0.0534	0.0213	0.0832	1.3343	56524.35
40844	0.0533	0.0222	0.0834	1.3578	56773.16
41024	0.0532	0.0210	0.0835	1.3817	57023.36
41204	0.0534	0.0220	0.0834	1.3089	57273.56
41384	0.0530	0.0210	0.0837	1.2981	57523.76
41565	0.0529	0.0210	0.0834	1.3806	57775.35
41745	0.0530	0.0208	0.0839	1.3299	58025.55
41925	0.0530	0.0211	0.0837	1.3386	58275.75
42105	0.0529	0.0209	0.0840	1.3246	58525.95
42285	0.0528	0.0208	0.0837	1.3432	58776.15
42464	0.0526	0.0213	0.0841	1.3241	59024.96
42644	0.0525	0.0202	0.0841	1.3510	59275.16
42824	0.0526	0.0206	0.0844	1.3555	59525.36
43004	0.0525	0.0209	0.0845	1.3280	59775.56
43184	0.0524	0.0204	0.0846	1.3521	60025.76
43364	0.0524	0.0202	0.0846	1.3469	60275.96
43544	0.0522	0.0211	0.0846	1.3581	60526.16
43724	0.0521	0.0204	0.0848	1.3652	60776.36
43905	0.0521	0.0210	0.0848	1.3524	61027.95
44085	0.0520	0.0202	0.0848	1.3581	61278.15
44264	0.0520	0.0205	0.0849	1.3439	61526.96
44444	0.0521	0.0202	0.0845	1.3343	61777.16
44624	0.0520	0.0199	0.0852	1.3202	62027.36
44804	0.0518	0.0202	0.0851	1.3383	62277.56
44984	0.0517	0.0198	0.0848	1.3534	62527.76
45164	0.0516	0.0199	0.0854	1.2851	62777.96
45345	0.0517	0.0199	0.0855	1.3005	63029.55
45525	0.0513	0.0201	0.0854	1.3256	63279.75
45705	0.0513	0.0191	0.0853	1.3545	63529.95
45885	0.0514	0.0191	0.0856	1.3083	63780.15
46065	0.0514	0.0198	0.0858	1.3605	64030.35
46244	0.0515	0.0197	0.0856	1.3205	64279.16
46424	0.0511	0.0195	0.0857	1.3015	64529.36
46604	0.0511	0.0190	0.0856	1.3288	64779.56
46784	0.0511	0.0190	0.0860	1.3085	65029.76
46964	0.0509	0.0197	0.0857	1.3126	65279.96
47145	0.0509	0.0192	0.0862	1.3304	65531.55
47325	0.0509	0.0190	0.0862	1.3164	65781.75
47504	0.0508	0.0194	0.0860	1.3194	66030.56
47684	0.0508	0.0192	0.0859	1.2622	66280.76
47864	0.0507	0.0187	0.0864	1.3647	66530.96
48045	0.0506	0.0189	0.0859	1.2790	66782.55
48225	0.0506	0.0185	0.0865	1.3130	67032.75
48405	0.0505	0.0190	0.0864	1.3686	67282.95
48584	0.0505	0.0192	0.0865	1.3573	67531.76
48764	0.0504	0.0191	0.0863	1.3526	67781.96
48944	0.0504	0.0182	0.0867	1.3215	68032.16
49124	0.0503	0.0180	0.0867	1.3184	68282.36
49304	0.0501	0.0184	0.0864	1.3430	68532.56
49485	0.0500	0.0186	0.0864	1.3099	68784.15
49665	0.0501	0.0185	0.0865	1.3108	69034.35
49845	0.0500	0.0187	0.0868	1.3229	69284.55
50024	0.0499	0.0187	0.0867	1.3137	69533.36
50204	0.0500	0.0185	0.0869	1.3297	69783.56
50384	0.0498	0.0179	0.0867	1.3458	70033.76
50564	0.0500	0.0175	0.0871	1.2881	70283.96
50745	0.0496	0.0184	0.0871	1.3228	70535.55
50925	0.0497	0.0176	0.0875	1.3366	70785.75
51105	0.0497	0.0173	0.0873	1.3388	71035.95
51285	0.0496	0.0178	0.0875	1.2809	71286.15
51464	0.0496	0.0175	0.0875	1.2727	71534.96
51644	0.0495	0.0174	0.0871	1.3141	71785.16
51825	0.0496	0.0180	0.0872	1.3136	72036.75
52005	0.0494	0.0178	0.0877	1.2902	72286.95
52185	0.0492	0.0173	0.0874	1.3152	72537.15
52364	0.0492	0.0172	0.0879	1.2886	72785.96
52544	0.0492	0.0177	0.0878	1.2884	73036.16
52724	0.0490	0.0170	0.0878	1.2946	73286.36
52904	0.0490	0.0173	0.0875	1.2930	73536.56
53084	0.0489	0.0174	0.0876	1.3496	73786.76
53264	0.0489	0.0176	0.0880	1.3110	74036.96
53445	0.0489	0.0174	0.0877	1.3219	74288.55
53625	0.0487	0.0170	0.0882	1.3023	74538.75
53804	0.0486	0.0168	0.0883	1.3504	74787.56
53984	0.0488	0.0173	0.0880	1.3015	75037.76
54164	0.0486	0.0173	0.0883	1.3072	75287.96
54345	0.0484	0.0164	0.0883	1.3356	75539.55
54525	0.0486	0.0174	0.0884	1.3416	75789.75
54705	0.0485	0.0165	0.0882	1.2948	76039.95
54885	0.0487	0.0171	0.0886	1.2997	76290.15
55065	0.0483	0.0163	0.0886	1.2800	76540.35
55245	0.0483	0.0170	0.0885	1.2981	76790.55
55425	0.0486	0.0162	0.0888	1.3251	77040.75
55604	0.0481	0.0160	0.0887	1.2896	77289.56
55784	0.0483	0.0162	0.0885	1.2829	77539.76
55964	0.0481	0.0166	0.0888	1.2939	77789.96
56144	0.0482	0.0165	0.0885	1.2983	78040.16
56325	0.0482	0.0167	0.0889	1.3263	78291.75
56505	0.0480	0.0159	0.0891	1.3309	78541.95
56685	0.0481	0.0167	0.0888	1.3083	78792.15
56864	0.0478	0.0163	0.0893	1.2993	79040.96
57044	0.0477	0.0164	0.0891	1.2971	79291.16
57224	0.0479	0.0160	0.0894	1.3365	79541.36
57404	0.0477	0.0161	0.0889	1.3408	79791.56
57585	0.0477	0.0159	0.0889	1.2998	80043.15
57765	0.0476	0.0162	0.0894	1.2911	80293.35
57945	0.0475	0.0154	0.0891	1.2895	80543.55
58124	0.0476	0.0155	0.0895	1.3059	80792.36
58304	0.0474	0.0156	0.0897	1.2875	81042.56
58484	0.0474	0.0156	0.0892	1.3429	81292.76
58665	0.0475	0.0152	0.0896	1.3024	81544.35
58845	0.0473	0.0157	0.0892	1.3184	81794.55
59025	0.0473	0.0158	0.0898	1.2682	82044.75
59205	0.0471	0.0158	0.0898	1.3154	82294.95
59384	0.0471	0.0152	0.0895	1.2974	82543.76
59564	0.0470	0.0151	0.0897	1.3042	82793.96
59744	0.0472	0.0150	0.0896	1.2679	83044.16
59925	0.0470	0.0154	0.0901	1.2872	83295.75
60105	0.0471	0.0150	0.0901	1.2433	83545.95
60284	0.0471	0.0156	0.0900	1.2868	83794.76
60464	0.0470	0.0153	0.0903	1.3096	84044.96
60644	0.0467	0.0149	0.0901	1.2984	84295.16
60825	0.0467	0.0153	0.0902	1.3163	84546.75
61005	0.0467	0.0146	0.0899	1.3187	84796.95
61185	0.0468	0.0149	0.0905	1.2717	85047.15
61365	0.0468	0.0152	0.0903	1.3135	85297.35
61544	0.0465	0.0153	0.0903	1.2772	85546.16
61724	0.0464	0.0145	0.0903	1.2984	85796.36
61905	0.0465	0.0144	0.0900	1.3141	86047.95
62085	0.0465	0.0147	0.0907	1.2886	86298.15
62265	0.0464	0.0149	0.0905	1.2792	86548.35
62445	0.0463	0.0144	0.0905	1.2751	86798.55
62624	0.0464	0.0146	0.0908	1.2915	87047.36
62804	0.0464	0.0146	0.0908	1.2717	87297.56
62984	0.0463	0.0148	0.0909	1.2684	87547.76
63165	0.0464	0.0146	0.0905	1.2624	87799.35
63345	0.0461	0.0143	0.0910	1.2743	88049.55
63525	0.0462	0.0147	0.0906	1.2696	88299.75
63704	0.0459	0.0144	0.0907	1.3052	88548.56
63884	0.0459	0.0147	0.0908	1.2971	88798.76
64064	0.0459	0.0143	0.0907	1.2814	89048.96
64245	0.0459	0.0141	0.0906	1.2939	89300.55
64425	0.0457	0.0138	0.0908	1.2895	89550.75
64605	0.0459	0.0138	0.0909	1.2881	89800.95
64785	0.0458	0.0137	0.0909	1.3077	90051.15
64964	0.0457	0.0137	0.0913	1.2724	90299.96
65144	0.0459	0.0143	0.0909	1.2627	90550.16
65324	0.0455	0.0143	0.0910	1.3021	90800.36
65504	0.0459	0.0140	0.0914	1.2844	91050.56
65684	0.0454	0.0136	0.0915	1.2949	91300.76
65865	0.0457	0.0140	0.0915	1.3025	91552.35
66045	0.0456	0.0138	0.0911	1.2783	91802.55
66225	0.0455	0.0134	0.0913	1.2866	92052.75
66405	0.0455	0.0138	0.0918	1.2799	92302.95
66584	0.0456	0.0140	0.0915	1.3196	92551.76
66764	0.0453	0.0135	0.0913	1.2720	92801.96
66944	0.0454	0.0138	0.0918	1.2250	93052.16
67124	0.0453	0.0137	0.0914	1.2849	93302.36
67305	0.0452	0.0134	0.0916	1.2796	93553.95
67485	0.0450	0.0135	0.0915	1.2817	93804.15
67665	0.0452	0.0133	0.0916	1.2625	94054.35
67844	0.0451	0.0135	0.0920	1.2713	94303.16
68024	0.0451	0.0131	0.0918	1.2567	94553.36
68205	0.0452	0.0132	0.0916	1.2970	94804.95
68385	0.0449	0.0130	0.0920	1.2956	95055.15
68565	0.0450	0.0134	0.0918	1.2840	95305.35
68745	0.0450	0.0135	0.0921	1.2719	95555.55
68924	0.0450	0.0136	0.0921	1.2834	95804.36
69104	0.0447	0.0130	0.0918	1.2815	96054.56
69284	0.0448	0.0132	0.0923	1.2557	96304.76
69464	0.0449	0.0132	0.0919	1.2964	96554.96
69645	0.0447	0.0134	0.0923	1.3050	96806.55
69825	0.0448	0.0129	0.0925	1.2756	97056.75
70005	0.0448	0.0128	0.0921	1.2813	97306.95
70184	0.0445	0.0134	0.0924	1.2968	97555.76
70364	0.0445	0.0126	0.0922	1.2720	97805.96
70544	0.0446	0.0127	0.0922	1.2678	98056.16
70724	0.0446	0.0127	0.0923	1.2814	98306.36
70905	0.0446	0.0129	0.0926	1.2943	98557.95
71085	0.0444	0.0127	0.0922	1.2452	98808.15
71265	0.0445	0.0132	0.0926	1.2562	99058.35
71444	0.0443	0.0129	0.0927	1.2758	99307.16
71624	0.0445	0.0128	0.0926	1.2715	99557.36
71805	0.0443	0.0123	0.0927	1.3106	99808.95
71985	0.0443	0.0127	0.0925	1.2902	100059.15
72165	0.0443	0.0125	0.0929	1.2520	100309.35
72344	0.0443	0.0127	0.0926	1.2552	100558.16
72524	0.0441	0.0124	0.0926	1.2672	100808.36
72704	0.0440	0.0124	0.0930	1.2492	101058.56
72884	0.0441	0.0121	0.0927	1.2638	101308.76
73065	0.0440	0.0127	0.0928	1.2693	101560.35
73245	0.0439	0.0120	0.0930	1.2592	101810.55
73425	0.0440	0.0120	0.0932	1.2563	102060.75
73605	0.0440	0.0122	0.0928	1.2788	102310.95
73784	0.0440	0.0124	0.0930	1.2572	102559.76
73964	0.0438	0.0118	0.0931	1.2259	102809.96
74144	0.0440	0.0124	0.0932	1.2805	103060.16
74325	0.0440	0.0122	0.0931	1.2920	103311.75
74505	0.0439	0.0119	0.0930	1.2414	103561.95
74685	0.0439	0.0122	0.0933	1.2070	103812.15
74865	0.0438	0.0118	0.0934	1.2655	104062.35
75045	0.0438	0.0121	0.0935	1.2676	104312.55
75224	0.0435	0.0122	0.0932	1.2548	104561.36
75404	0.0437	0.0118	0.0934	1.2388	104811.56
75584	0.0437	0.0116	0.0932	1.2212	105061.76
75765	0.0436	0.0115	0.0934	1.2659	105313.35
75945	0.0435	0.0120	0.0936	1.2806	105563.55
76125	0.0435	0.0118	0.0937	1.2603	105813.75
76305	0.0434	0.0115	0.0935	1.2670	106063.95
76484	0.0433	0.0119	0.0935	1.2943	106312.76
76664	0.0434	0.0117	0.0937	1.2634	106562.96
76844	0.0433	0.0119	0.0937	1.2718	106813.16
77025	0.0433	0.0113	0.0935	1.2260	107064.75
77205	0.0433	0.0116	0.0939	1.3037	107314.95
77385	0.0431	0.0112	0.0934	1.2302	107565.15
77565	0.0434	0.0114	0.0935	1.2519	107815.35
77745	0.0431	0.0114	0.0939	1.2655	108065.55
77925	0.0433	0.0111	0.0940	1.2431	108315.75
78105	0.0432	0.0111	0.0939	1.2581	108565.95
78285	0.0433	0.0110	0.0939	1.2648	108816.15
78465	0.0432	0.0112	0.0941	1.2273	109066.35
78644	0.0429	0.0114	0.0939	1.2633	109315.16
78824	0.0432	0.0109	0.0940	1.2441	109565.36
79004	0.0430	0.0110	0.0939	1.2370	109815.56
79184	0.0430	0.0109	0.0940	1.2345	110065.76
79364	0.0429	0.0111	0.0938	1.2784	110315.96
79545	0.0428	0.0110	0.0939	1.2718	110567.55
79725	0.0428	0.0109	0.0940	1.2193	110817.75
79905	0.0427	0.0114	0.0943	1.2719	111067.95
80085	0.0427	0.0107	0.0942	1.2597	111318.15
80264	0.0427	0.0111	0.0942	1.2332	111566.96
80445	0.0428	0.0112	0.0941	1.2048	111818.55
80625	0.0427	0.0111	0.0942	1.2535	112068.75
80804	0.0426	0.0111	0.0941	1.2491	112317.56
80984	0.0425	0.0109	0.0940	1.2613	112567.76
81165	0.0425	0.0109	0.0941	1.2061	112819.35
81344	0.0426	0.0108	0.0941	1.2892	113068.16
81524	0.0425	0.0109	0.0944	1.2606	113318.36
81705	0.0426	0.0110	0.0943	1.2716	113569.95
81884	0.0426	0.0107	0.0946	1.2530	113818.76
82064	0.0425	0.0108	0.0944	1.2611	114068.96
82245	0.0423	0.0107	0.0943	1.2607	114320.55
82425	0.0425	0.0109	0.0946	1.2422	114570.75
82604	0.0422	0.0103	0.0945	1.2570	114819.56
82784	0.0423	0.0108	0.0945	1.2420	115069.76
82965	0.0423	0.0106	0.0945	1.2608	115321.35
83144	0.0421	0.0105	0.0948	1.2381	115570.16
83324	0.0422	0.0107	0.0945	1.2507	115820.36
83505	0.0422	0.0104	0.0945	1.2213	116071.95
83684	0.0419	0.0106	0.0949	1.2443	116320.76
83864	0.0423	0.0100	0.0945	1.2150	116570.96
84045	0.0421	0.0103	0.0945	1.2131	116822.55
84225	0.0422	0.0101	0.0947	1.2832	117072.75
84404	0.0421	0.0102	0.0949	1.2536	117321.56
84584	0.0420	0.0104	0.0948	1.2102	117571.76
84765	0.0420	0.0104	0.0949	1.2248	117823.35
84945	0.0420	0.0104	0.0947	1.2732	118073.55
85124	0.0420	0.0100	0.0948	1.2207	118322.36
85304	0.0420	0.0101	0.0950	1.2455	118572.56
85485	0.0421	0.0103	0.0949	1.2308	118824.15
85665	0.0418	0.0100	0.0948	1.2268	119074.35
85844	0.0416	0.0101	0.0947	1.2239	119323.16
86025	0.0416	0.0098	0.0950	1.2425	119574.75
86205	0.0417	0.0098	0.0951	1.2374	119824.95
86384	0.0416	0.0101	0.0951	1.2170	120073.76
86564	0.0415	0.0097	0.0949	1.2123	120323.96
86745	0.0416	0.0097	0.0951	1.2913	120575.55
86924	0.0415	0.0101	0.0949	1.2334	120824.36
87105	0.0416	0.0099	0.0949	1.2527	121075.95
87285	0.0415	0.0101	0.0951	1.2628	121326.15
